# Supplementary material for: Metagenomic and proteomic analyses reveal similar reproductive microbial profiles and shared functional pathways in uterine immune regulation in mares and jennies
Source: PLoS One. 2025 Apr 16;20(4):e0321389. doi: 10.1371/journal.pone.0321389 (PMC12002498; doi:10.1371/journal.pone.0321389)
Supplement: S1 Table — (XLSX) [file pone.0321389.s001.xlsx]

## Sheet: phylum
Samples	species	Niches	__,k__Bacteria	p__Proteobacteria,k__Bacteria	p__Firmicutes,k__Bacteria	p__Bacteroidetes,k__Bacteria	p__Actinobacteria,k__Bacteria	p__Chloroflexi,k__Bacteria	p__Verrucomicrobia,k__Bacteria	p__Cyanobacteria,k__Bacteria	p__Acidobacteria,k__Bacteria	p__Spirochaetes,k__Bacteria	p__OD1,k__Bacteria	p__TM7,k__Bacteria	p__Lentisphaerae,k__Bacteria	p__FBP,k__Bacteria	p__TM6,k__Bacteria	p__Tenericutes,k__Bacteria	p__Fusobacteria,k__Bacteria	p__Gemmatimonadetes,k__Bacteria	p__Nitrospirae,k__Bacteria	p__Planctomycetes,k__Bacteria	p__Synergistetes,k__Bacteria	p__[Thermi],k__Bacteria	p__Armatimonadetes,k__Bacteria	p__Chlamydiae,k__Bacteria	p__,k__Bacteria	p__Fibrobacteres,k__Bacteria	p__SR1,k__Bacteria	p__Elusimicrobia,k__Bacteria	p__Chlorobi,k__Bacteria	p__WS6,k__Bacteria	p__AD3,ANIMAL,species,HealthStatus,HealthStatus_species,Niche,Niche_species,postparto,HealthStatus_postparto,HealthStatus_species_postparto,gestantes,inseminada,CICLO,CICLO_postparto,country,HealthStatus_country,AGE,age range,Npartos,parity,parity_HealthS	Column12	Column2	Column3	Column4	Column52	Column6	Column8	Column9	Column15	Column16	Column18	Column19	Column20	Column21
1.1	jenny	uterus	18769	7919	1750	695	535	0	0	0	0	9	256	22	0	0	0	0	332	0	0	0	39	6	0	0	0	0	12	0	0	0	0	1.1	jenny	SANAS	SANAS_burra	uterus	uterus_jenny	SANAS_no	SANAS_burra_no	SANAS_Spain	15	6	multipara	multipara_SANAS	multipara_SANAS_no	chip4	Angela-lav-D.R_2021_03_19_13_26_21_user_S5XL-STAB-144-AmpliSeq_Microbiome-Yeguas-190321.IonCode_0116.fastq
1.2	jenny	uterus	1238	25033	1776	441	449	8	0	5	0	9	17	0	0	0	0	0	64	0	0	0	6	0	0	0	0	0	0	0	0	0	0	1.2	jenny	SANAS	SANAS_burra	uterus	uterus_jenny	SANAS_no	SANAS_burra_no	SANAS_Spain	15	6	multipara	multipara_SANAS	multipara_SANAS_no	chip4	Angela-lav-E.R_2021_03_19_13_26_21_user_S5XL-STAB-144-AmpliSeq_Microbiome-Yeguas-190321.IonCode_0118.fastq
1.1	jenny	vagina	5364	22228	7012	22173	7084	5	0	28	114	6	30	237	0	0	0	23	4669	0	0	0	17	8	5	11	0	0	122	0	12	0	0	1.1	jenny	SANAS	SANAS_burra	vagina	vagina_jenny	SANAS_no	SANAS_burra_no	SANAS_Spain	15	6	multipara	multipara_SANAS	multipara_SANAS_no	chip4	Angela-his-D.R_2021_03_19_13_26_21_user_S5XL-STAB-144-AmpliSeq_Microbiome-Yeguas-190321.IonCode_0117.fastq
1.2	jenny	vagina	3655	18111	3637	2297	1790	7	15	16	61	9	74	26	0	0	0	24	388	13	0	0	5	0	0	5	0	0	0	10	16	0	0	1.2	jenny	SANAS	SANAS_burra	vagina	vagina_jenny	SANAS_no	SANAS_burra_no	SANAS_Spain	15	6	multipara	multipara_SANAS	multipara_SANAS_no	chip4	Angela-his-E.R_2021_03_19_13_26_21_user_S5XL-STAB-144-AmpliSeq_Microbiome-Yeguas-190321.IonCode_0119.fastq
1.1	mare	uterus	17	999	171	13	63	0	0	0	0	0	0	0	0	0	0	0	0	0	0	0	0	0	0	0	0	0	0	0	0	0	0	1.1	mare	SANAS	SANAS_yegua	uterus	uterus_mare	SANAS_no	SANAS_yegua_no	SANAS_Spain	15	1	multipara	multipara_SANAS	multipara_SANAS_no	chip4	Berta-lav-D.R_2021_03_19_13_26_21_user_S5XL-STAB-144-AmpliSeq_Microbiome-Yeguas-190321.IonCode_0120.fastq
1.2	mare	uterus	105	4413	635	21	155	0	9	0	0	0	0	0	0	0	0	0	0	0	0	0	0	0	0	0	0	3	0	0	0	0	0	1.2	mare	SANAS	SANAS_yegua	uterus	uterus_mare	SANAS_no	SANAS_yegua_no	SANAS_Spain	15	1	multipara	multipara_SANAS	multipara_SANAS_no	chip4	Berta-lav-E.R_2021_03_19_13_26_21_user_S5XL-STAB-144-AmpliSeq_Microbiome-Yeguas-190321.IonCode_0122.fastq
1.1	mare	vagina	14809	27091	1300	658	3716	0	0	19	117	0	76	7	0	0	2	29	0	0	0	7	4	0	0	8	5	0	0	0	0	0	0	1.1	mare	SANAS	SANAS_yegua	vagina	vagina_mare	SANAS_no	SANAS_yegua_no	SANAS_Spain	15	1	multipara	multipara_SANAS	multipara_SANAS_no	chip4	Berta-his-D.R_2021_03_19_13_26_21_user_S5XL-STAB-144-AmpliSeq_Microbiome-Yeguas-190321.IonCode_0121.fastq
1.2	mare	vagina	139	13325	461	67	598	0	2	9	57	0	0	0	0	0	0	27	0	0	0	0	2	0	0	3	0	0	0	0	0	0	0	1.2	mare	SANAS	SANAS_yegua	vagina	vagina_mare	SANAS_no	SANAS_yegua_no	SANAS_Spain	15	1	multipara	multipara_SANAS	multipara_SANAS_no	chip4	Berta-his-E.R_2021_03_19_13_26_21_user_S5XL-STAB-144-AmpliSeq_Microbiome-Yeguas-190321.IonCode_0123.fastq
2.1	mare	uterus	4763	6402	783	13	264	0	0	0	0	4	39	0	0	0	0	0	0	0	0	0	0	0	0	0	0	0	0	0	0	0	0	2.1	mare	SANAS	SANAS_yegua	uterus	uterus_mare	SANAS_no	SANAS_yegua_no	SANAS_Spain	12	1	multipara	multipara_SANAS	multipara_SANAS_no	chip4	Cenicienta-lav-D.R_2021_03_19_13_26_21_user_S5XL-STAB-144-AmpliSeq_Microbiome-Yeguas-190321.IonCode_0126.fastq
2.2	mare	uterus	667	6229	5439	569	1781	0	12	0	0	0	14	5	0	0	0	0	7	0	0	0	0	0	0	0	0	0	0	0	0	0	0	2.2	mare	SANAS	SANAS_yegua	uterus	uterus_mare	SANAS_no	SANAS_yegua_no	SANAS_Spain	12	1	multipara	multipara_SANAS	multipara_SANAS_no	chip4	Cenicienta-lav-E.R_2021_03_19_13_26_21_user_S5XL-STAB-144-AmpliSeq_Microbiome-Yeguas-190321.IonCode_0124.fastq
2.1	mare	vagina	75	5223	241	2	287	0	0	0	22	3	0	0	0	0	0	0	0	0	0	0	0	0	0	0	0	0	0	0	0	0	0	2.1	mare	SANAS	SANAS_yegua	vagina	vagina_mare	SANAS_no	SANAS_yegua_no	SANAS_Spain	12	1	multipara	multipara_SANAS	multipara_SANAS_no	chip4	Cenicienta-his-D.R_2021_03_19_13_26_21_user_S5XL-STAB-144-AmpliSeq_Microbiome-Yeguas-190321.IonCode_0127.fastq
2.2	mare	vagina	250	15634	1074	87	933	0	0	194	41	0	0	0	0	0	0	3	0	0	0	0	0	0	0	2	0	0	0	0	0	0	0	2.2	mare	SANAS	SANAS_yegua	vagina	vagina_mare	SANAS_no	SANAS_yegua_no	SANAS_Spain	12	1	multipara	multipara_SANAS	multipara_SANAS_no	chip4	Cenicienta-his-E.R_2021_03_19_13_26_21_user_S5XL-STAB-144-AmpliSeq_Microbiome-Yeguas-190321.IonCode_0125.fastq
2.1	jenny	uterus	9753	8094	2398	2158	2297	53	12	2	2	81	165	0	0	0	0	63	159	0	0	0	412	3	0	0	0	0	0	0	61	7	0	2.1	jenny	SANAS	SANAS_burra	uterus	uterus_jenny	SANAS_no	SANAS_burra_no	SANAS_Spain	14	5	multipara	multipara_SANAS	multipara_SANAS_no	chip4	Galana-lav-D.R_2021_03_19_13_26_21_user_S5XL-STAB-144-AmpliSeq_Microbiome-Yeguas-190321.IonCode_0128.fastq
2.2	jenny	uterus	5451	9066	4444	690	3379	6	83	10	7	47	67	0	0	0	0	0	176	144	0	6	10	0	0	0	0	0	7	0	0	0	0	2.2	jenny	SANAS	SANAS_burra	uterus	uterus_jenny	SANAS_no	SANAS_burra_no	SANAS_Spain	14	5	multipara	multipara_SANAS	multipara_SANAS_no	chip4	Galana-lav-E.R_2021_03_19_13_26_21_user_S5XL-STAB-144-AmpliSeq_Microbiome-Yeguas-190321.IonCode_0130.fastq
2.1	jenny	vagina	15531	26537	9805	30847	13763	172	63	4	115	1103	150	10	5	0	0	413	3262	7	0	6	1491	2	0	9	0	0	65	0	162	17	0	2.1	jenny	SANAS	SANAS_burra	vagina	vagina_jenny	SANAS_no	SANAS_burra_no	SANAS_Spain	14	5	multipara	multipara_SANAS	multipara_SANAS_no	chip4	Galana-his-D.R_2021_03_19_13_26_21_user_S5XL-STAB-144-AmpliSeq_Microbiome-Yeguas-190321.IonCode_0129.fastq
2.2	jenny	vagina	8006	15103	986	247	870	0	0	550	40	0	297	0	0	0	0	0	0	196	0	17	0	19	4	8	0	0	0	0	0	0	0	2.2	jenny	SANAS	SANAS_burra	vagina	vagina_jenny	SANAS_no	SANAS_burra_no	SANAS_Spain	14	5	multipara	multipara_SANAS	multipara_SANAS_no	chip4	Galana-his-E.R_2021_03_19_13_26_21_user_S5XL-STAB-144-AmpliSeq_Microbiome-Yeguas-190321.IonCode_0131.fastq
3.1	mare	uterus	1075	13816	1737	510	486	0	0	6	0	18	17	0	0	0	0	6	0	0	0	0	0	0	0	0	0	0	0	0	0	0	0	3.1	mare	SANAS	SANAS_yegua	uterus	uterus_mare	SANAS_no	SANAS_yegua_no	SANAS_Spain	15	1	multipara	multipara_SANAS	multipara_SANAS_no	chip4	Gastadora-lav-D.R_2021_03_19_13_26_21_user_S5XL-STAB-144-AmpliSeq_Microbiome-Yeguas-190321.IonCode_0132.fastq
3.2	mare	uterus	566	8284	2479	2016	531	0	290	4	0	270	9	0	43	0	0	10	44	0	0	0	0	0	0	0	0	115	0	9	0	0	0	3.2	mare	SANAS	SANAS_yegua	uterus	uterus_mare	SANAS_no	SANAS_yegua_no	SANAS_Spain	15	1	multipara	multipara_SANAS	multipara_SANAS_no	chip4	Gastadora-lav-E.R_2021_03_19_13_26_21_user_S5XL-STAB-144-AmpliSeq_Microbiome-Yeguas-190321.IonCode_0134.fastq
3.1	mare	vagina	941	34299	1856	128	1807	0	3	47	175	6	11	0	0	0	0	13	3	0	0	0	0	0	0	11	0	0	0	0	0	0	0	3.1	mare	SANAS	SANAS_yegua	vagina	vagina_mare	SANAS_no	SANAS_yegua_no	SANAS_Spain	15	1	multipara	multipara_SANAS	multipara_SANAS_no	chip4	Gastadora-his-D.R_2021_03_19_13_26_21_user_S5XL-STAB-144-AmpliSeq_Microbiome-Yeguas-190321.IonCode_0133.fastq
3.2	mare	vagina	460	28329	1731	584	1099	0	46	34	217	4	2	0	0	0	0	4	3	0	0	2	0	0	0	13	6	42	0	0	0	0	0	3.2	mare	SANAS	SANAS_yegua	vagina	vagina_mare	SANAS_no	SANAS_yegua_no	SANAS_Spain	15	1	multipara	multipara_SANAS	multipara_SANAS_no	chip4	Gastadora-his-E.R_2021_03_19_13_26_21_user_S5XL-STAB-144-AmpliSeq_Microbiome-Yeguas-190321.IonCode_0135.fastq
4.1	mare	uterus	1403	9672	1375	147	924	0	9	0	0	0	62	0	0	0	0	0	2	0	0	0	0	0	0	0	0	0	0	0	0	0	0	4.1	mare	SANAS	SANAS_yegua	uterus	uterus_mare	SANAS_no	SANAS_yegua_no	SANAS_Spain	13	0	nulipara	nulipara_SANAS	nulipara_SANAS_no	chip4	Gorriona-lav-D.R_2021_03_19_13_26_21_user_S5XL-STAB-144-AmpliSeq_Microbiome-Yeguas-190321.IonCode_0136.fastq
4.2	mare	uterus	1406	9068	2895	741	921	0	77	0	0	10	101	0	0	0	0	0	108	2	0	0	0	0	0	0	0	0	0	0	0	0	0	4.2	mare	SANAS	SANAS_yegua	uterus	uterus_mare	SANAS_no	SANAS_yegua_no	SANAS_Spain	13	0	nulipara	nulipara_SANAS	nulipara_SANAS_no	chip4	Gorriona-lav-E.R_2021_03_19_13_26_21_user_S5XL-STAB-144-AmpliSeq_Microbiome-Yeguas-190321.IonCode_0138.fastq
4.1	mare	vagina	407	24514	2465	130	1863	0	16	15	179	0	36	0	0	0	0	0	34	3	0	4	0	0	0	11	0	0	0	5	0	0	0	4.1	mare	SANAS	SANAS_yegua	vagina	vagina_mare	SANAS_no	SANAS_yegua_no	SANAS_Spain	13	0	nulipara	nulipara_SANAS	nulipara_SANAS_no	chip4	Gorriona-his-D.R_2021_03_19_13_26_21_user_S5XL-STAB-144-AmpliSeq_Microbiome-Yeguas-190321.IonCode_0137.fastq
4.2	mare	vagina	976	29710	1564	202	1786	0	0	42	65	12	2	0	0	0	0	13	2	0	0	9	0	4	0	14	0	0	0	15	0	0	0	4.2	mare	SANAS	SANAS_yegua	vagina	vagina_mare	SANAS_no	SANAS_yegua_no	SANAS_Spain	13	0	nulipara	nulipara_SANAS	nulipara_SANAS_no	chip4	Gorriona-his-E2.R_2021_03_19_13_26_21_user_S5XL-STAB-144-AmpliSeq_Microbiome-Yeguas-190321.IonCode_0139.fastq
5.1	mare	uterus	861	10383	2487	407	724	0	0	7	7	33	0	0	0	0	0	0	0	0	0	0	0	0	0	0	5	0	0	0	0	0	0	5.1	mare	SANAS	SANAS_yegua	uterus	uterus_mare	SANAS_no	SANAS_yegua_no	SANAS_Spain	11	1	multipara	multipara_SANAS	multipara_SANAS_no	chip4	Guadalupe-lav-D.R_2021_03_19_13_26_21_user_S5XL-STAB-144-AmpliSeq_Microbiome-Yeguas-190321.IonCode_0142.fastq
5.2	mare	uterus	1204	23756	3438	839	346	0	72	0	0	0	16	0	14	0	0	0	85	0	0	0	0	0	0	0	0	16	0	0	0	0	0	5.2	mare	SANAS	SANAS_yegua	uterus	uterus_mare	SANAS_no	SANAS_yegua_no	SANAS_Spain	11	1	multipara	multipara_SANAS	multipara_SANAS_no	chip4	Guadalupe-lav-E.R_2021_03_19_13_26_21_user_S5XL-STAB-144-AmpliSeq_Microbiome-Yeguas-190321.IonCode_0140.fastq
5.1	mare	vagina	677	28162	2147	182	1711	0	0	31	129	0	0	0	0	0	0	0	21	0	0	0	0	16	0	6	0	0	0	0	0	0	0	5.1	mare	SANAS	SANAS_yegua	vagina	vagina_mare	SANAS_no	SANAS_yegua_no	SANAS_Spain	11	1	multipara	multipara_SANAS	multipara_SANAS_no	chip4	Guadalupe-his-D.R_2021_03_19_13_26_21_user_S5XL-STAB-144-AmpliSeq_Microbiome-Yeguas-190321.IonCode_0143.fastq
5.2	mare	vagina	298	17465	1046	98	780	0	0	39	54	0	5	0	0	0	0	0	0	0	0	0	0	0	0	7	0	0	0	0	0	0	0	5.2	mare	SANAS	SANAS_yegua	vagina	vagina_mare	SANAS_no	SANAS_yegua_no	SANAS_Spain	11	1	multipara	multipara_SANAS	multipara_SANAS_no	chip4	Guadalupe-his-E.R_2021_03_19_13_26_21_user_S5XL-STAB-144-AmpliSeq_Microbiome-Yeguas-190321.IonCode_0141.fastq
6.1	mare	uterus	4811	6174	6320	2895	561	0	446	30	0	195	244	0	61	0	0	174	81	0	0	0	0	0	0	20	10	70	0	0	0	0	0	6.1	mare	SANAS	SANAS_yegua	uterus	uterus_mare	SANAS_no	SANAS_yegua_no	SANAS_Spain	11	0	nulipara	nulipara_SANAS	nulipara_SANAS_no	chip4	Inesperada-lav-D.R_2021_03_19_13_26_21_user_S5XL-STAB-144-AmpliSeq_Microbiome-Yeguas-190321.IonCode_0146.fastq
6.2	mare	uterus	5675	8674	7258	2498	449	0	250	12	0	126	322	0	32	0	0	61	23	0	0	0	0	0	0	0	4	263	0	0	0	0	0	6.2	mare	SANAS	SANAS_yegua	uterus	uterus_mare	SANAS_no	SANAS_yegua_no	SANAS_Spain	11	0	nulipara	nulipara_SANAS	nulipara_SANAS_no	chip4	Inesperada-lav-E.R_2021_03_19_13_26_21_user_S5XL-STAB-144-AmpliSeq_Microbiome-Yeguas-190321.IonCode_0144.fastq
6.1	mare	vagina	1967	16243	1316	104	858	0	0	27	82	4	6	0	0	0	0	98	0	0	0	0	0	0	0	2	0	0	0	0	0	0	0	6.1	mare	SANAS	SANAS_yegua	vagina	vagina_mare	SANAS_no	SANAS_yegua_no	SANAS_Spain	11	0	nulipara	nulipara_SANAS	nulipara_SANAS_no	chip4	Inesperada-his-D.R_2021_03_19_13_26_21_user_S5XL-STAB-144-AmpliSeq_Microbiome-Yeguas-190321.IonCode_0147.fastq
6.2	mare	vagina	453	23437	1958	246	1347	0	0	11	127	112	0	0	31	0	0	0	0	0	0	0	0	0	0	11	0	37	0	0	0	0	0	6.2	mare	SANAS	SANAS_yegua	vagina	vagina_mare	SANAS_no	SANAS_yegua_no	SANAS_Spain	11	0	nulipara	nulipara_SANAS	nulipara_SANAS_no	chip4	Inesperada-his-E.R_2021_03_19_13_26_21_user_S5XL-STAB-144-AmpliSeq_Microbiome-Yeguas-190321.IonCode_0145.fastq
7.1	mare	uterus	3727	9619	5577	2472	702	0	1115	31	22	193	84	0	29	0	0	57	32	17	0	5	0	0	0	4	7	0	0	0	0	0	0	7.1	mare	SANAS	SANAS_yegua	uterus	uterus_mare	SANAS_no	SANAS_yegua_no	SANAS_Spain	11	1	multipara	multipara_SANAS	multipara_SANAS_no	chip4	Islera-lav-D.R_2021_03_19_13_26_21_user_S5XL-STAB-144-AmpliSeq_Microbiome-Yeguas-190321.IonCode_0150.fastq
7.2	mare	uterus	670	18840	1995	382	433	0	52	24	0	0	37	0	0	0	0	0	9	0	0	0	0	0	0	0	0	0	0	0	0	0	0	7.2	mare	SANAS	SANAS_yegua	uterus	uterus_mare	SANAS_no	SANAS_yegua_no	SANAS_Spain	11	1	multipara	multipara_SANAS	multipara_SANAS_no	chip4	Islera-lav-E.R_2021_03_19_13_26_21_user_S5XL-STAB-144-AmpliSeq_Microbiome-Yeguas-190321.IonCode_0148.fastq
7.1	mare	vagina	547	19885	3264	525	1935	0	92	27	43	10	31	8	0	0	0	9	35	0	0	0	0	2	0	3	0	50	0	0	0	0	0	7.1	mare	SANAS	SANAS_yegua	vagina	vagina_mare	SANAS_no	SANAS_yegua_no	SANAS_Spain	11	1	multipara	multipara_SANAS	multipara_SANAS_no	chip4	Islera-his-D.R_2021_03_19_13_26_21_user_S5XL-STAB-144-AmpliSeq_Microbiome-Yeguas-190321.IonCode_0151.fastq
7.2	mare	vagina	496	17307	1187	318	1130	0	75	27	62	30	0	0	0	0	0	0	5	0	0	0	0	0	0	0	0	8	0	0	0	0	0	7.2	mare	SANAS	SANAS_yegua	vagina	vagina_mare	SANAS_no	SANAS_yegua_no	SANAS_Spain	11	1	multipara	multipara_SANAS	multipara_SANAS_no	chip4	Islera-his-E.R_2021_03_19_13_26_21_user_S5XL-STAB-144-AmpliSeq_Microbiome-Yeguas-190321.IonCode_0149.fastq
8.1	mare	uterus	1686	5449	20111	104	293	0	0	38	0	0	8	0	0	0	0	13	0	0	0	0	0	0	0	0	0	0	0	0	0	0	0	8.1	mare	SANAS	SANAS_yegua	uterus	uterus_mare	SANAS_no	SANAS_yegua_no	SANAS_Spain	11	0	nulipara	nulipara_SANAS	nulipara_SANAS_no	chip4	Kantiana-lav-D.R_2021_03_19_13_26_21_user_S5XL-STAB-144-AmpliSeq_Microbiome-Yeguas-190321.IonCode_0154.fastq
8.2	mare	uterus	2946	8234	1500	197	563	0	0	16	0	0	209	0	0	0	0	0	23	0	0	0	0	0	0	0	7	0	0	0	0	0	0	8.2	mare	SANAS	SANAS_yegua	uterus	uterus_mare	SANAS_no	SANAS_yegua_no	SANAS_Spain	11	0	nulipara	nulipara_SANAS	nulipara_SANAS_no	chip4	Kantiana-lav-E.R_2021_03_19_13_26_21_user_S5XL-STAB-144-AmpliSeq_Microbiome-Yeguas-190321.IonCode_0152.fastq
8.1	mare	vagina	758	26144	1250	149	1192	0	0	42	65	0	0	0	0	0	0	11	8	0	0	0	0	0	0	5	0	0	0	0	0	0	0	8.1	mare	SANAS	SANAS_yegua	vagina	vagina_mare	SANAS_no	SANAS_yegua_no	SANAS_Spain	11	0	nulipara	nulipara_SANAS	nulipara_SANAS_no	chip4	Kantiana-his-D.R_2021_03_19_13_26_21_user_S5XL-STAB-144-AmpliSeq_Microbiome-Yeguas-190321.IonCode_0155.fastq
8.2	mare	vagina	192	11430	901	56	651	2	6	12	52	0	2	0	0	0	0	0	9	3	0	6	0	4	0	0	0	0	0	0	0	0	0	8.2	mare	SANAS	SANAS_yegua	vagina	vagina_mare	SANAS_no	SANAS_yegua_no	SANAS_Spain	11	0	nulipara	nulipara_SANAS	nulipara_SANAS_no	chip4	Kantiana-his-E.R_2021_03_19_13_26_21_user_S5XL-STAB-144-AmpliSeq_Microbiome-Yeguas-190321.IonCode_0153.fastq
3.1	jenny	uterus	1319	10195	2912	374	1366	14	0	9527	5	9	55	0	0	14	0	0	42	4	0	0	0	0	0	0	15	0	6	0	0	0	0	3.1	jenny	SANAS	SANAS_burra	uterus	uterus_jenny	SANAS_no	SANAS_burra_no	SANAS_Spain	8	3	multipara	multipara_SANAS	multipara_SANAS_no	chip4	Lucera-lav-D.R_2021_03_19_13_26_21_user_S5XL-STAB-144-AmpliSeq_Microbiome-Yeguas-190321.IonCode_0158.fastq
3.2	jenny	uterus	272	5051	675	58	217	0	0	2	0	12	0	0	0	0	0	0	0	0	0	0	0	0	0	0	0	0	0	0	0	0	0	3.2	jenny	SANAS	SANAS_burra	uterus	uterus_jenny	SANAS_no	SANAS_burra_no	SANAS_Spain	8	3	multipara	multipara_SANAS	multipara_SANAS_no	chip4	Lucera-lav-E.R_2021_03_19_13_26_21_user_S5XL-STAB-144-AmpliSeq_Microbiome-Yeguas-190321.IonCode_0156.fastq
3.1	jenny	vagina	2107	21857	2217	527	1308	0	0	21	122	0	25	0	0	4	0	21	38	6	0	0	0	0	0	15	0	0	0	0	0	0	0	3.1	jenny	SANAS	SANAS_burra	vagina	vagina_jenny	SANAS_no	SANAS_burra_no	SANAS_Spain	8	3	multipara	multipara_SANAS	multipara_SANAS_no	chip4	Lucera-his-D.R_2021_03_19_13_26_21_user_S5XL-STAB-144-AmpliSeq_Microbiome-Yeguas-190321.IonCode_0159.fastq
3.2	jenny	vagina	579	19450	1099	88	1277	7	0	31	78	0	16	0	0	0	0	0	19	18	0	0	0	0	0	7	0	0	0	0	0	0	4	3.2	jenny	SANAS	SANAS_burra	vagina	vagina_jenny	SANAS_no	SANAS_burra_no	SANAS_Spain	8	3	multipara	multipara_SANAS	multipara_SANAS_no	chip4	Lucera-his-E.R_2021_03_19_13_26_21_user_S5XL-STAB-144-AmpliSeq_Microbiome-Yeguas-190321.IonCode_0157.fastq
9.1	mare	uterus	537	8310	1076	165	620	0	15	73	15	0	4	0	0	0	0	0	17	288	0	0	0	0	0	0	0	0	0	0	0	0	0	9.1	mare	SANAS	SANAS_yegua	uterus	uterus_mare	SANAS_no	SANAS_yegua_no	SANAS_Spain	12	0	nulipara	nulipara_SANAS	nulipara_SANAS_no	chip4	Ludovica-lav-D.R_2021_03_19_13_26_21_user_S5XL-STAB-144-AmpliSeq_Microbiome-Yeguas-190321.IonCode_0162.fastq
9.2	mare	uterus	582	9699	1973	847	845	27	74	18	0	6	0	0	29	0	16	3	6	0	0	0	0	0	16	0	0	25	0	0	0	0	0	9.2	mare	SANAS	SANAS_yegua	uterus	uterus_mare	SANAS_no	SANAS_yegua_no	SANAS_Spain	12	0	nulipara	nulipara_SANAS	nulipara_SANAS_no	chip4	Ludovica-lav-E.R_2021_03_19_13_26_21_user_S5XL-STAB-144-AmpliSeq_Microbiome-Yeguas-190321.IonCode_0160.fastq
9.1	mare	vagina	652	10252	1474	144	876	0	10	85	33	0	0	3	0	0	0	0	11	0	0	0	0	3	4	4	0	0	0	0	0	0	0	9.1	mare	SANAS	SANAS_yegua	vagina	vagina_mare	SANAS_no	SANAS_yegua_no	SANAS_Spain	12	0	nulipara	nulipara_SANAS	nulipara_SANAS_no	chip4	Ludovica-his-D.R_2021_03_19_13_26_21_user_S5XL-STAB-144-AmpliSeq_Microbiome-Yeguas-190321.IonCode_0163.fastq
9.2	mare	vagina	938	19448	3910	1683	1157	0	131	75	86	29	15	0	7	11	0	22	0	4	2	3	12	2	0	4	0	23	0	17	0	0	0	9.2	mare	SANAS	SANAS_yegua	vagina	vagina_mare	SANAS_no	SANAS_yegua_no	SANAS_Spain	12	0	nulipara	nulipara_SANAS	nulipara_SANAS_no	chip4	Ludovica-his-E.R_2021_03_19_13_26_21_user_S5XL-STAB-144-AmpliSeq_Microbiome-Yeguas-190321.IonCode_0161.fastq
4.1	jenny	uterus	19543	9651	2417	1167	484	0	10	6	0	109	783	0	0	0	0	15	213	0	0	0	25	0	0	0	0	0	0	0	6	0	0	4.1	jenny	SANAS	SANAS_burra	uterus	uterus_jenny	SANAS_no	SANAS_burra_no	SANAS_Spain	15	7	multipara	multipara_SANAS	multipara_SANAS_no	chip4	Maria-lav-D.R_2021_03_19_13_26_21_user_S5XL-STAB-144-AmpliSeq_Microbiome-Yeguas-190321.IonCode_0168.fastq
4.2	jenny	vagina	5461	29109	1602	282	1355	0	0	36	101	0	71	0	0	0	0	30	32	0	0	0	0	0	0	19	0	0	0	7	0	0	0	4.2	jenny	SANAS	SANAS_burra	vagina	vagina_jenny	SANAS_no	SANAS_burra_no	SANAS_Spain	15	7	multipara	multipara_SANAS	multipara_SANAS_no	chip4	Maria-his-D.R_2021_03_19_13_26_21_user_S5XL-STAB-144-AmpliSeq_Microbiome-Yeguas-190321.IonCode_0169.fastq
4.1	jenny	vagina	422	16431	16107	86	694	0	0	21	116	13	0	0	0	0	0	0	0	0	0	3	0	0	0	16	0	0	0	0	0	0	0	4.1	jenny	SANAS	SANAS_burra	vagina	vagina_jenny	SANAS_no	SANAS_burra_no	SANAS_Spain	15	7	multipara	multipara_SANAS	multipara_SANAS_no	chip4	Maria-his-E.R_2021_03_19_13_26_21_user_S5XL-STAB-144-AmpliSeq_Microbiome-Yeguas-190321.IonCode_0171.fastq
5.1	jenny	uterus	13063	34423	7459	2329	9568	39	43	549	421	0	585	52	0	25	0	0	52	0	0	17	0	2	124	0	6	148	0	0	4	0	0	5.1	jenny	SANAS	SANAS_burra	uterus	uterus_jenny	SANAS_no	SANAS_burra_no	SANAS_Spain	7	2	multipara	multipara_SANAS	multipara_SANAS_no	chip4	Maruchi_lav_D.R_2021_03_19_13_26_21_user_S5XL-STAB-144-AmpliSeq_Microbiome-Yeguas-190321.IonCode_0174.fastq
5.2	jenny	uterus	3353	4223	1562	1207	103	0	182	16	11	40	113	13	14	0	0	26	37	0	0	0	6	0	4	0	0	0	0	0	0	0	0	5.2	jenny	SANAS	SANAS_burra	uterus	uterus_jenny	SANAS_no	SANAS_burra_no	SANAS_Spain	7	2	multipara	multipara_SANAS	multipara_SANAS_no	chip4	Maruchi_lav_E.R_2021_03_19_13_26_21_user_S5XL-STAB-144-AmpliSeq_Microbiome-Yeguas-190321.IonCode_0172.fastq
5.1	jenny	vagina	981	14577	1148	318	1135	3	48	40	39	25	20	12	0	4	0	18	32	0	0	5	0	0	0	8	0	0	0	5	0	0	0	5.1	jenny	SANAS	SANAS_burra	vagina	vagina_jenny	SANAS_no	SANAS_burra_no	SANAS_Spain	7	2	multipara	multipara_SANAS	multipara_SANAS_no	chip4	Maruchi_his_D.R_2021_03_19_13_26_21_user_S5XL-STAB-144-AmpliSeq_Microbiome-Yeguas-190321.IonCode_0175.fastq
5.2	jenny	vagina	4362	13941	752	123	1274	0	0	5	53	0	249	0	0	0	0	0	26	0	0	0	0	2	0	8	16	0	0	0	0	0	0	5.2	jenny	SANAS	SANAS_burra	vagina	vagina_jenny	SANAS_no	SANAS_burra_no	SANAS_Spain	7	2	multipara	multipara_SANAS	multipara_SANAS_no	chip4	Maruchi_his_E.R_2021_03_19_13_26_21_user_S5XL-STAB-144-AmpliSeq_Microbiome-Yeguas-190321.IonCode_0173.fastq
6.1	jenny	uterus	1882	24736	2852	1054	1779	0	17	7	0	0	55	0	0	0	0	0	64	0	0	0	0	10	13	0	0	0	0	0	0	0	0	6.1	jenny	SANAS	SANAS_burra	uterus	uterus_jenny	SANAS_no	SANAS_burra_no	SANAS_Spain	6	2	multipara	multipara_SANAS	multipara_SANAS_no	chip4	Niebla_lav_D.R_2021_03_19_13_26_21_user_S5XL-STAB-144-AmpliSeq_Microbiome-Yeguas-190321.IonCode_0178.fastq
6.2	jenny	uterus	700	7320	1656	117	475	0	0	23	28	0	42	0	0	4	0	21	0	0	0	0	0	0	0	0	0	0	0	0	0	0	0	6.2	jenny	SANAS	SANAS_burra	uterus	uterus_jenny	SANAS_no	SANAS_burra_no	SANAS_Spain	6	2	multipara	multipara_SANAS	multipara_SANAS_no	chip4	Niebla_lav_E.R_2021_03_19_13_26_21_user_S5XL-STAB-144-AmpliSeq_Microbiome-Yeguas-190321.IonCode_0176.fastq
6.1	jenny	vagina	10619	15884	1209	231	1245	8	0	2	142	0	164	3	7	0	0	6	10	0	0	3	2	0	0	9	25	0	0	0	0	0	0	6.1	jenny	SANAS	SANAS_burra	vagina	vagina_jenny	SANAS_no	SANAS_burra_no	SANAS_Spain	6	2	multipara	multipara_SANAS	multipara_SANAS_no	chip4	Niebla-his-D.R_2021_03_19_13_26_21_user_S5XL-STAB-144-AmpliSeq_Microbiome-Yeguas-190321.IonCode_0179.fastq
6.2	jenny	vagina	1454	13405	515	495	1826	92	38	11	344	7	14	22	0	0	0	0	5	81	61	40	0	0	0	9	0	7	0	0	15	0	0	6.2	jenny	SANAS	SANAS_burra	vagina	vagina_jenny	SANAS_no	SANAS_burra_no	SANAS_Spain	6	2	multipara	multipara_SANAS	multipara_SANAS_no	chip4	Niebla_his_E.R_2021_03_19_13_26_21_user_S5XL-STAB-144-AmpliSeq_Microbiome-Yeguas-190321.IonCode_0177.fastq
7.1	jenny	uterus	2882	6319	1427	321	599	9	3	18	26	27	194	0	0	0	0	29	76	0	0	0	5	0	0	0	6	0	0	0	0	0	0	7.1	jenny	SANAS	SANAS_burra	uterus	uterus_jenny	SANAS_no	SANAS_burra_no	SANAS_Spain	4	0	nulipara	nulipara_SANAS	nulipara_SANAS_no	chip4	Peseta-lav-D.R_2021_03_19_13_26_21_user_S5XL-STAB-144-AmpliSeq_Microbiome-Yeguas-190321.IonCode_0182.fastq
7.2	jenny	uterus	2780	16657	3152	1093	916	0	35	63	0	79	103	0	0	0	0	57	452	0	0	0	28	0	0	0	0	3	20	0	0	0	0	7.2	jenny	SANAS	SANAS_burra	uterus	uterus_jenny	SANAS_no	SANAS_burra_no	SANAS_Spain	4	0	nulipara	nulipara_SANAS	nulipara_SANAS_no	chip4	Peseta-lav-E.R_2021_03_19_13_26_21_user_S5XL-STAB-144-AmpliSeq_Microbiome-Yeguas-190321.IonCode_0180.fastq
7.1	jenny	vagina	4403	20678	1879	966	2264	2	11	42	44	24	33	0	0	20	0	25	422	47	4	48	3	0	0	6	0	0	0	0	0	0	0	7.1	jenny	SANAS	SANAS_burra	vagina	vagina_jenny	SANAS_no	SANAS_burra_no	SANAS_Spain	4	0	nulipara	nulipara_SANAS	nulipara_SANAS_no	chip4	Peseta-his-D.R_2021_03_19_13_26_21_user_S5XL-STAB-144-AmpliSeq_Microbiome-Yeguas-190321.IonCode_0183.fastq
7.2	jenny	vagina	2995	20663	1365	945	1651	7	0	20	174	186	69	0	0	0	0	141	589	72	0	0	0	0	0	9	0	0	33	0	0	0	0	7.2	jenny	SANAS	SANAS_burra	vagina	vagina_jenny	SANAS_no	SANAS_burra_no	SANAS_Spain	4	0	nulipara	nulipara_SANAS	nulipara_SANAS_no	chip4	Peseta-his-E.R_2021_03_19_13_26_21_user_S5XL-STAB-144-AmpliSeq_Microbiome-Yeguas-190321.IonCode_0181.fastq
VAGINA JENNIES	% OTUS	VAGINA MARES	%OTUS
Proteobacteria	53.442	Proteobacteria	79.92
Firmicutes	9.828	Firmicutes	6.327
Bacteroidetes	11.878	Bacteroidetes	1.164
Actinobacteria	7.477	Actinobacteria	5.15
Cyanobacteria	0.561	Cyanobacteria	0.461
Acidobacteria	0.307	Acidobacteria	0.349
Others	13.659	Others	6.63
Spirochaetes	0.274
Synergistetes	0.302
Fusobacteria	1.891
Tenericutes	0.14
OD1	0.241

## Sheet: genus
Samples	Niches	k__Bacteria;__;__;__;__;__	k__Bacteria;p__Proteobacteria;c__Alphaproteobacteria;o__Sphingomonadales;f__Sphingomonadaceae;g__Sphingomonas	k__Bacteria;p__Firmicutes;c__Clostridia;o__Clostridiales;__;__	k__Bacteria;p__Firmicutes;c__Bacilli;o__Bacillales;f__[Exiguobacteraceae];g__Exiguobacterium	k__Bacteria;p__Firmicutes;c__Clostridia;o__Clostridiales;f__Ruminococcaceae;g__Ruminococcus	k__Bacteria;p__Bacteroidetes;c__Bacteroidia;o__Bacteroidales;f__Porphyromonadaceae;g__Porphyromonas	k__Bacteria;p__Bacteroidetes;c__Bacteroidia;o__Bacteroidales;__;__	k__Bacteria;p__Firmicutes;c__Bacilli;o__Lactobacillales;f__Lactobacillaceae;g__Lactobacillus	k__Bacteria;p__Actinobacteria;c__Actinobacteria;o__Actinomycetales;__;__	k__Bacteria;p__Bacteroidetes;c__Bacteroidia;o__Bacteroidales;f__[Paraprevotellaceae];g__	k__Bacteria;p__Proteobacteria;c__Gammaproteobacteria;o__Xanthomonadales;f__Sinobacteraceae;g__	k__Bacteria;p__Firmicutes;c__Clostridia;o__Clostridiales;f__Lachnospiraceae;g__Coprococcus	k__Bacteria;p__Proteobacteria;c__Gammaproteobacteria;o__Pseudomonadales;f__Pseudomonadaceae;g__Pseudomonas	k__Bacteria;p__Bacteroidetes;c__Sphingobacteriia;o__Sphingobacteriales;f__Sphingobacteriaceae;g__Mucilaginibacter	k__Bacteria;p__Firmicutes;c__Clostridia;o__Clostridiales;f__Ruminococcaceae;__	k__Bacteria;p__Firmicutes;c__Clostridia;o__Clostridiales;f__Ruminococcaceae;g__Oscillospira	k__Bacteria;p__Chloroflexi;c__Thermomicrobia;o__JG30-KF-CM45;f__;g__	k__Bacteria;p__Bacteroidetes;c__Cytophagia;o__Cytophagales;f__Cytophagaceae;g__Rudanella	k__Bacteria;p__Proteobacteria;c__Alphaproteobacteria;o__Rhizobiales;f__Methylobacteriaceae;g__Methylobacterium	k__Bacteria;p__Firmicutes;c__Clostridia;o__Clostridiales;f__Lachnospiraceae;g__Dorea	k__Bacteria;p__Firmicutes;c__Bacilli;o__Lactobacillales;f__Carnobacteriaceae;g__Carnobacterium	k__Bacteria;p__Verrucomicrobia;c__Verrucomicrobiae;o__Verrucomicrobiales;f__Verrucomicrobiaceae;g__Luteolibacter	k__Bacteria;p__Firmicutes;c__Clostridia;o__Clostridiales;f__Peptostreptococcaceae;g__Peptostreptococcus	k__Bacteria;p__Proteobacteria;c__Alphaproteobacteria;o__Rhizobiales;f__Aurantimonadaceae;__	k__Bacteria;p__Proteobacteria;c__Betaproteobacteria;o__Burkholderiales;f__Oxalobacteraceae;g__Telluria	k__Bacteria;p__Firmicutes;c__Clostridia;o__Clostridiales;f__Lachnospiraceae;__	k__Bacteria;p__Actinobacteria;c__Actinobacteria;o__Actinomycetales;f__Corynebacteriaceae;g__Corynebacterium	k__Bacteria;p__Cyanobacteria;__;__;__;__	k__Bacteria;p__Bacteroidetes;c__Bacteroidia;o__Bacteroidales;f__RF16;g__	k__Bacteria;p__Proteobacteria;__;__;__;__	k__Bacteria;p__Firmicutes;c__Bacilli;o__Lactobacillales;f__Aerococcaceae;g__	k__Bacteria;p__Firmicutes;__;__;__;__	k__Bacteria;p__Proteobacteria;c__Alphaproteobacteria;o__Rhizobiales;f__Methylocystaceae;g__Methylopila	k__Bacteria;p__Acidobacteria;c__Solibacteres;o__Solibacterales;__;__	k__Bacteria;p__Actinobacteria;c__Actinobacteria;o__Actinomycetales;f__Micrococcaceae;g__Micrococcus	k__Bacteria;p__Proteobacteria;c__Gammaproteobacteria;o__Vibrionales;__;__	k__Bacteria;p__Proteobacteria;c__Gammaproteobacteria;o__Pseudomonadales;f__Moraxellaceae;g__Enhydrobacter	k__Bacteria;p__Actinobacteria;c__Actinobacteria;o__Actinomycetales;f__Micrococcaceae;g__Arthrobacter	k__Bacteria;p__Proteobacteria;c__Alphaproteobacteria;o__Rhizobiales;f__Bradyrhizobiaceae;__	k__Bacteria;p__Actinobacteria;c__Actinobacteria;o__Actinomycetales;f__Actinomycetaceae;g__Actinomyces	k__Bacteria;p__Actinobacteria;c__Actinobacteria;o__Bifidobacteriales;f__Bifidobacteriaceae;g__Bifidobacterium	k__Bacteria;p__Bacteroidetes;c__Bacteroidia;o__Bacteroidales;f__Bacteroidaceae;g__BF311	k__Bacteria;p__Firmicutes;c__Clostridia;o__Clostridiales;f__Veillonellaceae;__	k__Bacteria;p__Spirochaetes;c__Spirochaetes;o__Spirochaetales;f__Spirochaetaceae;g__Treponema	k__Bacteria;p__OD1;c__;o__;f__;g__	k__Bacteria;p__Proteobacteria;c__Gammaproteobacteria;o__Oceanospirillales;f__Oceanospirillaceae;g__Marinomonas	k__Bacteria;p__Proteobacteria;c__Gammaproteobacteria;o__Enterobacteriales;f__Enterobacteriaceae;__	k__Bacteria;p__Proteobacteria;c__Betaproteobacteria;o__Burkholderiales;f__Burkholderiaceae;g__Burkholderia
Mare 1.1	Vagina	148090	6150	60	280	0	0	190	140	5840	0	680	0	16640	4480	120	0	0	0	43780	0	70	0	0	0	560	0	700	0	180	880	0	180	0	190	190	460	1970	640	4800	0	0	0	0	0	310	0	5490	4100
Mare 1.2	Vagina	1390	960	0	110	0	0	0	0	3600	0	440	0	4840	0	0	30	0	0	22020	0	0	0	0	0	0	110	280	70	0	90	0	0	0	370	90	330	960	260	4980	0	0	0	0	0	0	0	4180	1620
Mare 2.1	Vagina	750	190	0	110	0	0	0	0	1290	0	350	0	2570	0	0	0	0	0	9360	0	160	0	20	0	0	0	210	0	0	60	0	0	0	160	0	0	120	180	1550	0	0	0	0	30	0	0	1690	490
Mare 2.2	Vagina	2500	1410	40	250	0	0	60	370	3950	0	700	0	7780	0	0	0	0	0	25100	0	20	0	0	0	0	0	550	1780	20	30	0	0	0	330	40	90	2100	500	4360	0	0	0	0	0	0	0	6740	1140
Mare 3.1	Vagina	9410	2210	40	680	0	0	150	680	6140	0	2520	0	21320	0	0	0	0	0	55610	0	0	0	0	0	0	110	490	150	0	700	0	60	0	790	120	370	3590	1560	9440	0	0	0	0	60	0	0	10480	3900
Mare 3.2	Vagina	4600	2020	290	370	40	0	760	130	4320	0	2250	0	19310	0	230	0	0	0	47580	0	370	0	40	0	0	50	0	120	0	320	0	110	0	1170	70	210	3570	960	5400	60	0	0	0	0	20	0	9140	2790
Mare 4.1	Vagina	4070	1710	250	60	0	0	0	390	5830	0	1370	0	13830	0	0	0	0	0	42050	0	60	0	0	0	0	0	850	50	0	560	0	210	70	1050	410	550	2250	980	5950	150	0	0	0	0	110	0	10310	2060
Mare 4.2	Vagina	9760	2300	0	190	70	190	80	190	6240	0	1470	0	19550	0	0	0	0	0	46670	0	290	0	0	0	0	110	1410	60	0	590	0	0	0	480	270	270	5150	1160	6740	210	40	0	0	80	20	0	7700	2480
Mare 5.1	Vagina	6770	1220	0	250	0	0	230	630	4440	0	1650	0	15170	200	50	0	0	0	43460	0	90	0	80	0	0	150	1110	100	160	500	0	290	220	970	70	370	2440	1280	6620	470	0	0	0	0	0	0	12740	1610
Mare 5.2	Vagina	2980	1500	0	50	0	120	0	190	2690	0	710	0	8900	0	0	0	0	0	30560	0	160	0	0	0	0	60	540	0	0	170	0	0	60	340	50	110	2610	770	4690	40	0	0	0	0	20	100	5210	1810
Mare 6.1	Vagina	19670	1140	50	200	0	0	0	40	2520	0	1010	0	9480	0	0	0	0	0	26580	0	0	0	0	0	0	260	380	20	0	350	0	0	0	260	0	270	1360	960	3870	130	0	0	0	0	30	0	5440	1530
Mare 6.2	Vagina	4530	1130	1000	80	0	0	220	80	3660	0	910	0	15530	0	420	0	0	0	44540	0	70	0	0	0	0	90	110	50	700	510	0	840	0	900	410	250	2680	1110	5970	0	0	130	0	690	0	0	10290	1980
Mare 7.1	Vagina	5470	1310	760	50	30	0	610	340	3620	0	1330	0	12640	0	1350	0	0	0	32860	0	960	0	90	0	0	460	970	40	950	320	0	1160	0	200	120	1060	2170	840	4740	150	0	0	0	70	0	0	9280	2030
Mare 7.2	Vagina	4960	1030	180	430	0	0	510	220	5640	40	880	110	11610	0	130	80	0	0	26830	0	390	0	0	0	100	50	340	0	150	130	0	480	0	370	90	580	1480	850	3970	0	50	50	100	230	0	0	3860	1600
Mare 8.1	Vagina	7580	960	70	30	0	0	0	190	3080	0	960	0	11990	0	250	0	0	0	28130	0	170	0	0	0	0	40	490	70	0	330	0	0	30	310	110	380	1340	690	4300	20	0	0	0	0	0	40	5990	1620
Mare 8.2	Vagina	1920	1250	40	80	0	50	40	0	3490	0	510	0	6680	0	0	0	0	0	20450	0	240	0	0	0	0	60	490	0	0	280	0	0	0	200	200	140	1740	420	2580	0	130	0	0	0	20	0	5120	610
Mare 9.1	Vagina	6520	880	80	0	0	0	0	100	3880	0	660	0	5350	0	0	0	0	0	14470	0	90	0	0	0	0	30	150	130	0	220	110	0	0	290	0	200	1440	570	2220	400	0	0	100	0	0	6330	2530	960
Mare 9.2	Vagina	9380	2370	2420	140	800	0	4370	190	3150	120	590	40	11640	0	6350	920	0	0	33870	0	340	0	0	0	0	3370	550	290	2790	40	0	2020	0	470	0	390	840	850	4330	180	0	650	130	50	150	1670	4810	1460
Jenny 1.1	Vagina	53640	1020	5970	0	50	3760	59640	200	15850	0	1150	0	10580	0	70	0	0	0	32640	0	180	0	2440	0	0	0	25530	80	80	1540	0	27210	0	600	70	60	1910	1100	4000	60	0	60	1280	60	260	0	6900	2270
Jenny 1.2	Vagina	36550	1190	700	360	0	940	2350	400	4850	0	820	0	11820	0	0	60	0	0	21060	0	0	0	0	0	0	90	1540	40	0	350	0	1420	0	360	170	1490	2590	860	3410	0	0	0	0	90	260	0	11010	1070
Jenny 2.1	Vagina	155310	460	11930	0	0	1060	57830	0	19870	0	1030	0	9600	0	1400	0	60	0	23390	0	0	0	880	0	0	280	53380	20	110	680	0	14450	0	460	330	160	1280	740	3740	40	0	380	590	5930	1210	410	3530	1270
Jenny 2.2	Vagina	80060	1660	0	30	0	60	30	250	2610	0	380	0	9850	0	0	0	0	710	23830	0	160	0	0	0	0	0	260	230	0	260	0	150	20	80	140	0	1790	940	4280	0	0	0	0	0	1600	0	5040	1280
Jenny 3.1	Vagina	21070	1710	260	70	0	350	1090	310	3140	0	1110	0	16360	0	20	0	0	0	38270	0	40	0	30	0	0	0	1360	50	0	260	0	340	50	390	230	190	2410	680	4840	70	0	0	0	0	20	2510	8820	2170
Jenny 3.2	Vagina	5790	1680	30	150	0	70	0	70	3610	0	920	0	12290	0	0	0	0	0	28810	0	0	0	0	80	0	0	720	270	0	200	0	300	0	520	0	0	1840	920	4850	50	0	0	0	0	0	1280	5550	2110
Jenny 4.1	Vagina	54610	2290	0	470	90	0	60	100	4660	0	1500	0	20680	0	0	0	0	0	54340	0	0	0	0	0	0	0	740	60	0	1690	0	0	0	560	90	600	2400	720	6910	0	0	0	0	0	100	0	7240	3320
Jenny 4.2	Vagina	4220	940	60	290	0	0	50	40	2350	0	990	0	9560	0	0	0	0	0	29600	0	0	0	0	0	0	0	160	0	0	90	0	0	0	650	0	60	1410	770	6200	0	0	0	0	60	0	0	4540	1680
Jenny 5.1	Vagina	9810	1720	220	250	60	0	440	150	2810	0	790	0	8780	0	230	30	30	60	25290	90	0	0	0	0	0	380	480	80	130	110	150	180	0	280	0	150	1230	990	3360	60	0	120	190	50	180	760	4310	1270
Jenny 5.2	Vagina	43620	1100	0	0	0	0	110	140	4490	0	770	0	10620	0	0	0	0	0	22200	30	0	0	0	0	0	80	710	20	0	280	0	60	0	160	250	150	980	860	3200	60	0	0	0	0	2080	1750	3940	1410
Jenny 6.1	Vagina	106190	990	40	380	0	0	240	540	3480	0	640	0	9610	0	0	0	80	220	26320	0	340	0	30	0	0	90	990	0	0	220	0	40	0	360	80	0	7870	910	3930	0	0	0	0	0	880	0	5180	1390
Jenny 6.2	Vagina	14540	1120	170	140	0	0	230	160	4790	0	1130	0	7610	0	0	0	0	0	21130	0	0	250	0	0	0	0	330	0	0	570	0	0	0	260	520	0	1470	590	3640	0	0	0	0	0	30	1590	3450	1440
Jenny 7.1	Vagina	44030	37410	120	0	0	0	600	70	2830	0	530	0	10170	0	140	0	20	0	30390	0	130	0	0	0	0	0	1130	270	110	760	0	410	0	200	860	280	1530	1870	3770	0	0	0	0	0	70	1810	7010	980
Jenny 7.2	Vagina	29950	2240	650	130	0	590	1020	40	6130	0	980	0	19110	0	20	0	0	0	31840	0	40	0	0	0	0	90	1370	0	0	300	0	510	0	650	1700	0	7080	950	4600	0	0	0	380	690	650	420	5750	1890
Mare 1.1	Uterus	170	50	0	0	0	0	0	0	170	0	0	0	0	0	0	0	0	0	2530	0	0	0	0	0	0	0	0	0	0	0	0	0	0	0	0	0	0	30	0	0	0	0	0	0	0	0	780	90
Mare 1.2	Uterus	1050	170	120	0	0	0	0	220	380	0	50	0	1580	0	160	0	0	0	7960	0	0	0	0	0	0	390	70	0	80	0	0	0	0	0	30	350	550	0	370	0	0	0	0	0	0	30	4590	0
Mare 2.1	Uterus	47630	350	50	270	0	0	0	0	470	0	0	0	3650	0	0	0	0	0	17370	0	170	0	0	0	0	0	320	0	0	180	0	0	0	0	0	160	930	0	650	0	0	0	0	0	310	0	3140	120
Mare 2.2	Uterus	6670	250	180	340	30	0	300	390	4930	0	0	0	5150	0	430	0	0	0	6970	0	0	0	0	0	0	0	3650	0	180	200	0	80	0	0	40	1180	650	0	0	0	30	0	0	0	0	0	7140	0
Mare 3.1	Uterus	10750	2090	0	160	1400	0	160	0	730	0	0	0	22680	0	290	0	0	0	13950	0	130	0	90	0	1230	60	570	0	0	0	0	90	0	0	730	360	6030	0	670	30	120	0	0	0	140	120	15340	40
Mare 3.2	Uterus	5660	230	2060	500	320	0	6020	460	1280	160	90	0	2330	0	5800	150	0	0	19240	0	0	0	0	0	0	1060	560	0	1020	200	0	2150	0	0	0	930	1930	0	460	190	0	430	230	600	60	0	6560	80
Mare 4.1	Uterus	14030	540	470	0	0	0	20	120	2630	0	0	0	20970	0	160	0	0	0	11000	0	0	0	0	0	0	0	900	0	0	100	0	270	0	0	0	470	1600	0	470	200	0	0	0	0	320	0	9410	100
Mare 4.2	Uterus	14060	680	500	360	80	0	1340	80	3240	0	80	0	4300	0	990	90	0	0	13200	0	130	0	0	90	0	580	2720	0	280	0	0	1980	0	0	420	840	1500	0	530	0	190	190	480	100	270	0	11130	80
Mare 5.1	Uterus	8610	540	90	260	0	0	1550	670	1550	0	110	0	11750	0	0	110	0	0	18330	0	260	0	100	0	0	0	1420	0	0	330	0	240	0	0	0	300	760	30	0	0	0	0	0	0	0	60	12500	230
Mare 5.2	Uterus	12040	100	3540	0	140	0	940	1010	0	0	90	0	37020	0	4480	800	0	0	19290	0	0	0	0	0	0	1840	1120	0	1770	1150	0	2400	0	0	370	520	2110	0	1120	240	0	340	0	0	100	0	8320	0
Mare 6.1	Uterus	48110	160	6890	0	1790	140	6310	980	1200	440	0	400	3330	0	16290	1380	0	0	6000	0	60	0	0	0	0	4660	610	0	4370	610	0	3540	0	0	0	610	990	0	730	0	0	180	960	1530	1330	0	7220	100
Mare 6.2	Uterus	56750	280	5590	310	410	0	6000	170	240	860	100	0	5230	0	10210	1610	0	0	5580	0	0	0	0	0	0	2950	100	0	3390	810	0	2990	0	0	1010	1570	2260	130	630	120	130	2320	690	610	2110	20	6480	60
Mare 7.1	Uterus	37270	180	6110	0	500	0	6380	680	980	900	0	330	7270	0	8970	440	0	520	19680	0	0	150	0	0	0	1780	1460	30	3990	220	0	5170	0	0	20	1160	1090	0	380	0	0	1060	1290	860	770	0	10490	0
Mare 7.2	Uterus	6700	240	440	0	690	0	720	180	900	0	0	0	22780	0	2250	70	0	0	10720	0	180	0	0	0	0	300	410	0	70	160	0	560	0	0	360	1210	1510	0	780	80	0	160	0	0	60	0	6860	0
Mare 8.1	Uterus	16860	250	90	250	0	0	380	340	230	70	0	80	1870	0	300	0	0	0	11310	0	110	0	0	0	0	50	40	90	0	0	0	210	0	0	0	450	1740	0	480	0	0	0	120	0	40	0	4330	0
Mare 8.2	Uterus	29460	700	310	80	0	50	0	560	1390	0	0	0	5710	0	0	0	0	0	13480	0	550	0	0	0	0	30	1040	160	0	120	0	0	0	0	280	770	1700	0	490	0	150	0	0	0	1550	0	6230	0
Mare 9.1	Uterus	5370	540	0	110	0	0	0	40	910	0	680	0	4440	0	0	70	0	0	12750	0	0	0	0	200	0	0	560	400	0	1970	0	220	0	0	190	630	2480	90	720	0	0	0	0	0	0	3650	2770	0
Mare 9.2	Uterus	5820	950	1350	220	90	0	1140	0	2820	0	100	0	5250	0	3460	80	0	0	15720	0	310	0	0	0	0	210	820	70	1320	370	0	810	0	0	30	670	2350	0	490	120	0	270	300	60	0	900	21880	0
Jenny 1.1	Uterus	187690	280	840	200	0	230	1310	230	900	0	0	0	3700	0	80	0	0	0	21040	0	40	0	120	0	0	0	1150	0	0	270	0	2410	0	0	1010	360	870	20	0	0	70	0	80	90	590	40	8250	20
Jenny 1.2	Uterus	12380	120	590	160	0	60	320	360	520	0	0	80	7800	0	0	100	0	0	4120	0	0	0	100	0	0	40	280	0	0	0	0	530	0	0	0	390	1230	0	220	80	170	0	0	40	50	0	26320	90
Jenny 2.1	Uterus	97530	920	3740	240	0	0	2100	70	3490	0	60	0	4230	0	40	0	0	0	10750	0	130	0	100	0	0	0	7080	0	0	140	0	2180	0	0	420	250	2050	0	320	130	100	0	0	410	590	0	5840	140
Jenny 2.2	Uterus	54510	1490	1900	240	300	220	810	1600	5350	0	0	0	4270	0	350	0	60	0	7750	0	0	0	0	0	60	550	4330	100	240	630	0	1810	50	0	2000	180	2150	790	200	380	100	80	150	360	0	310	15470	100
Jenny 3.1	Uterus	13190	540	120	50	0	190	290	370	1610	0	0	0	2730	140	70	0	30	0	9200	60	280	0	0	0	30	200	3290	72410	0	310	0	350	0	0	60	1050	1680	100	220	880	110	0	0	0	450	2310	33270	0
Jenny 3.2	Uterus	2720	220	0	20	0	0	90	190	130	0	0	0	15470	0	0	0	0	0	7940	0	0	0	40	0	0	0	650	20	0	0	0	0	0	0	0	480	800	0	560	130	0	0	0	0	0	0	3230	0
Jenny 4.1	Uterus	195430	330	1410	260	0	420	2880	360	1590	0	0	40	6730	0	110	0	0	0	13120	0	230	0	0	0	0	30	1270	60	0	10960	0	2980	0	0	50	330	1930	0	230	60	0	0	150	710	4960	0	7350	140
Jenny 5.1	Uterus	130630	6870	440	390	0	130	800	580	26890	40	0	0	38370	0	1460	60	0	6440	20210	0	110	160	0	0	0	310	4140	2000	320	110	0	530	0	0	280	2190	2780	900	610	510	0	380	70	0	3900	30690	59370	120
Jenny 5.2	Uterus	33530	110	1590	300	360	0	3410	140	200	90	40	0	1820	0	2340	400	0	0	10170	0	70	0	0	0	0	530	0	0	1260	290	0	730	0	0	0	320	1000	0	460	0	0	40	140	130	280	0	4060	0
Jenny 6.1	Uterus	18820	340	2380	200	0	240	1780	140	5280	0	60	120	79350	0	670	50	0	0	9070	0	0	0	150	0	0	0	2420	70	0	170	60	2660	0	0	320	1150	41740	0	260	0	0	0	0	0	50	280	6200	0
Jenny 6.2	Uterus	7000	730	0	520	0	0	130	30	740	0	0	0	7700	0	0	0	0	0	5620	0	570	0	0	0	0	0	220	130	0	270	0	240	0	0	0	220	910	0	350	0	0	0	0	0	250	2660	8760	0
Jenny 7.1	Uterus	28820	470	330	150	0	0	40	140	1430	0	0	0	4160	0	40	0	0	0	12050	0	300	0	110	0	0	120	1060	110	0	0	0	260	0	0	120	400	2490	0	400	0	0	0	140	140	1270	190	5260	0
Jenny 7.2	Uterus	27800	2150	1140	200	0	670	1600	260	1840	20	0	0	33970	0	0	0	0	590	25630	0	0	0	220	0	0	230	630	130	0	200	100	1990	0	0	40	880	3980	400	1120	0	0	0	430	260	770	1520	10000	180
GENUS JENNIES	%	GENUS MARES	%																UTERUS JENNIES	% UTERUS	Columna1	UTERUS MARES	%UTERUS 2
Acetobacter	1.827	Acetobacter	3.19665																Methylobacterium	19.935	1	Methylobacterium	13.5971
Acinetobacter	2.358	Acinetobacter	3.15695																Streptococcus	8.108	2	Streptococcus	12.9284
Aeromicrobium	0.88	Aeromicrobium	0.871025																Ralstonia	5.133	#N/A	Pseudoxanthomonas	10.55
Aeromonas	0.489	Aeromonas	0.586311																Pseudomonas	8.12	4	Pseudomonas	9.98641
Afipia	0.118	Afipia	0.163802																Pseudoalteromonas	3.447	5	Pseudoalteromonas	9.14731
Arthrobacter	0.606	Arthrobacter	0.665246																Psychrobacter	2.459	6	Psychrobacter	5.16567
Azospirillum	0.305	Azospirillum	0.476805																Acinetobacter	8.89	7	Acinetobacter	4.95303
Bacillus	1.209	Bacillus	1.43224																Others	4.072	#N/A	Others	4.89202
Brevundimonas	0.199	Brevundimonas	0.175665																Staphylococcus	2.987	9	Staphylococcus	4.03842
Brochothrix	0.363	Brochothrix	0.486387																Acetobacter	1.802	10	Acetobacter	2.83384
Burkholderia	1.106	Burkholderia	1.54175																Bacillus	1.395	11	Bacillus	2.17114
Cobetia	0.104	Cobetia	0.126388																Nevskia	2.124	#N/A	Geobacillus	1.93313
Corynebacterium	4.167	Corynebacterium	0.438935																Propionibacterium	1.426	13	Propionibacterium	1.93192
Delftia	0.466	Delftia	0.628288																Enhydrobacter	3.12	14	Enhydrobacter	1.82318
Devosia	2.738	Devosia	2.98129																Gluconacetobacter	0.61	15	Gluconacetobacter	1.01308
Enhydrobacter	1.681	Enhydrobacter	1.72517																Corynebacterium	1.292	16	Corynebacterium	0.988915
Erwinia	0.216	Erwinia	0.278783																Brochothrix	1.469	17	Brochothrix	0.772646
Exiguobacterium	0.107	Exiguobacterium	0.153308																Rhodoplanes	1.147	#N/A	RFN20	0.767209
Ferruginibacter	0.124	Ferruginibacter	0.133232																Aeromonas	0.295	19	Aeromonas	0.734588
Gluconacetobacter	0.58	Gluconacetobacter	1.02753																Vibrio	0.105	20	Vibrio	0.692301
Hyphomicrobium	0.136	Hyphomicrobium	0.188897																Yersinia	0.245	21	Yersinia	0.669949
Lactobacillus	0.116	Lactobacillus	0.177034																Sphingomonas	2.706	22	Sphingomonas	0.501405
Legionella	0.549	Legionella	0.791178																Erwinia	0.309	23	Erwinia	0.438578
Marinomonas	0.495	Marinomonas	0.371406																Cobetia	0.303	24	Cobetia	0.395687
Mesorhizobium	0.419	Mesorhizobium	0.459011																Afipia	0.255	25	Afipia	0.360649
Methylobacterium	19.219	Methylobacterium	27.099																Lactobacillus	0.218	26	Lactobacillus	0.35642
Micrococcus	0.209	Micrococcus	0.102205																Brevundimonas	0.23	27	Brevundimonas	0.351587
Mycobacterium	0.203	Mycobacterium	0.322585																Neisseria	1.098	#N/A	Ruminococcus	0.329236
Nevskia	2.048	Nevskia	2.8079																u114	1.041	#N/A	Paracoccus	0.300239
Novosphingobium	0.933	Novosphingobium	1.16213																Novosphingobium	0.968	#N/A	BF311	0.29903
Others	4.226	Others	3.70996																Variovorax	0.665	#N/A	Fibrobacter	0.297218
Pelomonas	0.49	Pelomonas	0.764714																Pelomonas	0.509	#N/A	Oscillospira	0.289969
Phyllobacterium	0.191	Phyllobacterium	0.323954																Marinomonas	0.513	33	Marinomonas	0.288761
Propionibacterium	1.375	Propionibacterium	2.29368																Enterococcus	0.203	34	Enterococcus	0.242245
Pseudoalteromonas	3.323	Pseudoalteromonas	4.32182																ph2	0.504	#N/A	Bacteroides	0.23862
Pseudomonas	7.828	Pseudomonas	9.80211																Halomonas	0.163	36	Halomonas	0.237412
Psychrobacter	2.371	Psychrobacter	3.09718																Treponema	0.335	37	Treponema	0.227142
Ralstonia	4.949	Ralstonia	6.22995																Micrococcus	0.216	38	Micrococcus	0.210227
Reyranella	0.157	Reyranella	0.194829																Delftia	0.227	39	Delftia	0.209019
Rhizobium	0.452	Rhizobium	0.798478																Devosia	0.296	40	Devosia	0.184251
Rhodoplanes	1.105	Rhodoplanes	1.60517																Exiguobacterium	0.143	41	Exiguobacterium	0.172773
Sphingomonas	2.609	Sphingomonas	1.35696																Rhizobium	0.469	#N/A	Anaerococcus	0.169753
Staphylococcus	2.88	Staphylococcus	3.1565																Helcococcus	0.27	43	Helcococcus	0.166732
Stenotrophomonas	0.168	Stenotrophomonas	0.229962																Mesorhizobium	0.435	#N/A	Pedobacter	0.157066
Streptococcus	7.817	Streptococcus	1.06585																Paludibacter	0.342	#N/A	Sporobacter	0.155858
Tatlockia	0.127	Tatlockia	0.13962																Nocardioides	0.209	46	Nocardioides	0.146193
Variovorax	0.641	Variovorax	0.639239																Porphyromonas	0.333	#N/A	Vagococcus	0.145589
Vibrio	0.101	Vibrio	0.218555																Herminiimonas	0.106	48	Herminiimonas	0.144984
Yersinia	0.236	Yersinia	0.35133																Campylobacter	0.714	49	Campylobacter	0.139548
Mobiluncus	3.205	Pseudoxanthomonas	3.43117																Mobiluncus	3.325	50	Mobiluncus	0.127465
Campylobacter	2.1	Luteibacter	0.283802																Clostridium	0.325	51	Clostridium	0.125049
[Prevotella]	1.766	Mucilaginibacter	0.213536																Pyramidobacter	0.262	#N/A	Sphaerochaeta	0.117196
Neisseria	1.059	Isobaculum	0.196197																Mycobacterium	0.21	#N/A	Isobaculum	0.116592
u114	1.004	Anoxybacillus	0.191635																Agitococcus	0.116	54	Agitococcus	0.114779
Helcococcus	0.939	Anaerococcus	0.185703																Phyllobacterium	0.198	#N/A	Carnobacterium	0.114779
ph2	0.486	Veillonella	0.172927																Hymenobacter	0.273	56	Hymenobacter	0.114175
Amaricoccus	0.467	Roseomonas	0.17019																Chryseobacterium	0.23	57	Chryseobacterium	0.109947
Paludibacter	0.33	Carnobacterium	0.158783																Alkanindiges	0.122	58	Alkanindiges	0.10753
Treponema	0.323	RFN20	0.158783																Peptoniphilus	0.194	#N/A	YRC22	0.105114
Porphyromonas	0.321	Enterococcus	0.140532																Mycoplasma	0.182	#N/A	CF231	0.100885
Bacteroides	0.264	Herminiimonas	0.135057																Stenotrophomonas	0.174	#N/A
Fusobacterium	0.256	Paracoccus	0.129582																Peptostreptococcus	0.165	#N/A
Pyramidobacter	0.252	Chryseobacterium	0.114981																Reyranella	0.163	#N/A
Nocardioides	0.201	Gardnerella	0.107224																Herbaspirillum	0.162	#N/A
Peptoniphilus	0.187	Atopobium	0.100836																Gordonia	0.153	#N/A
Dietzia	0.187																		Abiotrophia	0.151	#N/A
Mycoplasma	0.175																		Fusobacterium	0.151	#N/A
Chloroidium	0.163																		[Prevotella]	0.139	#N/A
Peptostreptococcus	0.159																		Salinicoccus	0.132	#N/A
Balneimonas	0.157																		Tatlockia	0.132	#N/A
Acholeplasma	0.133																		Brevibacterium	0.117	#N/A
Facklamia	0.129																		Leuconostoc	0.113	#N/A
Hymenobacter	0.128																		Flavobacterium	0.108	#N/A
Salinicoccus	0.127																		Arthrobacter	0.108	#N/A
Leptolyngbya	0.126																		Actinomyces	0.106	#N/A
Leuconostoc	0.123																		Rhodococcus	0.103	#N/A
Kaistobacter	0.111																		Roseomonas	0.102
Dialister	0.106
[truncated: 810 more columns]

## Sheet: Genus figure
GENUS JENNIES	%	GENUS MARES	%																UTERUS JENNIES	% UTERUS	Columna1	UTERUS MARES	%UTERUS 2
Acetobacter	1.827	Acetobacter	3.19665																Methylobacterium	19.935	1	Methylobacterium	13.5971
Acinetobacter	2.358	Acinetobacter	3.15695																Streptococcus	8.108	2	Streptococcus	12.9284
Aeromicrobium	0.88	Aeromicrobium	0.871025																Ralstonia	5.133	#N/A	Pseudoxanthomonas	10.55
Aeromonas	0.489	Aeromonas	0.586311																Pseudomonas	8.12	4	Pseudomonas	9.98641
Afipia	0.118	Afipia	0.163802																Pseudoalteromonas	3.447	5	Pseudoalteromonas	9.14731
Arthrobacter	0.606	Arthrobacter	0.665246																Psychrobacter	2.459	6	Psychrobacter	5.16567
Azospirillum	0.305	Azospirillum	0.476805																Acinetobacter	8.89	7	Acinetobacter	4.95303
Bacillus	1.209	Bacillus	1.43224																Others	4.072	#N/A	Others	4.89202
Brevundimonas	0.199	Brevundimonas	0.175665																Staphylococcus	2.987	9	Staphylococcus	4.03842
Brochothrix	0.363	Brochothrix	0.486387																Acetobacter	1.802	10	Acetobacter	2.83384
Burkholderia	1.106	Burkholderia	1.54175																Bacillus	1.395	11	Bacillus	2.17114
Cobetia	0.104	Cobetia	0.126388																Nevskia	2.124	#N/A	Geobacillus	1.93313
Corynebacterium	4.167	Corynebacterium	0.438935																Propionibacterium	1.426	13	Propionibacterium	1.93192
Delftia	0.466	Delftia	0.628288																Enhydrobacter	3.12	14	Enhydrobacter	1.82318
Devosia	2.738	Devosia	2.98129																Gluconacetobacter	0.61	15	Gluconacetobacter	1.01308
Enhydrobacter	1.681	Enhydrobacter	1.72517																Corynebacterium	1.292	16	Corynebacterium	0.988915
Erwinia	0.216	Erwinia	0.278783																Brochothrix	1.469	17	Brochothrix	0.772646
Exiguobacterium	0.107	Exiguobacterium	0.153308																Rhodoplanes	1.147	#N/A	RFN20	0.767209
Ferruginibacter	0.124	Ferruginibacter	0.133232																Aeromonas	0.295	19	Aeromonas	0.734588
Gluconacetobacter	0.58	Gluconacetobacter	1.02753																Vibrio	0.105	20	Vibrio	0.692301
Hyphomicrobium	0.136	Hyphomicrobium	0.188897																Yersinia	0.245	21	Yersinia	0.669949
Lactobacillus	0.116	Lactobacillus	0.177034																Sphingomonas	2.706	22	Sphingomonas	0.501405
Legionella	0.549	Legionella	0.791178																Erwinia	0.309	23	Erwinia	0.438578
Marinomonas	0.495	Marinomonas	0.371406																Cobetia	0.303	24	Cobetia	0.395687
Mesorhizobium	0.419	Mesorhizobium	0.459011																Afipia	0.255	25	Afipia	0.360649
Methylobacterium	19.219	Methylobacterium	27.099																Lactobacillus	0.218	26	Lactobacillus	0.35642
Micrococcus	0.209	Micrococcus	0.102205																Brevundimonas	0.23	27	Brevundimonas	0.351587
Mycobacterium	0.203	Mycobacterium	0.322585																Neisseria	1.098	#N/A	Ruminococcus	0.329236
Nevskia	2.048	Nevskia	2.8079																u114	1.041	#N/A	Paracoccus	0.300239
Novosphingobium	0.933	Novosphingobium	1.16213																Novosphingobium	0.968	#N/A	BF311	0.29903
Others	4.226	Others	3.70996																Variovorax	0.665	#N/A	Fibrobacter	0.297218
Pelomonas	0.49	Pelomonas	0.764714																Pelomonas	0.509	#N/A	Oscillospira	0.289969
Phyllobacterium	0.191	Phyllobacterium	0.323954																Marinomonas	0.513	33	Marinomonas	0.288761
Propionibacterium	1.375	Propionibacterium	2.29368																Enterococcus	0.203	34	Enterococcus	0.242245
Pseudoalteromonas	3.323	Pseudoalteromonas	4.32182																ph2	0.504	#N/A	Bacteroides	0.23862
Pseudomonas	7.828	Pseudomonas	9.80211																Halomonas	0.163	36	Halomonas	0.237412
Psychrobacter	2.371	Psychrobacter	3.09718																Treponema	0.335	37	Treponema	0.227142
Ralstonia	4.949	Ralstonia	6.22995																Micrococcus	0.216	38	Micrococcus	0.210227
Reyranella	0.157	Reyranella	0.194829																Delftia	0.227	39	Delftia	0.209019
Rhizobium	0.452	Rhizobium	0.798478																Devosia	0.296	40	Devosia	0.184251
Rhodoplanes	1.105	Rhodoplanes	1.60517																Exiguobacterium	0.143	41	Exiguobacterium	0.172773
Sphingomonas	2.609	Sphingomonas	1.35696																Rhizobium	0.469	#N/A	Anaerococcus	0.169753
Staphylococcus	2.88	Staphylococcus	3.1565																Helcococcus	0.27	43	Helcococcus	0.166732
Stenotrophomonas	0.168	Stenotrophomonas	0.229962																Mesorhizobium	0.435	#N/A	Pedobacter	0.157066
Streptococcus	7.817	Streptococcus	1.06585																Paludibacter	0.342	#N/A	Sporobacter	0.155858
Tatlockia	0.127	Tatlockia	0.13962																Nocardioides	0.209	46	Nocardioides	0.146193
Variovorax	0.641	Variovorax	0.639239																Porphyromonas	0.333	#N/A	Vagococcus	0.145589
Vibrio	0.101	Vibrio	0.218555																Herminiimonas	0.106	48	Herminiimonas	0.144984
Yersinia	0.236	Yersinia	0.35133																Campylobacter	0.714	49	Campylobacter	0.139548
Mobiluncus	3.205	Pseudoxanthomonas	3.43117																Mobiluncus	3.325	50	Mobiluncus	0.127465
Campylobacter	2.1	Luteibacter	0.283802																Clostridium	0.325	51	Clostridium	0.125049
[Prevotella]	1.766	Mucilaginibacter	0.213536																Pyramidobacter	0.262	#N/A	Sphaerochaeta	0.117196
Neisseria	1.059	Isobaculum	0.196197																Mycobacterium	0.21	#N/A	Isobaculum	0.116592
u114	1.004	Anoxybacillus	0.191635																Agitococcus	0.116	54	Agitococcus	0.114779
Helcococcus	0.939	Anaerococcus	0.185703																Phyllobacterium	0.198	#N/A	Carnobacterium	0.114779
ph2	0.486	Veillonella	0.172927																Hymenobacter	0.273	56	Hymenobacter	0.114175
Amaricoccus	0.467	Roseomonas	0.17019																Chryseobacterium	0.23	57	Chryseobacterium	0.109947
Paludibacter	0.33	Carnobacterium	0.158783																Alkanindiges	0.122	58	Alkanindiges	0.10753
Treponema	0.323	RFN20	0.158783																Peptoniphilus	0.194	#N/A	YRC22	0.105114
Porphyromonas	0.321	Enterococcus	0.140532																Mycoplasma	0.182	#N/A	CF231	0.100885
Bacteroides	0.264	Herminiimonas	0.135057																Stenotrophomonas	0.174	#N/A
Fusobacterium	0.256	Paracoccus	0.129582																Peptostreptococcus	0.165	#N/A
Pyramidobacter	0.252	Chryseobacterium	0.114981																Reyranella	0.163	#N/A
Nocardioides	0.201	Gardnerella	0.107224																Herbaspirillum	0.162	#N/A
Peptoniphilus	0.187	Atopobium	0.100836																Gordonia	0.153	#N/A
Dietzia	0.187																		Abiotrophia	0.151	#N/A
Mycoplasma	0.175																		Fusobacterium	0.151	#N/A
Chloroidium	0.163																		[Prevotella]	0.139	#N/A
Peptostreptococcus	0.159																		Salinicoccus	0.132	#N/A
Balneimonas	0.157																		Tatlockia	0.132	#N/A
Acholeplasma	0.133																		Brevibacterium	0.117	#N/A
Facklamia	0.129																		Leuconostoc	0.113	#N/A
Hymenobacter	0.128																		Flavobacterium	0.108	#N/A
Salinicoccus	0.127																		Arthrobacter	0.108	#N/A
Leptolyngbya	0.126																		Actinomyces	0.106	#N/A
Leuconostoc	0.123																		Rhodococcus	0.103	#N/A
Kaistobacter	0.111																		Roseomonas	0.102
Dialister	0.106
