# Supplementary material for: Metagenomic and proteomic analyses reveal similar reproductive microbial profiles and shared functional pathways in uterine immune regulation in mares and jennies
Source: PLoS One. 2025 Apr 16;20(4):e0321389. doi: 10.1371/journal.pone.0321389 (PMC12002498; doi:10.1371/journal.pone.0321389)
Supplement: S2 Table — (XLSX) [file pone.0321389.s002.xlsx]

## Sheet: Jenny relfreq L5
#OTU ID	Mean vagina	Mean uterus	Jenny 1.1 Uterus	Jenny 1.2 Uterus	Jenny 1.1 Vagina	Jenny 1.2 Vagina	Jenny 2.1 Uterus	Jenny 2.2 Uterus	Jenny 2.1 Vagina	Jenny 2.2 Vagina	Jenny 3.1 Uterus	Jenny 3.2 Uterus	Jenny 3.1 Vagina	Jenny 3.2 Vagina	Jenny 4.1 Uterus	Jenny 4.2 Uterus	Jenny 4.1 Vagina	Jenny 4.2 Vagina	Jenny 5.1 Uterus	Jenny 5.2 Uterus	Jenny 5.1 Vagina	Jenny 5.2 Vagina	Jenny 6.1 Uterus	Jenny 6.2 Uterus	Jenny 6.1 Vagina	Jenny 6.2 Vagina	Jenny 7.1 Uterus	Jenny 7.2 Uterus	Jenny 7.1 Vagina	Jenny 7.2 Vagina
k__Bacteria;p__Proteobacteria;c__Alphaproteobacteria;o__Rhizobiales;f__Methylobacteriaceae	0.104008	0.0624672	0,07882942262061693	0,01755835571162983	0,049430207670503844	0,07311250373022979	0,04720062208398134	0,036493875301996354	0,02349839191029467	0,09456022472763163	0,04002784545770971	0,14203912836010815	0,14033536153955	0,13588850174216027	0,04414882802288768	0,007440343194208597	0,1504789397716835	0,09130319384234274	0,03405941168787822	0,11072410632447297	0,14697578455858398	0,11200807265388496	0,031506975884690015	0,060466011939148856	0,09516723595657614	0,12417981671275961	0,11071099572900092	0,11333438163377624	0,10274570680120307	0,11642864552716208
k__Bacteria;p__Actinobacteria;c__Actinobacteria;o__Actinomycetales;__	0.0156583	#VALUE!	0,0029659899815449513	0,0017902637196171589	0,02292184878810667	0,016081435060844192	0,013569206842923795	0,0226762175221464	0,019190836303228737	0,009907755380936112	0,006226553737865955	0,002067758867504374	0,011107966605348804	0,015922021788029816	0,004618199773446804	0,0006256144427562785	0,012229366224904867	0,006930313486095137	0,03902247892147615	0,0018331805682859762	0,015256813986317733	0,021575128537792514	0,016261664972743232	0,007124975929135375	0,011769082485035004	0,025974730220703866	0,011975546436646847	0,00723327305605+AG37866	0,00915235600401022	0,021197136830457486
k__Bacteria;p__Proteobacteria;c__Alphaproteobacteria;o__Sphingomonadales;f__Sphingomonadaceae	0.0278932	0.0070454	0,0013841286580543106	0,0047166563382221305	0,006623474287036501	0,013926191186710435	0,007426127527216175	0,010045352435044293	0,002144119607104569	0,024294879095015754	0,0037900761882662336	0,011770319707332591	0,023666336493561625	0,025051823755127243	0,0015974904876702779	0,0008490481723120923	0,02167694528277129	0,01545312453920788	0,01937337648202702	0,0021998166819431715	0,02236942121837333	0,020133583201191678	0,0015707290030490622	0,01261313306373965	0,015793567587676284	0,029879073802939103	0,008876978477514445	0,012422360248447204	0,14708450567575435	0,022407413810989315
k__Bacteria;p__Proteobacteria;c__Alphaproteobacteria;o__Rhizobiales;__	0.0457328	0.00543103	0,0020761929870814658	0,004028093369138608	0,016081448487302596	0,04880798434961371	0,005326594090202177	0,007120756156487094	0,013618056964042535	0,03518961393918688	0,0026685230305139806	0,00795291872117067	0,06144757322767794	0,07564062982401976	0,0029626187225885157	0,0009160782911788363	0,06618553995538644	0,04715562240113244	0,004179425038819313	0,007882676443629697	0,044521663589966336	0,057805967997693525	0,004927777264467646	0,008087810514153668	0,028881598971896242	0,0424597364568082	0,007369567037936522	0,010535419451214717	0,03939070534588144	0,06307272035685882
k__Bacteria;p__Proteobacteria;c__Betaproteobacteria;o__Burkholderiales;f__Comamonadaceae	0.0273297	0.00522034	0,004416029528078039	0,008125043035185568	0,014027882223636259	0,023773997811598526	0,0019051321928460342	0,007544610689611326	0,004906363785626672	0,02729377823330676	0,0003093939745523456	0,006521393351359949	0,03551719258525541	0,03726899836810303	0,0024688489354904295	0,00040218071320046475	0,03755412675501903	0,01984723819634905	0,016572581230318247	0,007424381301558204	0,03626886741231404	0,031425688337898224	0,0019711109057870585	0,005584440593106105	0,02752883087016808	0,036060951141478226	0,0027635876392261955	0,007076027989621826	0,020988971896122376	0,03015318648639303
k__Bacteria;p__Proteobacteria;c__Alphaproteobacteria;o__Rhizobiales;f__Bradyrhizobiaceae	0.016377	0.00402128	0,0027023464276298443	0,000757419265991875	0,008358882397177069	0,011439371331940715	0,001244167962674961	0,0015258763192472343	0,0036121654642212115	0,016247200394791786	0,0008508334300189504	0,00890726896771115	0,01779397198245366	0,023243505491112777	0,0006680414766621162	0,0016534095987130216	0,018134103136071382	0,018461175499130025	0,003192616349098086	0,0042163153070577455	0,018243023129547183	0,015376483590408918	0,0008007638054759925	0,012709416522241479	0,013290946599479185	0,035356000216907976	0,003349803199062055	0,01371963204654454	0,012742149348339317	0,016978457069746534
k__Bacteria;p__Proteobacteria;c__Betaproteobacteria;o__Burkholderiales;f__Oxalobacteraceae	0.0479506	0.00338668	0,007678618507777485	0,0003098533360875852	0,025843119106843292	0,03799860738088133	0,00276049766718507	0,007459839782986479	0,010527434106954867	0,05413202748358198	0,0012762501450284255	0,005089867981549229	0,05320503749823122	0,07506726061835664	0,0008713584478201516	0,001072481901867906	0,069964571578533	0,04898404553363414	0,0024089741543194647	0,001924839596700275	0,06075578238679553	0,06467733410215751	0,009208783762973913	0,0027922202965530523	0,04092123507727688	0,050376877609674096	0,0019261368394606817	0,0026338548628036793	0,031273244720416545	0,047581175006051385
k__Bacteria;p__Proteobacteria;c__Betaproteobacteria;o__Burkholderiales;__	0.0129116	0.00292917	0,0053058265225415235	0,0006541348206293466	0,006551165615780645	0,008488345104280646	0,0013219284603421461	0,006061119823676514	0,00251113107138373	0,005883916030824127	0,0	0,005248926355972642	0,014928541106551578	0,017730340052044283	0,0029626187225885157	0,000536240950933953	0,022490486812754232	0,014332478103158453	0,004629293706192225	0,002749770852428964	0,016777065913779997	0,01917255297679112	0,004096214851088731	0,0041401887155786635	0,011701444079948595	0,016376552247708908	0,0	0,003302146395156852	0,01009022994081692	0,013727998893461046
k__Bacteria;p__Actinobacteria;c__Actinobacteria;o__Actinomycetales;f__Micrococcaceae	0.00712314	0.00291295	0,00458080674927498	0,00024099703917923295	0,0027043443049690518	0,006266786034019696	0,0016329704510108865	0,018268130377654387	0,0016998425713982172	0,006529248756785484	0,002707197277333024	0,0006362334976936536	0,007535021932927692	0,006527587879857099	0,00014522640797002526	0,0	0,004645059703450991	0,00386328113480197	0,003192616349098086	0,0	0,007927027907481812	0,007063572149344097	0,0012011457082139888	0,002214519545542076	0,005816902837431094	0,008893227048424705	0,0023448622393434384	0,003616636528028933	0,020051097959315676	0,010200905978768283
k__Bacteria;p__Proteobacteria;c__Gammaproteobacteria;o__Vibrionales;__	0.000717585	0.00254998	0,0011863959926179805	0,0013426977897128692	8,67704055070284e-05	0,0049404821114758446	0,0009720062208398134	0,0007629381596236172	0,00015453114285438337	0,0	0,004060795915999536	0,007634801972323843	0,0006721381066930806	0,0	0,0009584942926021667	0,00020109035660023238	0,0015745965096444037	0,00017694417411306734	0,0031781044566021855	0,002933088909257562	0,0008144206754262135	0,0007207726683004181	0,0035418399088361207	0,0021182360870402464	0,0	0,0	0,003349803199062055	0,0034593914615928924	0,0009055334562271595	0,0
k__Bacteria;p__Proteobacteria;c__Alphaproteobacteria;__;__	0.00435883	0.00191963	0,0	0,0004819940783584659	0,0016920229073870538	0,003779966179249975	0,0026438569206842922	0,003348450811681431	0,0009368450535546991	0,005656151539308355	0,0015082956259426848	0,0011134086209638938	0,005589358992500354	0,0046751642923300845	0,0003775886607220657	0,0	0,0023094082141451255	0,002919578872865611	0,0012335108621515333	0,0054078826764436295	0,005103702899337604	0,005718129835183316	0,00015399303951461394	0,00471788946658964	0,002976089823801955	0,012472208665473673	0,004354744158780672	0,0015331393977513956	0,003460431422010931	0,0037345689684982193
k__Bacteria;p__Proteobacteria;c__Alphaproteobacteria;o__Rhizobiales;f__Hyphomicrobiaceae	0.0120696	0.00182252	0,0018784603216451359	0,00027542518763340907	0,0490975877827269	0,0033157598063596272	0,0013996889580093312	0,004492858051116857	0,025613536928114043	0,004707132824659302	0,0	0,006521393351359949	0,012699872647516626	0,0086446434084594	0,0	0,0	0,009316362682062722	0,005190362440649975	0,00409235368384391	0,0	0,010207405798675209	0,007544087261544375	0,0008931596291847609	0,002695936838051223	0,006324190875579154	0,01100807982213546	0,0032660581190855037	0,0	0,0061770317906924095	0,009128946367440091
k__Bacteria;p__Proteobacteria;c__Alphaproteobacteria;o__Rhizobiales;f__Rhizobiaceae	0.00409032	0.000848576	0,0	0,0003098533360875852	0,002559726962457338	0,0029841838257236644	0,0	0,002415970838808121	0,0008788958749843055	0,00413772159586987	0,0003093939745523456	0,0	0,004528088297721806	0,00868874873197195	0,0022074414011443843	0,0	0,0049337357302191315	0,002683653307381521	0,0011609513996720313	0,0008249312557286893	0,007438375502226083	0,0035077603190620346	0,002925867750777665	0,0007702676680146351	0,0025702593932835065	0,004880429477794046	0,0008374507997655138	0,00011793379982703042	0,0029429837327382686	0,004529893841419136
k__Bacteria;p__Proteobacteria;c__Alphaproteobacteria;o__Sphingomonadales;__	0.00362995	0.000803107	0,0	0,0	0,0014750968936194828	0,0027520806392784905	0,001088646967340591	0,0004662399864366549	0,00046359342856315013	0,0031887028812208175	0,000386742468190432	0,0	0,004563463987547757	0,005557270762581044	0,0	0,0	0,0034116257708962077	0,004040225308915037	0,008242754937671421	0,0	0,0045064610706917144	0,003699966363942146	0,0	0,0010591180435201232	0,003179005039061179	0,005151564448782604	0,0	0,0	0,0038161767083858865	0,005014004633631868
k__Bacteria;p__Proteobacteria;c__Betaproteobacteria;__;__	0.00149066	0.000430851	0,0	0,00013771259381670453	0,0006941632440562272	0,001458934314798236	0,0	0,0005510108930615013	0,0003863278571359584	0,0021258019208138784	0,0	0,0	0,0	0,0013672650288889868	0,0	0,0	0,001784542710930324	0,0012680999144769826	0,0030329855316431815	0,0	0,0024975567379737214	0,001489596847820864	0,0015399303951461395	0,0007702676680146351	0,002164428962765058	0,004283932541619218	0,0	0,0	0,0	0,001348594349735468
k__Bacteria;p__Proteobacteria;c__Alphaproteobacteria;o__Rhodospirillales;f__Rhodospirillaceae	0.00512643	0.00036442	0,0	0,0	0,0027043443049690518	0,003415232600550416	0,0	0,004111388971305048	0,0011589835714078754	0,0049348973161750746	0,0	0,0	0,003855950191028725	0,00714506240903277	0,0	0,00042452408615604613	0,0064558456895420545	0,00386328113480197	0,0005659638073401152	0,0	0,007384080790531002	0,0027389361395415888	0,0	0,0	0,004734688356048565	0,014261699473998156	0,0	0,0	0,0031693670967950583	0,005947646875756423
k__Bacteria;p__Proteobacteria;c__Betaproteobacteria;o__Burkholderiales;f__Burkholderiaceae	0.00595256	0.00023574	6,59108884787767e-05	0,0003098533360875852	0,003282813675015908	0,003547862992804801	0,0005443234836702955	0,00042385453312423176	0,001226590946406668	0,008503207683255513	0,0	0,0	0,007676524692231498	0,00930622326114762	0,001074675418978187	0,0	0,0087127673533657	0,0049544368751658855	0,00017414270995080467	0,0	0,006895428385275274	0,007015520638124069	0,0	0,0	0,00470086915350536	0,007808687164470474	0,0	0,0007076027989621825	0,0031693670967950583	0,006535495694871884
k__Bacteria;p__Actinobacteria;c__Actinobacteria;o__Actinomycetales;f__Frankiaceae	0.000442413	0.000220134	0,0	0,0	0,000361543356279285	0,00033157598063596276	0,0	0,0	0,00020282212499637817	0,00018980374292981058	0,000193371234095216	0,0	0,0003891325880854677	0,0020729502050897543	0,0	0,0	0,00036740585225036084	8,847208705653367e-05	0,0	0,0	0,0003257682701704854	0,0004805151122002787	0,0	0,0028885037550548816	0,0008116608610368968	0,000433815953581693	0,0	0,0	0,0	0,00013831736920363774
k__Bacteria;p__Proteobacteria;c__Alphaproteobacteria;o__Rhizobiales;f__Phyllobacteriaceae	0.076457	0.000127572	0,0	0,0	0,04256088390119743	0,0667130873039557	0,0	0,0	0,018563053535382804	0,07956572903617659	0,00011602274045712959	0,0	0,09056176595443612	0,11948132139549243	0,0002614075343460455	0,0	0,08668153785592442	0,0654398537261494	0,00020316649494260547	0,00018331805682859762	0,11358453686610924	0,08581999903896978	0,0	0,0	0,06817951232709933	0,08703432568732715	0,0	0,0010220929318342637	0,052294557097118465	0,09391749368927003
k__Bacteria;p__Actinobacteria;c__Actinobacteria;o__Actinomycetales;f__Mycobacteriaceae	0.00113197	0.000121781	0,0	0,0	0,0003326198877769422	0,0	0,0	0,0	0,00028974589285196884	0,0004934897316175075	0,00023204548091425919	0,0	0,00286543087590208	0,0015877916464517266	0,00011618112637602022	0,0	0,0016533263351266238	0,0006193046093957357	0,0012335108621515333	0,0	0,0015202519274622652	0,0015856998702609196	0,00012319443161169116	0,0	0,0006425648483208766	0,00368743560544439	0,0	0,0	0,0002587238446363313	0,0003112140807081849
k__Bacteria;p__Proteobacteria;c__Gammaproteobacteria;o__Xanthomonadales;f__Sinobacteraceae	0.0168031	0.000100053	0,0	0,0	0,00650778041302713	0,01521933751119069	0,00023328149300155522	0,00029669817318696225	0,004153024464211553	0,014121398473977908	0,00011602274045712959	0,0	0,018784491297580305	0,02972698804745733	0,00020331697115803538	0,0	0,02529851725495342	0,012209148013801645	0,0	0,00036663611365719525	0,02356390487566511	0,019460862044111286	0,00018479164741753672	0,0	0,015725929182589873	0,022666883574643457	0,0	0,0	0,01144853012515766	0,016356028908330163
k__Bacteria;p__Proteobacteria;c__Gammaproteobacteria;o__Xanthomonadales;__	0.00205007	8.13419e-05	0,0	0,0	0,0008243188523167698	0,0011605159322258696	0,0	0,0	0,0005505171964187408	0,0012147439547507877	0,0	0,0004771751232702402	0,003926701570680628	0,00260221408724033	0,00020331697115803538	0,0	0,0032279228447710273	0,0013860626972190275	0,0	0,00045829514207149406	0,003746335106960582	0,001874008937581087	0,0	0,0	0,0011498528864689371	0,001843717802722195	0,0	0,0	0,0023931955628860645	0,0028009267263736644
k__Bacteria;p__Proteobacteria;c__Alphaproteobacteria;o__Ellin329;f__	0.0134982	3.52432e-05	0,0	0,0	0,00608839011974316	0,009715176232633708	0,0	0,0	0,0035735326785076155	0,01328626200508674	0,0	0,0	0,019881137682184802	0,02011202752172187	0,0	0,0	0,0170318855793203	0,013241322362794539	0,0004934043448606133	0,0	0,016722771202084916	0,015472586612848975	0,0	0,0	0,014102607460516082	0,013936337508811887	0,0	0,0	0,01076938003298729	0,015042013900895605
k__Bacteria;p__Proteobacteria;c__Alphaproteobacteria;o__Rhizobiales;f__Methylocystaceae	0.000319277	1.51377e-05	0,0	0,0	0,0	0,0	0,0	0,00021192726656211588	0,00013521474999758545	7,592149717192423e-05	0,0	0,0	0,0004952596575633224	0,0008821064702509593	0,0	0,0	0,000419892402571841	0,00020643486979857854	0,0	0,0	0,000542947116950809	0,00038441208976022295	0,0	0,0	0,0004058304305184484	0,0009218589013610975	0,0	0,0	0,0	0,0
k__Bacteria;p__Proteobacteria;c__Gammaproteobacteria;o__Legionellales;f__Legionellaceae	0.00426736	8.28734e-06	0,0	0,0	0,001880025452652282	0,004476275738585497	0,0	0,0	0,0014294130714030463	0,003682192612838325	0,00011602274045712959	0,0	0,0034314419131173056	0,006483482556344551	0,0	0,0	0,005038708830862091	0,0034209206995193015	0,0	0,0	0,007709849060701488	0,004901254144442843	0,0	0,0	0,0037539314822956473	0,004609294506805488	0,0	0,0	0,00342809094143139	0,0054981154258446005
k__Bacteria;p__Acidobacteria;c__Solibacteres;o__Solibacterales;f__	0.000518765	0	0,0	0,0	0,00044831376178631343	0,0004642063728903478	0,0	0,0	0,00011589835714078753	0,0003036859886876969	0,0	0,0	0,0	0,0005292638821505755	0,0	0,0	0,0005773520535362814	0,0008257394791943141	0,0	0,0	0,0004886524052557281	0,00028830906732016723	0,0	0,0	0,0011498528864689371	0,0009760858955588092	0,0	0,0	0,00016170240289770706	0,0009336422421245548
k__Bacteria;p__Acidobacteria;c__Solibacteres;o__Solibacterales;__	0.00126285	0	0,0	0,0	0,000867704055070284	0,001193673530289466	0,0	0,0	0,0004442770357063522	0,0003036859886876969	0,0	0,0	0,0013796519032121127	0,0022934768226524943	0,0	0,0	0,0014696234090014434	0,0019168952195582293	0,0	0,0	0,0015202519274622652	0,0007688241795204459	0,0	0,0	0,0012174912915553452	0,0014099018491405021	0,0	0,0	0,0006468096115908283	0,0022476572495591135
k__Bacteria;p__Chlamydiae;c__Chlamydiia;o__Chlamydiales;f__	0.000308647	0	0,0	0,0	0,0001590790767628854	0,00016578799031798138	0,0	0,0	8,692376785559064e-05	0,0003036859886876969	0,0	0,0	0,0003183812084335645	0,00030873726458783575	0,0	0,0	0,0004986222280540611	0,0004718511309681795	0,0	0,0	0,0004343576935606472	0,00038441208976022295	0,0	0,0	0,0003043728228888363	0,00037958895938398137	0,0	0,0	0,00019404288347724848	0,0003112140807081849
k__Bacteria;p__Cyanobacteria;c__4C0d-2;o__MLE1-12;f__	0.000329629	0	0,0	0,0	0,0002603112165210852	0,0001326303922543851	0,0	0,0	0,0	0,00015184299434384846	0,0	0,0	0,00017687844912975804	0,00017642129405019187	0,0	0,0	0,0007085684293399817	0,000530832522339202	0,0	0,0	0,001085894233901618	0,00014415453366008361	0,0	0,0	6,763840508640807e-05	0,0004880429477794046	0,0	0,0	0,0	0,0006915868460181888
k__Bacteria;p__Proteobacteria;c__Gammaproteobacteria;o__Legionellales;__	0.000827603	0	0,0	0,0	0,000361543356279285	0,001193673530289466	0,0	0,0	0,00011589835714078753	0,0005694112287894318	0,0	0,0	0,0011320220744304515	0,0013672650288889868	0,0	0,0	0,001758299435769584	0,0006782860007667581	0,0	0,0	0,0003257682701704854	0,00028830906732016723	0,0	0,0	0,0004058304305184484	0,0013556748549427905	0,0	0,0	0,0005821286504317454	0,0014523323766381963
k__Bacteria;p__Proteobacteria;c__Deltaproteobacteria;o__Myxococcales;f__0319-6G20	0.000356828	0	0,0	0,0	0,000144617342511714	0,0002984183825723665	0,0	0,0	6,760737499879272e-05	0,0006073719773753938	0,0	0,0	0,0005660110372152257	0,0007497904997133154	0,0	0,0	0,0009185146306259021	0,0003833790439116459	0,0	0,0	0,0002714735584754045	0,00014415453366008361	0,0	0,0	0,0002029152152592242	0,0	0,0	0,0	0,00022638336405678987	0,00041495210761091324
			Uterus	Uterus	vagina	vagina	Uterus	Uterus	vagina	vagina	Uterus	Uterus	vagina	vagina	Uterus	Uterus	vagina	vagina	Uterus	Uterus	vagina	vagina	Uterus	Uterus	vagina	vagina	Uterus	Uterus	vagina	vagina

## Sheet: Jenny RelfreqL6
#OTU ID	Mean vagina	Mean uterus	Jenny 1.1 Uterus	Jenny 1.2 Uterus	Jenny 1.1 Vagina	Jenny 1.2 Vagina	Jenny 2.1 Uterus	Jenny 2.2 Uterus	Jenny 2.1 Vagina	Jenny 2.2 Vagina	Jenny 3.1 Uterus	Jenny 3.2 Uterus	Jenny 3.1 Vagina	Jenny 3.2 Vagina	Jenny 4.1 Uterus	Jenny 4.2 Uterus	Jenny 4.1 Vagina	Jenny 4.2 Vagina	Jenny 5.1 Uterus	Jenny 5.2 Uterus	Jenny 5.1 Vagina	Jenny 5.2 Vagina	Jenny 6.1 Uterus	Jenny 6.2 Uterus	Jenny 6.1 Vagina	Jenny 6.2 Vagina	Jenny 7.1 Uterus	Jenny 7.2 Uterus	Jenny 7.1 Vagina	Jenny 7.2 Vagina
k__Bacteria;p__Proteobacteria;c__Alphaproteobacteria;o__Rhizobiales;f__Methylobacteriaceae;g__Methylobacterium	0.0984568	0.0550218	0,06933825467967308	0,014184397163120567	0,04720310059582345	0,06982990152193375	0,041796267496111976	0,032848726317127964	0,02259052144602517	0,09046046388034772	0,035580307073519744	0,12629234929219024	0,1353827649639168	0,12706743703965068	0,03810740945133463	0,005898650460273483	0,14260595722346148	0,08729245922911322	0,02932853473421469	0,09321723189734189	0,1373113258768596	0,10667435490846187	0,02793433736795097	0,05411130367802811	0,08901214109371301	0,11458163873976465	0,10091282137174441	0,100754776318893	0,09828272048122635	0,11010062588609565
k__Bacteria;p__Proteobacteria;c__Alphaproteobacteria;o__Rhizobiales;f__Phyllobacteriaceae;__	0.0734684	0.000121956	0,0	0,0	0,04037716202927055	0,06515468019496667	0,0	0,0	0,017616550285399706	0,07781953460122233	0,00011602274045712959	0,0	0,08507853403141362	0,11458563048559961	0,0002614075343460455	0,0	0,08185277522634825	0,06375888407207526	0,00020316649494260547	0,00018331805682859762	0,11016397002931914	0,08202392965258758	0,0	0,0	0,06594744495924786	0,08432297597744157	0,0	0,0009434703986162434	0,04821965654409625	0,09163525709741001
k__Bacteria;p__Proteobacteria;c__Alphaproteobacteria;o__Rhizobiales;__;__	0.0457328	0.00543103	0,0020761929870814658	0,004028093369138608	0,016081448487302596	0,04880798434961371	0,005326594090202177	0,007120756156487094	0,013618056964042535	0,03518961393918688	0,0026685230305139806	0,00795291872117067	0,06144757322767794	0,07564062982401976	0,0029626187225885157	0,0009160782911788363	0,06618553995538644	0,04715562240113244	0,004179425038819313	0,007882676443629697	0,044521663589966336	0,057805967997693525	0,004927777264467646	0,008087810514153668	0,028881598971896242	0,0424597364568082	0,007369567037936522	0,010535419451214717	0,03939070534588144	0,06307272035685882
k__Bacteria;p__Proteobacteria;c__Betaproteobacteria;o__Burkholderiales;f__Oxalobacteraceae;g__Ralstonia	0.0254811	0.000263991	0,0	0,0001032844453625284	0,013810956209868688	0,02214927550648231	0,0	0,0002543127198745391	0,0062585112856025265	0,029533462399878526	0,0001546969872761728	0,001590583744234134	0,027663789443894155	0,036475102544877167	0,0	8,93734918223255e-05	0,03151817346804881	0,022530891503730572	0,0	0,0	0,03664893039417961	0,03296333669693912	0,00015399303951461394	0,00019256691700365877	0,02526294429977341	0,029065668889973428	0,0009211958797420652	0,00023586759965406085	0,013841725688043724	0,02901206819046302
k__Bacteria;p__Proteobacteria;c__Betaproteobacteria;o__Burkholderiales;f__Oxalobacteraceae;__	0.0219754	0.000724791	0,0041523859741629315	0,0	0,012032162896974605	0,01485460393249113	0,0006220839813374805	0,0010596363328105793	0,0041240498749263565	0,0236495463690544	0,0	0,0	0,024833734257818027	0,03823931548537909	0,00040663394231607076	0,00020109035660023238	0,03755412675501903	0,026246719160104987	0,0009142492272417246	0,0	0,02410685199261592	0,031185430781798088	0,0004619791185438418	0,0007702676680146351	0,015658290777503466	0,01979285288216474	0,0004187253998827569	0,0011400267316612942	0,017431519032372823	0,017946678654172
k__Bacteria;p__Proteobacteria;c__Betaproteobacteria;o__Burkholderiales;f__Comamonadaceae;__	0.0187326	0.0031975	0,0027023464276298443	0,0048543689320388345	0,009284433389252039	0,01591564707052621	0,0006609642301710731	0,003560378078243547	0,0030423318749456725	0,01742398360095661	0,0003093939745523456	0,004930809607125815	0,02621338616103014	0,02725708993075464	0,0022945772459263994	0,0002904638484225579	0,02721427634168744	0,013890117667875785	0,009926134467195867	0,0036663611365719525	0,021229232272776632	0,020662149824611984	0,0004003819027379962	0,004525322549585981	0,017991815752984544	0,02434792039477252	0,0019261368394606817	0,004717351993081217	0,015652792600498042	0,02213077907258204
k__Bacteria;p__Actinobacteria;c__Actinobacteria;o__Actinomycetales;__;__	0.0156583	0.00985649	0,0029659899815449513	0,0017902637196171589	0,02292184878810667	0,016081435060844192	0,013569206842923795	0,0226762175221464	0,019190836303228737	0,009907755380936112	0,006226553737865955	0,002067758867504374	0,011107966605348804	0,015922021788029816	0,004618199773446804	0,0006256144427562785	0,012229366224904867	0,006930313486095137	0,03902247892147615	0,0018331805682859762	0,015256813986317733	0,021575128537792514	0,016261664972743232	0,007124975929135375	0,011769082485035004	0,025974730220703866	0,011975546436646847	0,007233273056057866	0,00915235600401022	0,021197136830457486
k__Bacteria;p__Proteobacteria;c__Alphaproteobacteria;o__Rhizobiales;f__Bradyrhizobiaceae;__	0.0147593	0.00222655	0,0	0,000757419265991875	0,00578469370046856	0,01130674093968633	0,001244167962674961	0,0008477090662484635	0,0036121654642212115	0,016247200394791786	0,0008508334300189504	0,00890726896771115	0,017121833875760578	0,021391081903585765	0,0006680414766621162	0,0008713915452676736	0,018134103136071382	0,018284231325016956	0,0008852254422499239	0,0042163153070577455	0,018243023129547183	0,015376483590408918	0,0008007638054759925	0,0033699210475640284	0,013290946599479185	0,01973862588796703	0,003349803199062055	0,004402861860209136	0,012192361178487113	0,01590649745841834
k__Bacteria;p__Proteobacteria;c__Alphaproteobacteria;o__Ellin329;f__;g__	0.0134982	3.52432e-05	0,0	0,0	0,00608839011974316	0,009715176232633708	0,0	0,0	0,0035735326785076155	0,01328626200508674	0,0	0,0	0,019881137682184802	0,02011202752172187	0,0	0,0	0,0170318855793203	0,013241322362794539	0,0004934043448606133	0,0	0,016722771202084916	0,015472586612848975	0,0	0,0	0,014102607460516082	0,013936337508811887	0,0	0,0	0,01076938003298729	0,015042013900895605
k__Bacteria;p__Proteobacteria;c__Betaproteobacteria;o__Burkholderiales;__;__	0.0129116	0.00292917	0,0053058265225415235	0,0006541348206293466	0,006551165615780645	0,008488345104280646	0,0013219284603421461	0,006061119823676514	0,00251113107138373	0,005883916030824127	0,0	0,005248926355972642	0,014928541106551578	0,017730340052044283	0,0029626187225885157	0,000536240950933953	0,022490486812754232	0,014332478103158453	0,004629293706192225	0,002749770852428964	0,016777065913779997	0,01917255297679112	0,004096214851088731	0,0041401887155786635	0,011701444079948595	0,016376552247708908	0,0	0,003302146395156852	0,01009022994081692	0,013727998893461046
k__Bacteria;p__Proteobacteria;c__Gammaproteobacteria;o__Xanthomonadales;f__Sinobacteraceae;g__Nevskia	0.0107078	1.45226e-05	0,0	0,0	0,003861283045062764	0,009284127457806957	0,0	0,0	0,0025690802499541234	0,009186501157802831	0,0	0,0	0,012452242818734966	0,01953865831605875	0,00020331697115803538	0,0	0,01674320955255216	0,0072842018343212715	0,0	0,0	0,01634270822021935	0,012445341405987218	0,0	0,0	0,010889783218911698	0,011496122769914864	0,0	0,0	0,007373629572135442	0,01044296137487465
k__Bacteria;p__Proteobacteria;c__Gammaproteobacteria;o__Pseudomonadales;f__Pseudomonadaceae;__	0.00964945	0.0333207	0,01796071711046665	0,019279763134338636	0,003210505003760051	0,013130408833184124	0,03328149300155521	0,03306065358369008	0,0027139531963801078	0,010629009604069392	0,035386935839424524	0,050739621441068875	0,016485071458893448	0,012173069289463238	0,025676028929100467	0,005071945660916972	0,010182390762367143	0,004394113657141172	0,01972166190192863	0,03950504124656279	0,016125529373439026	0,004660996588342703	0,026917983307154517	0,06450991719622569	0,010619229598566066	0,011170760804728595	0,04899087178628256	0,046387294598631966	0,010122570421396462	0,009474739790449186
k__Bacteria;p__Proteobacteria;c__Alphaproteobacteria;o__Sphingomonadales;f__Sphingomonadaceae;__	0.0086015	0.00223476	0,00046137621935143686	0,0007229911175376988	0,0026031121652108523	0,006565204416592062	0,003654743390357698	0,0006357817996863476	0,0007147065357015231	0,013020536764985005	0,0006961364427427776	0,005089867981549229	0,012735248337342579	0,010541172319498963	0,0006389961950681112	0,0005138975779783716	0,009788741634956043	0,008168922704886608	0,007546184097868203	0,0011915673693858844	0,006298186556629384	0,005814232857623372	0,0	0,0025996533795493936	0,0065609252933815825	0,00905590803101784	0,004940959718616532	0,0025945435961946695	0,02060088612916788	0,00795324872920917
k__Bacteria;p__Proteobacteria;c__Alphaproteobacteria;o__Rhizobiales;f__Hyphomicrobiaceae;g__Rhodoplanes	0.00579942	3.33029e-05	0,0	0,0	0,0018366402498987678	0,003183129414105242	0,0	0,0004662399864366549	0,00148736224997344	0,004593250578901416	0,0	0,0	0,009339182114051225	0,008203590173333922	0,0	0,0	0,0076105497966146175	0,004777492701052818	0,0	0,0	0,009610163970029319	0,006486954014703762	0,0	0,0	0,005106699584023809	0,006507239303725394	0,0	0,0	0,004980434009249377	0,007469137936996439
k__Bacteria;p__Proteobacteria;c__Betaproteobacteria;o__Burkholderiales;f__Burkholderiaceae;g__Burkholderia	0.00567509	0.000188023	6,59108884787767e-05	0,0003098533360875852	0,003282813675015908	0,003547862992804801	0,0005443234836702955	0,00042385453312423176	0,001226590946406668	0,004858975819003151	0,0	0,0	0,007676524692231498	0,00930622326114762	0,00040663394231607076	0,0	0,0087127673533657	0,0049544368751658855	0,00017414270995080467	0,0	0,006895428385275274	0,0067752630820239294	0,0	0,0	0,00470086915350536	0,007808687164470474	0,0	0,0007076027989621825	0,0031693670967950583	0,006535495694871884
k__Bacteria;p__Proteobacteria;c__Alphaproteobacteria;o__Sphingomonadales;f__Sphingomonadaceae;g__Novosphingobium	0.00482278	0.000534353	0,0	0,00027542518763340907	0,0024295713541967953	0,003183129414105242	0,0	0,0017378035858093503	0,000985136035696694	0,004972858064761037	0,0005414394554666048	0,0	0,004315834158766096	0,0063511665858069066	0,0	0,00013406023773348825	0,005799763810523553	0,004512076439883217	0,0005369400223483145	0,0	0,006352481268324465	0,006679160059583874	0,0005235763343496874	0,002984787213556711	0,005884541242517502	0,005368472425573451	0,0	0,0007469140655711927	0,00549788169852204	0,005186901345136416
k__Bacteria;p__Actinobacteria;c__Actinobacteria;o__Actinomycetales;f__Nocardioidaceae;g__Aeromicrobium	0.00448326	0.000117049	0,0	0,0	0,0028344999132295947	0,003282602208296031	0,0	0,00042385453312423176	0,001245907339263466	0,003302585126978704	0,0	0,0	0,0038205745012027735	0,00736558902659551	0,0	0,0	0,007111927568560556	0,004453095048512194	0,00034828541990160935	0,0	0,00906721685307851	0,004757099610782759	0,0	0,0008665511265164644	0,005377253204369441	0,0059107423675505665	0,0	0,0	0,004236602955919925	0,0
k__Bacteria;p__Proteobacteria;c__Gammaproteobacteria;o__Xanthomonadales;f__Xanthomonadaceae;__	0.00446068	0.000724368	0,0	0,002995248915513324	0,002096951466419853	0,002818395835405683	0,0	0,0013987199593099649	0,0012072745535498702	0,004745093573245264	0,0012375758982093824	0,0	0,005447856233196547	0,007630220967670798	0,0	0,0	0,005537331058916153	0,0038337904391164586	0,002292879014352262	0,0	0,005592355304593333	0,005333717745423094	0,0015091317872432165	0,0	0,0038215698873820553	0,008513638089040725	0,0	0,0007076027989621825	0,002102131237670192	0,0037691483107991286
k__Bacteria;p__Proteobacteria;c__Alphaproteobacteria;__;__;__	0.00435883	0.00191963	0,0	0,0004819940783584659	0,0016920229073870538	0,003779966179249975	0,0026438569206842922	0,003348450811681431	0,0009368450535546991	0,005656151539308355	0,0015082956259426848	0,0011134086209638938	0,005589358992500354	0,0046751642923300845	0,0003775886607220657	0,0	0,0023094082141451255	0,002919578872865611	0,0012335108621515333	0,0054078826764436295	0,005103702899337604	0,005718129835183316	0,00015399303951461394	0,00471788946658964	0,002976089823801955	0,012472208665473673	0,004354744158780672	0,0015331393977513956	0,003460431422010931	0,0037345689684982193
k__Bacteria;p__Proteobacteria;c__Alphaproteobacteria;o__Sphingomonadales;__;__	0.00362995	0.000803107	0,0	0,0	0,0014750968936194828	0,0027520806392784905	0,001088646967340591	0,0004662399864366549	0,00046359342856315013	0,0031887028812208175	0,000386742468190432	0,0	0,004563463987547757	0,005557270762581044	0,0	0,0	0,0034116257708962077	0,004040225308915037	0,008242754937671421	0,0	0,0045064610706917144	0,003699966363942146	0,0	0,0010591180435201232	0,003179005039061179	0,005151564448782604	0,0	0,0	0,0038161767083858865	0,005014004633631868
k__Bacteria;p__Proteobacteria;c__Betaproteobacteria;o__Burkholderiales;f__Comamonadaceae;g__Variovorax	0.00338135	5.49349e-05	9,886633271816504e-05	0,0	0,0017643315786429108	0,0034815477966776086	0,0	0,00021192726656211588	0,0006857319464163262	0,00322666362980678	0,0	0,0	0,004103580019810386	0,00454284832179244	0,0	0,0	0,0033853824957354676	0,0023002742634698754	0,0	0,00045829514207149406	0,006298186556629384	0,004084378453702369	0,0	0,0	0,0041935811153573	0,004067024564828371	0,0	0,0	0,0022314931599883574	0,0029738234378782116
k__Bacteria;p__Actinobacteria;c__Actinobacteria;o__Actinomycetales;f__Micrococcaceae;g__Arthrobacter	0.00317615	0.000477116	6,59108884787767e-05	0,0	0,001590790767628854	0,0028515534334692793	0,0	0,003348450811681431	0,0007147065357015231	0,003568310367080439	0,000386742468190432	0,0	0,0024055469081647094	0,004057689763154413	0,0	0,0	0,0018895158115732843	0,002270783567784364	0,001306070324631035	0,0	0,005375176457813009	0,004132429964922397	0,0	0,0	0,003077547431431567	0,0031993926576649855	0,0	0,0015724506643604056	0,006047669868374244	0,0032850375185863967
k__Bacteria;p__Proteobacteria;c__Gammaproteobacteria;o__Xanthomonadales;f__Sinobacteraceae;g__	0.00307457	5.60507e-05	0,0	0,0	0,001663099438884711	0,0027189230412148946	0,00023328149300155522	0,0	0,000994794232125093	0,0014425084462665603	0,0	0,0	0,003926701570680628	0,004057689763154413	0,0	0,0	0,003936491274111009	0,002919578872865611	0,0	0,00036663611365719525	0,004289282223911391	0,003699966363942146	0,00018479164741753672	0,0	0,002164428962765058	0,006127650344341413	0,0	0,0	0,001714045470715695	0,003388775545489125
k__Bacteria;p__Proteobacteria;c__Gammaproteobacteria;o__Xanthomonadales;f__Sinobacteraceae;__	0.00294705	2.94801e-05	0,0	0,0	0,0009833979290796552	0,0032162870121688384	0,0	0,00029669817318696225	0,0005891499821323366	0,0034923888699085145	0,00011602274045712959	0,0	0,0024055469081647094	0,006130639968244167	0,0	0,0	0,004618816428290251	0,002005367306614763	0,0	0,0	0,0029319144315343684	0,003315554274181923	0,0	0,0	0,0026717170009131186	0,00401279757063066	0,0	0,0	0,002360855082306523	0,002524291987966389
k__Bacteria;p__Proteobacteria;c__Gammaproteobacteria;o__Legionellales;f__Legionellaceae;g__Legionella	0.00285315	8.28734e-06	0,0	0,0	0,0012292474113495691	0,0026194502470241058	0,0	0,0	0,0009175286606979013	0,002581330903845424	0,00011602274045712959	0,0	0,002264044148860903	0,00498390155691792	0,0	0,0	0,0037003017976643487	0,00144504408859005	0,0	0,0	0,005538060592898251	0,002546730094661477	0,0	0,0	0,0026040785958267106	0,0036332086112466785	0,0	0,0	0,0024578765240451475	0,003423354887790034
k__Bacteria;p__Proteobacteria;c__Betaproteobacteria;o__Burkholderiales;f__Comamonadaceae;g__Pelomonas	0.00251427	0	0,0	0,0	0,001373864753861283	0,0027520806392784905	0,0	0,0	0,0007726557142719168	0,003302585126978704	0,0	0,0	0,001450403282864016	0,0030873726458783574	0,0	0,0	0,003831518173468049	0,002270783567784364	0,0	0,0	0,00423498751221631	0,003555811830282062	0,0	0,0	0,0016909601271602015	0,0036332086112466785	0,0	0,0	0,001099576339704408	0,0021439192226563853
k__Bacteria;p__Actinobacteria;c__Actinobacteria;o__Actinomycetales;f__Micrococcaceae;__	0.00243724	0.000758623	0,0011863959926179805	0,0	0,000867704055070284	0,002287874266388143	0,0	0,0030517526384944687	0,0005022262142767459	0,0022017234179858027	0,0014309471323045984	0,0	0,0035375689825951607	0,002469898116702686	0,0	0,0	0,0025193544154310456	0,0015924975670176058	0,0010883919371925293	0,0	0,002226083179498317	0,0014415453366008362	0,0	0,0015405353360292702	0,002232067367851466	0,002602895721490158	0,001339921279624822	0,0009827816652252536	0,008602567834158015	0,0010373802690272832
k__Bacteria;p__Proteobacteria;c__Betaproteobacteria;o__Burkholderiales;f__Comamonadaceae;g__Delftia	0.0024053	0.00106929	0,001614816767730029	0,0009639881567169318	0,0016052525018800255	0,0016247223051162173	0,001088646967340591	0,0009748654261857331	0,00035735326785076157	0,0033405458755646662	0,0	0,0	0,0034668176029432575	0,00238168746967759	0,00017427168956403032	0,0	0,003122949744128067	0,0013860626972190275	0,0028733547141882774	0,0021998166819431715	0,0045064610706917144	0,0024025755610013935	0,0011395484924081431	0,0010591180435201232	0,002874632216172343	0,002277533756303888	0,0008374507997655138	0,0020441858636685273	0,001422981145499822	0,0029046647532763926
k__Bacteria;p__Proteobacteria;c__Alphaproteobacteria;o__Rhizobiales;f__Rhizobiaceae;g__Rhizobium	0.00233798	0.000404125	0,0	0,0003098533360875852	0,0017643315786429108	0,001823667893497795	0,0	0,001186792692747849	0,0004539352321347512	0,003302585126978704	0,0	0,0	0,003254563463987548	0,0055131654390684955	0,0009584942926021667	0,0	0,002125705288019945	0,0017694417411306732	0,0	0,0008249312557286893	0,003257682701704854	0,001777905915141031	0,0007699651975730697	0,0007702676680146351	0,0011836720890121412	0,0029282576866764276	0,0008374507997655138	0,0	0,0017787264318747777	0,0017981257996472907
k__Bacteria;p__Proteobacteria;c__Alphaproteobacteria;o__Rhizobiales;f__Phyllobacteriaceae;g__Mesorhizobium	0.00215279	5.6159e-06	0,0	0,0	0,001156938740093712	0,0015584071089890248	0,0	0,0	0,0005505171964187408	0,0011388224575788635	0,0	0,0	0,0031838120843356446	0,0033078992634410975	0,0	0,0	0,002703057341556226	0,0016809696540741395	0,0	0,0	0,0028776197198392877	0,0029311421844217	0,0	0,0	0,0017924177347898136	0,002711349709885581	0,0	7,862253321802028e-05	0,002263833640567899	0,002282236591860023
k__Bacteria;p__Proteobacteria;c__Gammaproteobacteria;o__Xanthomonadales;__;__	0.00205007	8.13419e-05	0,0	0,0	0,0008243188523167698	0,0011605159322258696	0,0	0,0	0,0005505171964187408	0,0012147439547507877	0,0	0,0004771751232702402	0,003926701570680628	0,00260221408724033	0,00020331697115803538	0,0	0,0032279228447710273	0,0013860626972190275	0,0	0,00045829514207149406	0,003746335106960582	0,001874008937581087	0,0	0,0	0,0011498528864689371	0,001843717802722195	0,0	0,0	0,0023931955628860645	0,0028009267263736644
k__Bacteria;p__Proteobacteria;c__Alphaproteobacteria;o__Rhizobiales;f__Rhizobiaceae;__	0.00172522	0.00044445	0,0	0,0	0,000795395383814427	0,0011605159322258696	0,0	0,0012291781460602722	0,0004249606428495543	0,0008351364688911666	0,0003093939745523456	0,0	0,001273524833734258	0,0031755832929034533	0,0012489471085422173	0,0	0,0028080304421991865	0,0009142115662508478	0,0011609513996720313	0,0	0,004180692800521229	0,0017298544039210033	0,0021559025532045953	0,0	0,0013865873042713654	0,001572582831733637	0,0	0,00011793379982703042	0,0011642573008634907	0,0027317680417718454
k__Bacteria;p__Proteobacteria;c__Alphaproteobacteria;o__Rhodospirillales;f__Rhodospirillaceae;__	0.00172286	7.25595e-06	0,0	0,0	0,0011424770058425407	0,0012931463244802547	0,0	0,0	0,00046359342856315013	0,0018980374292981057	0,0	0,0	0,0010258950049525965	0,0022493714991399464	0,0	0,0	0,003437869046056948	0,0014745347842755612	0,00010158324747130273	0,0	0,0017917254859376697	0,001057133246840613	0,0	0,0	0,0018262369373330176	0,003578981617048967	0,0	0,0	0,0008408524950680767	0,0020401811957536566
k__Bacteria;p__Proteobacteria;c__Alphaproteobacteria;o__Rhodospirillales;f__Rhodospirillaceae;g__Azospirillum	0.00159041	0.000108991	0,0	0,0	0,0007520101810609128	0,0013594615206074473	0,0	0,0015258763192472343	0,0003670114642791605	0,0014045476976805983	0,0	0,0	0,0018749115607754351	0,0030873726458783574	0,0	0,0	0,0019420023618947646	0,0015335161756465836	0,0	0,0	0,002660440873058964	0,0	0,0	0,0	0,0013189488991849573	0,003036711675071851	0,0	0,0	0,001649364509556612	0,001279435665133649
k__Bacteria;p__Proteobacteria;c__Betaproteobacteria;__;__;__	0.00149066	0.000430851	0,0	0,00013771259381670453	0,0006941632440562272	0,001458934314798236	0,0	0,0005510108930615013	0,0003863278571359584	0,0021258019208138784	0,0	0,0	0,0	0,0013672650288889868	0,0	0,0	0,001784542710930324	0,0012680999144769826	0,0030329855316431815	0,0	0,0024975567379737214	0,001489596847820864	0,0015399303951461395	0,0007702676680146351	0,002164428962765058	0,004283932541619218	0,0	0,0	0,0	0,001348594349735468
k__Bacteria;p__Acidobacteria;c__Solibacteres;o__Solibacterales;__;__	0.00126285	0	0,0	0,0	0,000867704055070284	0,001193673530289466	0,0	0,0	0,0004442770357063522	0,0003036859886876969	0,0	0,0	0,0013796519032121127	0,0022934768226524943	0,0	0,0	0,0014696234090014434	0,0019168952195582293	0,0	0,0	0,0015202519274622652	0,0007688241795204459	0,0	0,0	0,0012174912915553452	0,0014099018491405021	0,0	0,0	0,0006468096115908283	0,0022476572495591135
k__Bacteria;p__Actinobacteria;c__Actinobacteria;o__Actinomycetales;f__Mycobacteriaceae;g__Mycobacterium	0.00113197	0.000121781	0,0	0,0	0,0003326198877769422	0,0	0,0	0,0	0,00028974589285196884	0,0004934897316175075	0,00023204548091425919	0,0	0,00286543087590208	0,0015877916464517266	0,00011618112637602022	0,0	0,0016533263351266238	0,0006193046093957357	0,0012335108621515333	0,0	0,0015202519274622652	0,0015856998702609196	0,00012319443161169116	0,0	0,0006425648483208766	0,00368743560544439	0,0	0,0	0,0002587238446363313	0,0003112140807081849
k__Bacteria;p__Proteobacteria;c__Alphaproteobacteria;o__Rhizobiales;f__Phyllobacteriaceae;g__Phyllobacterium	0.000835832	0	0,0	0,0	0,0010267831318331695	0,0	0,0	0,0	0,0003959860535643574	0,0006073719773753938	0,0	0,0	0,0022994198386868544	0,0015877916464517266	0,0	0,0	0,002125705288019945	0,0	0,0	0,0	0,000542947116950809	0,0008649272019605016	0,0	0,0	0,0004396496330616524	0,0	0,0	0,0	0,001811066912454319	0,0
k__Bacteria;p__Proteobacteria;c__Gammaproteobacteria;o__Legionellales;__;__	0.000827603	0	0,0	0,0	0,000361543356279285	0,001193673530289466	0,0	0,0	0,00011589835714078753	0,0005694112287894318	0,0	0,0	0,0011320220744304515	0,0013672650288889868	0,0	0,0	0,001758299435769584	0,0006782860007667581	0,0	0,0	0,0003257682701704854	0,00028830906732016723	0,0	0,0	0,0004058304305184484	0,0013556748549427905	0,0	0,0	0,0005821286504317454	0,0014523323766381963
k__Bacteria;p__Proteobacteria;c__Alphaproteobacteria;o__Rhodospirillales;f__Rhodospirillaceae;g__Reyranella	0.000806619	0	0,0	0,0	0,000578469370046856	0,0005305215690175404	0,0	0,0	0,00028008769642356984	0,0012527047033367498	0,0	0,0	0,0005660110372152257	0,0010144224407886032	0,0	0,0	0,0005773520535362814	0,000530832522339202	0,0	0,0	0,0018460201976327505	0,0008649272019605016	0,0	0,0	0,0007440224559504887	0,000867631907163386	0,0	0,0	0,0002910643252158727	0,001348594349735468
k__Bacteria;p__Proteobacteria;c__Gammaproteobacteria;o__Legionellales;f__Legionellaceae;__	0.0007481	0	0,0	0,0	0,0003181581535257708	0,0009947279419078882	0,0	0,0	0,0003283786785655647	0,0006832934745473181	0,0	0,0	0,0007428894863449838	0,0009262117937635072	0,0	0,0	0,0008135415299829418	0,0012386092187914714	0,0	0,0	0,0008687153871212944	0,0009129787131805296	0,0	0,0	0,0006425648483208766	0,0002711349709885581	0,0	0,0	0,00045276672811357975	0,001279435665133649
k__Bacteria;p__Proteobacteria;c__Gammaproteobacteria;o__Vibrionales;__;__	0.000717585	0.00254998	0,0011863959926179805	0,0013426977897128692	8,67704055070284e-05	0,0049404821114758446	0,0009720062208398134	0,0007629381596236172	0,00015453114285438337	0,0	0,004060795915999536	0,007634801972323843	0,0006721381066930806	0,0	0,0009584942926021667	0,00020109035660023238	0,0015745965096444037	0,00017694417411306734	0,0031781044566021855	0,002933088909257562	0,0008144206754262135	0,0007207726683004181	0,0035418399088361207	0,0021182360870402464	0,0	0,0	0,003349803199062055	0,0034593914615928924	0,0009055334562271595	0,0
k__Bacteria;p__Proteobacteria;c__Alphaproteobacteria;o__Rhizobiales;f__Hyphomicrobiaceae;g__Hyphomicrobium	0.000690711	0	0,0	0,0	0,0	0,0001326303922543851	0,0	0,0	0,00028974589285196884	0,00011388224575788635	0,0	0,0	0,0014150275930380643	0,00044105323512547964	0,0	0,0	0,0013908935835192232	0,00020643486979857854	0,0	0,0	0,0005972418286458898	0,0006246696458603623	0,0	0,0	0,0012174912915553452	0,0011929938723496557	0,0	0,0	0,00038808576695449696	0,001659808430443653
k__Bacteria;p__Proteobacteria;c__Gammaproteobacteria;o__Legionellales;f__Legionellaceae;g__Tatlockia	0.000666102	0	0,0	0,0	0,0003326198877769422	0,0008620975496535031	0,0	0,0	0,00018350573213958026	0,0004175682344455833	0,0	0,0	0,0004245082779114193	0,0005733692056631236	0,0	0,0	0,0005248655032148012	0,0007372673921377806	0,0	0,0	0,0013030730806819417	0,0014415453366008362	0,0	0,0	0,0005072880381480605	0,0007049509245702511	0,0	0,0	0,0005174476892726626	0,000795324872920917
k__Bacteria;p__Proteobacteria;c__Alphaproteobacteria;o__Rhodospirillales;f__Rhodospirillaceae;g__Enhydrobacter	0.000542357	0	0,0	0,0	0,0002313877480187424	0,0002321031864451739	0,0	0,0	4,82909821419948e-05	0,00037960748585962116	0,0	0,0	0,0003891325880854677	0,0007938958232258633	0,0	0,0	0,0004986222280540611	0,00032439765254062346	0,0	0,0	0,001085894233901618	0,0008168756907404738	0,0	0,0	0,0008454800635801007	0,000867631907163386	0,0	0,0	0,00038808576695449696	0,0006915868460181888
k__Bacteria;p__Acidobacteria;c__Solibacteres;o__Solibacterales;f__;g__	0.000518765	0	0,0	0,0	0,00044831376178631343	0,0004642063728903478	0,0	0,0	0,00011589835714078753	0,0003036859886876969	0,0	0,0	0,0	0,0005292638821505755	0,0	0,0	0,0005773520535362814	0,0008257394791943141	0,0	0,0	0,0004886524052557281	0,00028830906732016723	0,0	0,0	0,0011498528864689371	0,0009760858955588092	0,0	0,0	0,00016170240289770706	0,0009336422421245548
k__Bacteria;p__Proteobacteria;c__Alphaproteobacteria;o__Rhizobiales;f__Xanthobacteraceae;g__Labrys	0.000461959	0	0,0	0,0	0,000361543356279285	0,0	0,0	0,0	0,00012555655356918648	0,0004555289830315454	0,0	0,0	0,00010612706947785482	0,0	0,0	0,0	0,000839784805143682	0,0004718511309681795	0,0	0,0	0,0	0,0005285666234203065	0,0	0,0	0,0005072880381480605	0,0016268098259313486	0,0	0,0	0,0006144691310112869	0,0008299042152218265
k__Bacteria;p__Proteobacteria;c__Deltaproteobacteria;o__Myxococcales;f__0319-6G20;g__	0.000356828	0	0,0	0,0	0,000144617342511714	0,0002984183825723665	0,0	0,0	6,760737499879272e-05	0,0006073719773753938	0,0	0,0	0,0005660110372152257	0,0007497904997133154	0,0	0,0	0,0009185146306259021	0,0003833790439116459	0,0	0,0	0,0002714735584754045	0,00014415453366008361	0,0	0,0	0,0002029152152592242	0,0	0,0	0,0	0,00022638336405678987	0,00041495210761091324
k__Bacteria;p__Cyanobacteria;c__4C0d-2;o__MLE1-12;f__;g__	0.000329629	0	0,0	0,0	0,0002603112165210852	0,0001326303922543851	0,0	0,0	0,0	0,00015184299434384846	0,0	0,0	0,00017687844912975804	0,00017642129405019187	0,0	0,0	0,0007085684293399817	0,000530832522339202	0,0	0,0	0,001085894233901618	0,00014415453366008361	0,0	0,0	6,763840508640807e-05	0,0004880429477794046	0,0	0,0	0,0	0,0006915868460181888
k__Bacteria;p__Chlamydiae;c__Chlamydiia;o__Chlamydiales;f__;g__	0.000308647	0	0,0	0,0	0,0001590790767628854	0,00016578799031798138	0,0	0,0	8,692376785559064e-05	0,0003036859886876969	0,0	0,0	0,0003183812084335645	0,00030873726458783575	0,0	0,0	0,0004986222280540611	0,0004718511309681795	0,0	0,0	0,0004343576935606472	0,00038441208976022295	0,0	0,0	0,0003043728228888363	0,00037958895938398137	0,0	0,0	0,00019404288347724848	0,0003112140807081849
k__Bacteria;p__Actinobacteria;c__Actinobacteria;o__Actinomycetales;f__Frankiaceae;g__	0.000280675	0.000130728	0,0	0,0	0,000361543356279285	0,00033157598063596276	0,0	0,0	0,00012555655356918648	0,00018980374292981058	0,000193371234095216	0,0	0,00014150275930380644	0,001102633087813699	0,0	0,0	0,0002099462012859205	8,847208705653367e-05	0,0	0,0	0,0003257682701704854	0,0004805151122002787	0,0	0,0016368187945310995	0,0	0,000433815953581693	0,0	0,0	0,0	0,00013831736920363774
k__Bacteria;p__Proteobacteria;c__Alphaproteobacteria;o__Rhizobiales;f__Beijerinckiaceae;__	0.000233519	1.24388e-05	0,0	0,0	5,78469370046856e-05	0,00019894558838157763	0,0	0,0	0,00013521474999758545	0,0002657252401017348	0,0	0,0	0,0004245082779114193	0,0	0,0	0,0	0,00018370292612518042	0,00014745347842755612	0,00017414270995080467	0,0	0,0009230100988163753	0,0003363605785401951	0,0	0,0	0,0	0,0005964969361748278	0,0	0,0	0,0	0,0
k__Bacteria;p__Acidobacteria;c__Acidobacteriia;o__Acidobacteriales;f__Acidobacteriaceae;g__Edaphobacter	0.000166522	7.25595e-06	0,0	0,0	4,33852027535142e-05	0,0	0,0	0,0	8,692376785559064e-05	0,0	0,0	0,0	0,0003891325880854677	0,00030873726458783575	0,0	0,0	0,00018370292612518042	0,00029490695685511223	0,00010158324747130273	0,0	0,0001085894233901618	0,0003363605785401951	0,0	0,0	0,00016909601271602017	0,0	0,0	0,0	6,468096115908282e-05	0,0003457934230090944
			Uterus	Uterus	vagina	vagina	Uterus	Uterus	vagina	vagina	Uterus	Uterus	vagina	vagina	Uterus	Uterus	vagina	vagina	Uterus	Uterus	vagina	vagina	Uterus	Uterus	vagina	vagina	Uterus	Uterus	vagina	vagina
0.001

## Sheet: Mare RelfreqL5
#OTU ID	Mean uterus	Mean vagina	Mare 1.1 Uterus	Mare 1.2 Uterus	Mare 1.1 Vagina	Mare 1.2 Vagina	Mare 2.1 Uterus	Mare 2.2 Uterus	Mare 2.1 Vagina	Mare 2.2 Vagina	Mare 3.1 Uterus	Mare 3.2 Uterus	Mare 3.1 Vagina	Mare 3.2 Vagina	Mare 4.1 Uterus	Mare 4.2 Uterus	Mare 4.1 Vagina	Mare 4.2 Vagina	Mare 5.1 Uterus	Mare 5.2 Uterus	Mare 5.1 Vagina	Mare 5.2 Vagina	Mare 6.1 Uterus	Mare 6.2 Uterus	Mare 6.1 Vagina	Mare 6.2 Vagina	Mare 7.1 Uterus	Mare 7.2 Uterus	Mare 7.1 Vagina	Mare 7.2 Vagina	Mare 8.1 Uterus	Mare 8.2 Uterus	Mare 8.1 Vagina	Mare 8.2 Vagina	Mare 9.1 Uterus	Mare 9.2 Uterus	Mare 9.1 Vagina	Mare 9.2 Vagina
k__Bacteria;p__Proteobacteria;c__Alphaproteobacteria;o__Rhizobiales;f__Methylobacteriaceae	0.103182	0.141629	0,23119556611243072	0,17580977345066467	0,09776793178398262	0,16133424098025867	0,15674926638408868	0,05372546356041567	0,1679480608235093	0,14666813042046328	0,089751570369532	0,1477845944103613	0,14763358778625954	0,1526277013752456	0,08893629542445196	0,09511383651901624	0,14800215618893606	0,14403184565318455	0,1377229448840016	0,07214798898811522	0,13844386675533524	0,1623383185125303	0,03136882129277566	0,025188131165438454	0,13473704544356982	0,16712279438242708	0,09378297387414004	0,053114695659923356	0,12944910451144864	0,13736982320174376	0,04580896686159844	0,11398320554947061	0,10177558736159871	0,1625393966681675	0,12634892086330934	0,11873499929408443	0,11334956829754261	0,13619057978896987
k__Bacteria;p__Proteobacteria;c__Gammaproteobacteria;o__Vibrionales;f__Pseudoalteromonadaceae	0.0574054	0.0212352	0,0768012668250198	0,07863695937090433	0,01500585186423675	0,027025187202178353	0,06904140854254973	0,05399714732051892	0,024431915257133095	0,013283565704248546	0,06428611849923603	0,048738922972051804	0,02564885496183206	0,023207269155206288	0,07885831984699132	0,08800313131972079	0,02304426925409339	0,02510460251046025	0,062357516427517766	0,022393070570066474	0,01626262015597606	0,016521827000808408	0,03648379503892812	0,044020743166842125	0,016129811174964988	0,0227223622614332	0,047186932849364795	0,03275109170305677	0,024673165570921182	0,03313150883991281	0,025377229080932786	0,08200073019350128	0,012152308938698352	0,019435689629296114	0,07661870503597122	0,045743329097839895	0,025090399232528964	0,01936255846839987
k__Bacteria;p__Proteobacteria;c__Gammaproteobacteria;o__Xanthomonadales;f__Xanthomonadaceae	0.0473264	0.0240062	0,0	0,0	0,036720448085604415	0,009189925119128658	0,0	0,0	0,011788826242952332	0,009386321220770667	0,0008488483956765321	0,0027948193592365373	0,00905852417302799	0,006784135559921415	0,0	0,0	0,00899535071760663	0,011012319851231986	0,0	0,36916672262136574	0,00831267758902122	0,008639854486661278	0,0	0,0	0,008451248370116385	0,004537270435722002	0,004642721478917824	0,4744229569557081	0,009030454167611274	0,008815693872608379	0,0	0,0	0,25860788549824465	0,008254539996998348	0,0	0,0	0,005460851597668069	0,009064868196816418
k__Bacteria;p__Firmicutes;c__Clostridia;o__Clostridiales;f__Ruminococcaceae	0.0203872	0.00239293	0,0	0,0041190788241902265	0,0004179903026249791	0,0003403675970047651	0,00032605151613955004	0,004211098281600217	0,0	0,0	0,009563691924622262	0,048261758691206545	0,0	0,0009209233791748527	0,0022804178313962043	0,008154478439559005	0,0	0,00020339377033937704	0,0036207590183719995	0,018901497347747265	0,00015113959252765853	0,0	0,116376969038566	0,056185908683276796	0,0	0,0016564638098667628	0,05043683788460727	0,014793690401924962	0,006083276656842742	0,0015984499878905305	0,0010829542993285683	0,0	0,0008439103429651633	0,0	0,0006294964028776978	0,028024848228151912	0,0	0,030856811341963088
k__Bacteria;p__Actinobacteria;c__Actinobacteria;o__Actinomycetales;__	0.00973377	0.0176161	0,013460015835312747	0,007114772514510391	0,01220531683664939	0,02450646698434309	0,003831105314639713	0,03348502343272431	0,022039979497693492	0,02168185311230651	0,004131062192292457	0,0087252897068848	0,015623409669211196	0,013261296660117878	0,01934677063410328	0,021136408115336944	0,01964153358938077	0,01813110181311018	0,010392919404586295	0,0	0,013421195816456078	0,013591350040420372	0,005431830526887561	0,000935781962802667	0,012169797652967596	0,013179690313287721	0,004136242772126789	0,004010337759557971	0,013677926396130885	0,027318963429401794	0,0008302649628185691	0,010149689667761957	0,010396975425330813	0,02618940417229476	0,008183453237410073	0,019906819144430325	0,02863257324182717	0,011421733927988688
k__Bacteria;p__Proteobacteria;c__Alphaproteobacteria;o__Rhizobiales;__	0.0096917	0.0639677	0,034045922406967535	0,022842164388691258	0,04466226383547902	0,08005445881552076	0,0078252363873492	0,002988521361135638	0,07705450196480437	0,07371830058184213	0,009676871710712466	0,010770279481935924	0,08236641221374046	0,08030451866404716	0,007723995880535531	0,008741600887207254	0,07465804191092244	0,07810320781032078	0,008850744267131554	0,006043107500167864	0,03857082401305846	0,08185125303152789	0,006744522904218722	0,002417436737240223	0,05090066161201526	0,06355779618293123	0,007470560925167771	0,005257998395864896	0,04095821053427039	0,05439573746669896	0,0025629918417442786	0,014603870025556773	0,03186605455036457	0,07316524088248537	0,0085431654676259	0,007341521953974305	0,06862962143015276	0,056601037020921716
k__Bacteria;p__Bacteroidetes;__;__;__	0.00736128	0.000901993	0,010292953285827395	0,0005616925669350309	0,0003761912723624812	0,0	0,0	0,003192284181213068	0,0	0,00016467230211878362	0,0009620281817667365	0,027266530334014997	0,0002798982188295165	0,0009516208251473477	0,00029424746211563924	0,004175092961054211	0,00020214271275520516	0,0002615062761506276	0,01032586831165348	0,005203787014033438	0,00024182334804425366	0,0	0,024035850081477458	0,011775256365266893	0,0003863427826338919	0,0018365142239827152	0,01679821044190267	0,002718117814811514	0,001927000680117887	0,0017922015015742311	0,0006858710562414266	0,005768528660094925	0,0	0,0006003301815998799	0,0015287769784172662	0,006917972610475787	0,0	0,007215635084665869
k__Bacteria;p__Proteobacteria;c__Alphaproteobacteria;o__Sphingomonadales;f__Sphingomonadaceae	0.00689154	0.0219842	0,006334125098970704	0,005055233102415278	0,034860391238923254	0,0213070115724983	0,004483208346918813	0,010527745704000543	0,020673159063728002	0,02475573608519047	0,0289740252390923	0,002044989775051125	0,017557251908396947	0,023330058939096267	0,0074297484184198915	0,0060669319590319	0,018630820025604743	0,024726871222687123	0,006235751642751777	0,0022493789028402607	0,018831993228946256	0,024201697655618432	0,002942241535397429	0,001871563925605334	0,025546916501666104	0,024702916816708678	0,004220655889925294	0,0018714909544603868	0,016096123328043527	0,024897069508355536	0,0010468558226842826	0,008105147864184009	0,01616932217121253	0,02086147381059583	0,010611510791366907	0,01397712833545108	0,02014611467788355	0,01841981217593096
k__Bacteria;p__Proteobacteria;c__Betaproteobacteria;o__Burkholderiales;f__Comamonadaceae	0.0059031	0.0347916	0,010292953285827395	0,007489234225800412	0,021505601070055176	0,0281143635125936	0,0032605151613955006	0,006316647422400326	0,03570818383734837	0,02920188824239763	0,006903966951502462	0,007634628493524199	0,046106870229007633	0,0399987721021611	0,007061939090775342	0,007241176854328397	0,03692473552995081	0,04259646675964668	0,011935094542041036	0,006412408514067012	0,027326038329000664	0,038904607922392885	0,0038475466232120227	0,0023394549070066676	0,04863089776404114	0,03705437522506302	0,006330983834887942	0,0012031013278673915	0,03026524597596917	0,04344877694356987	0,0013356436358385676	0,005549470609711574	0,02798406697272482	0,036319975986792735	0,005665467625899281	0,005435549908230975	0,03099402258135931	0,02516407411436238
k__Bacteria;p__Proteobacteria;c__Alphaproteobacteria;o__Rhizobiales;f__Bradyrhizobiaceae	0.0046231	0.0207892	0,0	0,006927541658865381	0,010031767262999498	0,03390061266167461	0,005298337137267689	0,0	0,026482145908081327	0,024810626852563397	0,011657517967291042	0,0031356509884117247	0,025190839694656488	0,016576620825147347	0,0034574076798587613	0,004762215408702459	0,02004581901489118	0,023738958623895863	0,0	0,012388370375344121	0,020887491687322412	0,023696443007275667	0,0033043635705232665	0,0024564276523570006	0,01902738204471918	0,021498019445444723	0,0016038492381716118	0,012654843596827376	0,018325398624650494	0,01922983773310729	0,00205761316872428	0,0035779481562614093	0,01684445044558466	0,020711391265195857	0,006474820143884892	0,0034589863052378934	0,016382554793004208	0,016824395373291272
k__Bacteria;p__Proteobacteria;c__Betaproteobacteria;o__Burkholderiales;__	0.00384638	0.0169299	0,0055423594615993665	0,008987081070960494	0,013480187259655576	0,01484002722940776	0,0021193348549070753	0,005365754262038986	0,021869126943447805	0,020693819299593807	0,012619546149057779	0,004703476482617587	0,020279898218829518	0,017221267190569746	0,004413711931734589	0,0035879705134059625	0,013947847180109158	0,019148070664807067	0,0012739707657234813	0,0	0,013451423734961611	0,020816491511721907	0,0	0,0	0,02033128893610856	0,018365142239827152	0,003798590300932765	0,0	0,014811456207964936	0,020489222572051345	0,0011551512526171395	0,004235122307411464	0,011207129354577369	0,014708089449197059	0,0035971223021582736	0,007835662854722576	0,016603940668585344	0,01247325863881939
k__Bacteria;p__Proteobacteria;c__Betaproteobacteria;o__Burkholderiales;f__Oxalobacteraceae	0.00330179	0.0653207	0,0	0,007489234225800412	0,03736833305467313	0,08917631041524847	0,004401695467883926	0,002852679481084018	0,07585853408508457	0,08195191568778132	0,018108765774432687	0,001226993865030675	0,073206106870229	0,06946832023575639	0,0009563042518758275	0,001304716550329441	0,06364126406576376	0,0714493258949326	0,004492423226498592	0,0008728933055798026	0,05991173447796385	0,07209983831851254	0,0010411008509867824	0,0004289000662845557	0,06852755106968658	0,06312567518905293	0,0017726754737686235	0,00031191515907673113	0,05652535328345802	0,0829740857350448	0,0016966284022814238	0,0035779481562614093	0,049183094788009724	0,05027765270898994	0,0029676258992805756	0,005929690808979246	0,06508744742085455	0,04594075202146561
k__Bacteria;p__Proteobacteria;c__Alphaproteobacteria;__;__	0.0027365	0.00492953	0,0	0,0	0,008171710416318341	0,004969366916269571	0,002445386371046625	0,0010188141003871494	0,004271313856142149	0,006641782852124273	0,0013581574330824514	0,0019086571233810498	0,005419847328244275	0,005157170923379175	0,0005884949242312785	0,0022180181355600497	0,004581901489117984	0,005055788005578801	0,0009387153010594072	0,0020479419861679986	0,00441327610180763	0,005254648342764754	0,0004979177982980265	0,000545872811634889	0,003428792195875791	0,005185451926539431	0,0026168066517536824	0,0019160502628999198	0,00464747222851961	0,006975054492613223	0,0012273482059057107	0,0032858707557502738	0,002329192546583851	0,0037520636349992497	0,025089928057553956	0,0015530142594945644	0,005829828056969966	0,002646941513470394
k__Bacteria;p__Actinobacteria;c__Actinobacteria;o__Actinomycetales;f__Micrococcaceae	0.00199903	0.00613048	0,0023752969121140144	0,0005616925669350309	0,003385721451262331	0,004356705241660994	0,0019563090968373	0,0021734700808259187	0,0052964291816162655	0,0068613459216159845	0,004640371229698376	0,0	0,00806615776081425	0,006016699410609038	0,0008091805208180079	0,002935612238241242	0,007917256249578869	0,006334263133426313	0,002749094810245407	0,00282011683341167	0,006771053745239103	0,0060125303152789005	0,0014032228861126199	0,004912855304714001	0,004636113391606703	0,008966510622974433	8,441311779850589e-05	0,002718117814811514	0,006196629638026147	0,005521918139985468	0,00043318171973142733	0,002044541803577948	0,0037469619227653256	0,00870478763319826	0,002517985611510791	0,0008470986869970351	0,005756032765109586	0,005801515645962508
k__Bacteria;p__Proteobacteria;c__Alphaproteobacteria;o__Rhizobiales;f__Hyphomicrobiaceae	0.00104902	0.020556	0,0	0,0	0,00399180739006855	0,008373042886317223	0,0	0,0025130747809549684	0,010422005808986844	0,01081348117246679	0,0	0,0	0,010458015267175573	0,013414783889980353	0,003089598352214212	0,0	0,009298564786739438	0,011477219897721989	0,0	0,0009736117639159336	0,122967172480503	0,009953516572352465	0,000995835596596053	0,0	0,006519534456946926	0,009362621534029529	0,0020681213860633944	0,0015595757953836558	0,010692964558301217	0,009687575684185032	0,0007580680095299979	0,0	0,0945179584120983	0,010730901996097855	0,006924460431654676	0,0	0,0059774186406907235	0,011349214982414155
k__Bacteria;p__Proteobacteria;c__Gammaproteobacteria;o__Xanthomonadales;f__Sinobacteraceae	0.000856354	0.0215506	0,0	0,0009361542782250515	0,010846848353118207	0,018039482641252554	0,0	0,0	0,019818896292499572	0,023438357668240203	0,0	0,0006134969325153375	0,030432569974554707	0,02618492141453831	0,0	0,0008480657577141366	0,026514385823057745	0,02437819618781962	0,0007375620222609628	0,00030215537500839323	0,023456864760292608	0,022281729991915925	0,0	0,0003899091511677779	0,022359588544936495	0,019265394310406914	0,0	8,911861687906604e-05	0,019874556034157033	0,02533301041414386	0,00018049238322142807	0,0	0,01579800162030786	0,022362299264595528	0,010611510791366907	0,0007059155724975293	0,018744004132536345	0,01878240690380362
k__Bacteria;p__Proteobacteria;c__Betaproteobacteria;o__Burkholderiales;f__Burkholderiaceae	0.000810821	0.00751536	0,007125890736342043	0,0	0,008965891991305801	0,011027910142954392	0,00097815454841865	0,0	0,008371775158038613	0,006257547480513778	0,00022635957218040858	0,0017723244717109748	0,009923664122137405	0,00856458742632613	0,0007356186552890981	0,0005218866201317764	0,007647732632571929	0,007205950720595072	0,0025479415314469626	0,0	0,004866694879390605	0,009145109135004043	0,00045265254390729675	0,00023394549070066676	0,007388805717873183	0,00806625855239467	0,0	0,0	0,007670218393410413	0,007750060547348026	0,0	0,0	0,0054685390224142585	0,004577517634699085	0,0	0,0	0,007084348018596413	0,005293883026940788
k__Bacteria;p__Proteobacteria;c__Alphaproteobacteria;o__Rhizobiales;f__Rhizobiaceae	0.000723778	0.00561855	0,0	0,005804156524995319	0,0030513292091623474	0,007624234172906739	0,0	0,0	0,0015376729882111738	0,0074651443627181905	0,0	0,0	0,006208651399491094	0,00681483300589391	0,0007356186552890981	0,0006523582751647205	0,00613166228690789	0,00653765690376569	0,0	0,0	0,004655099449851883	0,005860953920776071	0,0	0,00335321870004289	0,006954170087410055	0,006949945984875765	0,0	0,0	0,0053275901156200406	0,0070719302494550735	0,0	0,0024826579043446513	0,00428706454226303	0,006903797088398619	0,0	0,0	0,003763559884879345	0,003988542006599224
k__Bacteria;p__Proteobacteria;c__Alphaproteobacteria;o__Sphingomonadales;__	0.000443513	0.00434457	0,0	0,0	0,0035320180571810733	0,002518720217835262	0,0	0,0019017863207226788	0,0034170510849137197	0,005598858272038643	0,005828758983645521	0,0	0,004249363867684478	0,005095776031434185	0,0	0,0	0,004716663297621454	0,0038354253835425384	0,0	0,0	0,004443504020313161	0,004951495553759094	0,0	0,0	0,003670256435021973	0,009038530788620814	0,0	0,0	0,0030983148190130735	0,004359409057883265	0,0002526893365099993	0,0	0,002261679719146638	0,0036019810895992796	0,0	0,0	0,005534646889528448	0,0042786177888973495
k__Bacteria;p__Proteobacteria;c__Alphaproteobacteria;o__Rhizobiales;f__Phyllobacteriaceae	0.000325913	0.109164	0,0	0,0	0,058539541882628325	0,1524846834581348	0,0	0,0	0,15684264479753973	0,13267098474036668	0,0	0,002044989775051125	0,11183206106870229	0,12892927308447938	0,0	0,0	0,11424432315881679	0,10503835425383543	0,0006705109293281481	0,0	0,09624569252161295	0,11140864995957962	0,0	0,0004289000662845557	0,11319843531173034	0,09560676989557076	0,0	0,0	0,11252172598806015	0,1122305643012836	0,0005775756263085698	0,0008032128514056225	0,07261004590872265	0,12179198559207564	0,0	0,0013412395877453057	0,08781639731385138	0,08093114326117698
k__Bacteria;p__Proteobacteria;c__Gammaproteobacteria;o__Xanthomonadales;__	0.000186799	0.00239475	0,0	0,0	0,000982277211168701	0,0012253233492171545	0,0	0,0	0,0017085255424568598	0,0	0,0	0,0009543285616905249	0,004402035623409669	0,003714390962671906	0,0	0,0	0,0018192844147968466	0,002615062761506276	0,0	0,00030215537500839323	0,0041714527537633755	0,0025767987065481003	0,0	0,00023394549070066676	0,0024146423914618246	0,002988836874324811	0,00025323935339551765	0,0	0,0026449028942794528	0,00290627270525551	0,0	0,0	0,00033756413718606535	0,00420231127119916	0,001618705035971223	0,0	0,0025828352151132756	0,0018129736393632837
k__Bacteria;p__Proteobacteria;c__Betaproteobacteria;__;__	0.000152802	0.00258952	0,0	0,0	0,0008568801203812071	0,004220558202859088	0,0	0,0	0,0032461985306680334	0,004446152157207158	0,0	0,00027266530334015	0,002366412213740458	0,0026399803536345775	0,0008827423863469177	0,0	0,002661545717943535	0,0017143189214318922	0,0	0,0004700194722352783	0,0022670938879148783	0,0025262732417138238	0,00013579576317218902	0,0	0,0024146423914618246	0,003060857039971192	0,0	0,0	0,0015491574095065368	0,0020343908936788567	0,0	0,0	0,0024979746151768834	0,003977187453099205	0,0009892086330935252	0,0	0,0019924728802302415	0,0021393088944486748
k__Bacteria;p__Proteobacteria;c__Alphaproteobacteria;o__Rhodospirillales;f__Rhodospirillaceae	6.99981e-05	0.00655997	0,0	0,0	0,0031349272696873432	0,010279101429543908	0,0	0,00027168376010323984	0,002221083205193918	0,009770556592381161	0,0	0,0	0,007735368956743003	0,008411100196463654	0,0	0,0	0,010545111515396537	0,007235006973500697	0,0	0,0	0,0055619370050178345	0,007578819725141472	0,0	0,0	0,007726855652677838	0,00727403673028448	0,0	0,0	0,007141237814554523	0,006926616614192299	0,0	0,0	0,0045571158520118825	0,00405222872579919	0,0	0,000988281801496541	0,0034683787174378273	0,004459915152833678
k__Bacteria;p__Actinobacteria;c__Actinobacteria;o__Actinomycetales;f__Mycobacteriaceae	3.41541e-05	0.00156254	0,0	0,0	0,0006269854539374686	0,002586793737236215	0,0	0,0	0,0008542627712284299	0,0018662860906795476	0,0	0,0	0,0009923664122137405	0,002854862475442043	0,0	0,0	0,0015834512499157739	0,0027603440260344026	0,0	0,0	0,0003929629405719122	0,002122069523039612	0,0	0,0	0,0009658569565847298	0,002988836874324811	0,0005064787067910353	0,0	0,0023048439507292375	0,0016468878663114556	0,00010829542993285683	0,0	0,001316500135025655	0,0009755365450998049	0,0	0,0	0,0010331340860453102	0,00025381630951085973
k__Bacteria;p__Cyanobacteria;c__4C0d-2;o__MLE1-12;f__	2.47552e-05	0.000669778	0,0	0,0	0,0003970907874937301	0,0	0,0	0,0	0,0	0,0007135799758480624	0,0	0,0	0,0008142493638676844	0,00042976424361493125	0,0	0,0	0,0003369045212586753	0,0010460251046025104	0,0	0,0	0,0006347862886161659	0,0018694421988682296	0,0	0,0	0,0012073211957309123	0,00021606049693914295	0,0	0,0004455930843953302	0,0006801178871004307	0,0004843787842092516	0,0	0,0	0,001080205238995409	0,0009004952723998199	0,0	0,0	0,0007379529186037931	0,0005076326190217195
k__Bacteria;p__Proteobacteria;c__Gammaproteobacteria;o__Legionellales;f__Legionellaceae	1.96088e-05	0.00519769	0,0	0,0	0,004765089449924762	0,0068073519400953025	0,0	0,0	0,006834102169827439	0,004555933691953014	0,0	0,0	0,004809160305343512	0,008073428290766209	0,0	0,0	0,006165352739033758	0,004242212924221293	0,0	0,0	0,005985127864095279	0,007326192400970089	0,0	0,0	0,004008306369826629	0,002700756211739287	0,0	0,0	0,004080707322602585	0,006732865100508597	0,0	0,0	0,003848231163921145	0,0044274350892991145	0,0	0,00035295778624876465	0,004280126927902	0,0039160230610246925
k__Bacteria;p__Proteobacteria;c__Alphaproteobacteria;o__Ellin329;f__	8.17354e-06	0.0178527	0,0	0,0	0,008694198294599565	0,018311776718856365	0,0	0,0	0,02494447291987015	0,017784608628828632	0,0	0,0	0,020483460559796437	0,01930869351669941	0,00014712373105781962	0,0	0,018832962738359948	0,01955485820548582	0,0	0,0	0,015809201378393083	0,018239692805173808	0,0	0,0	0,02255275993625344	0,022398271516024488	0,0	0,0	0,019383359782362275	0,018164204407846937	0,0	0,0	0,011072103699702943	0,014332883085697133	0,0	0,0	0,015128034831377759	0,01635302222705682
k__Bacteria;p__Actinobacteria;c__Actinobacteria;o__Actinomycetales;f__Frankiaceae	0	0.000555353	0,0	0,0	0,0003761912723624812	0,0007488087134104834	0,0	0,0	0,0010251153254741158	0,0002195630694917115	0,0	0,0	0,0009669211195928754	0,00021488212180746562	0,0	0,0	0,0012465467286570985	0,0003486750348675035	0,0	0,0	0,00024182334804425366	0,00045472918350848826	0,0	0,0	0,0004829284782923649	0,00028808066258552396	0,0	0,0	0,0022670596236681025	0,0002421893921046258	0,0	0,0	0,00016878206859303267	0,00045024763619990995	0,0	0,0	0,0	0,00025381630951085973
k__Bacteria;p__Proteobacteria;c__Gammaproteobacteria;o__Legionellales;__	0	0.00116493	0,0	0,0	0,0006896839993312155	0,0012253233492171545	0,0	0,0	0,0010251153254741158	0,0005489076737292787	0,0	0,0	0,001424936386768448	0,0022409135559921414	0,0	0,0	0,0016845226062933765	0,001394700139470014	0,0	0,0	0,0004836466960885073	0,0002021018593371059	0,0	0,0	0,0008692712609262569	0,0011883327331652864	0,0	0,0	0,0020403536613012923	0,0016953257447323807	0,0	0,0	0,0010464488252768026	0,0009755365450998049	0,0	0,0	0,0012545199616264483	0,0009790057652561731
k__Bacteria;p__Acidobacteria;c__Acidobacteriia;o__Acidobacteriales;f__Acidobacteriaceae	0	0.00039507	0,0	0,0	0,0012539709078749372	0,00013614703880190606	0,0	0,0	0,0	0,00016467230211878362	0,0	0,0	0,000916030534351145	0,0012278978388998035	0,0	0,0	0,00030321406913280777	0,0	0,0	0,0	0,00012091167402212683	0,00015157639450282944	0,0	0,0	0,0010141498044139662	0,0	0,0	0,0	0,0	0,0002421893921046258	0,0	0,0	0,0003713205509046719	0,000375206363499925	0,0	0,0	0,0	0,0008339678741071105
k__Bacteria;p__Acidobacteria;c__Solibacteres;o__Solibacterales;f__	0	0.000776535	0,0	0,0	0,0005851864236749708	0,00013614703880190606	0,0	0,0	0,0010251153254741158	0,00027445383686463935	0,0	0,0	0,0015267175572519084	0,0014120825147347742	0,0	0,0	0,0018192844147968466	0,00011622501162250116	0,0	0,0	0,0008463817181548879	0,0005052546483427648	0,0	0,0	0,0008692712609262569	0,0008642419877565718	0,0	0,0	0,0005289805788558906	0,0008234439331557278	0,0	0,0	0,0006751282743721307	0,0013507429085997298	0,0	0,0	0,00014759058372075862	0,0004713731462344538
k__Bacteria;p__Acidobacteria;c__Solibacteres;o__Solibacterales;__	0	0.00200449	0,0	0,0	0,0003970907874937301	0,002518720217835262	0,0	0,0	0,0027336408679309756	0,00181139532330662	0,0	0,0	0,002010178117048346	0,0035916011787819253	0,0	0,0	0,0035374974732160906	0,001394700139470014	0,0	0,0	0,002932108095036576	0,0017178658043654	0,0	0,0	0,0012556140435601487	0,0032409074540871445	0,0	0,0	0,0007556865412227009	0,0017922015015742311	0,0	0,0	0,0010464488252768026	0,0015008254539997	0,0	0,0	0,002140063463951	0,0017041952210014866
k__Bacteria;p__Proteobacteria;c__Deltaproteobacteria;o__Myxococcales;f__0319-6G20	0	0.000390074	0,0	0,0	0,0	0,0005445881552076242	0,0	0,0	0,0006834102169827439	0,000439126138983423	0,0	0,0	0,0009414758269720102	0,0003069744597249509	0,0	0,0	6,738090425173506e-05	0,00017433751743375174	0,0	0,0	0,0006347862886161659	0,0	0,0	0,0	0,0005795141739508378	0,0004321209938782859	0,0	0,0	0,0005289805788558906	0,0004843787842092516	0,0	0,0	0,00016878206859303267	0,000525288908899895	0,0	0,0	0,00014759058372075862	0,0003625947278726567
k__Bacteria;p__Proteobacteria;c__Deltaproteobacteria;__;__	0	0.000143554	0,0	0,0	8,359806052499582e-05	0,0	0,0	0,0	0,0	0,0006586892084751345	0,0	0,0	0,0004325699745547074	9,209233791748527e-05	0,0	0,0	0,00020214271275520516	8,716875871687587e-05	0,0	0,0	0,0006045583701106341	0,0	0,0	0,0	0,0	0,0	0,0	0,0	7,556865412227008e-05	0,0	0,0	0,0	0,0002025384823116392	0,0	0,0	0,0	0,0	0,0001450378911490627
k__Bacteria;p__Proteobacteria;c__Alphaproteobacteria;o__Rhizobiales;f__Methylocystaceae	0	0.000328478	0,0	0,0	0,00025079418157498745	0,0	0,0	0,0	0,00034170510849137196	0,0004940169063563509	0,0	0,0	0,0004580152671755725	0,0005218565815324165	0,0	0,0	0,0004716663297621454	0,00014528126452812646	0,0	0,0	0,001148660903210205	0,0005052546483427648	0,0	0,0	0,0	0,0	0,0	0,0	0,00041562759767248546	0,00029062727052555097	0,0	0,0	0,0001012692411558196	0,0	0,0	0,0	0,00036897645930189656	0,0003988542006599224
k__Bacteria;p__Chlamydiae;c__Chlamydiia;o__Chlamydiales;f__	0	0.000193523	0,0	0,0	0,00016719612104999163	0,0	0,0	0,0	0,0	0,00010978153474585575	0,0	0,0	0,0002798982188295165	0,00039906679764243615	0,0	0,0	0,0003705949733845428	0,0004067875406787541	0,0	0,0	0,00018136751103319025	0,0003536782538399353	0,0	0,0	9,658569565847298e-05	0,00039611091105509543	0,0	0,0	0,00011335298118340512	0,0	0,0	0,0	0,00016878206859303267	0,0	0,0	0,0	0,00029518116744151724	0,0001450378911490627
k__Bacteria;p__Proteobacteria;c__Alphaproteobacteria;o__Rhizobiales;f__Xanthobacteraceae	0	0.00037715	0,0	0,0	0,0001462966059187427	0,00013614703880190606	0,0	0,0	0,0	0,0	0,0	0,0	0,000712468193384224	0,0006139489194499018	0,0	0,0	0,0009433326595242908	0,0003196187819618782	0,0	0,0	0,00015113959252765853	0,0	0,0	0,0	0,0005795141739508378	0,0005401512423478574	0,0	0,0	0,000906823849467241	0,0007265681763138775	0,0	0,0	0,001012692411558196	0,0	0,0	0,0	0,0	0,0
k__Bacteria;p__Proteobacteria;c__Alphaproteobacteria;o__Rhizobiales;f__Beijerinckiaceae	0	0.000235648	0,0	0,0	0,0003970907874937301	0,0	0,0	0,0	0,0	0,0	0,0	0,0	0,0	0,00042976424361493125	0,0	0,0	0,0004042854255104103	0,0	0,0	0,0	0,0005441025330995708	0,0	0,0	0,0	0,0007726855652677838	0,00046813107670147644	0,0	0,0	0,00034005894355021535	0,0	0,0	0,0	0,0	0,0	0,0	0,0	0,0008855435023245517	0,0
k__Bacteria;p__Acidobacteria;c__Solibacteres;o__Solibacterales;f__MVS-65	0	0.000263331	0,0	0,0	0,00020899515131248954	0,0010891763104152485	0,0	0,0	0,0	0,0	0,0	0,0	0,0	0,0002762770137524558	0,0	0,0	0,0003705949733845428	0,00037773128777312875	0,0	0,0	0,0	0,0003536782538399353	0,0	0,0	0,00043463563046312843	0,00046813107670147644	0,0	0,0	0,00034005894355021535	0,00014531363526277548	0,0	0,0	0,0	0,0006753714542998649	0,0	0,0	0,0	0,0
			uterus	uterus	vagina	vagina	uterus	uterus	vagina	vagina	uterus	uterus	vagina	vagina	uterus	uterus	vagina	vagina	uterus	uterus	vagina	vagina	uterus	uterus	vagina	vagina	uterus	uterus	vagina	vagina	uterus	uterus	vagina	vagina	uterus	uterus	vagina	vagina

## Sheet: Mare ReldreqL6
#OTU ID	Mean uterus	Mean vagina	Mare 1.1 Uterus	Mare 1.2 Uterus	Mare 1.1 Vagina	Mare 1.2 Vagina	Mare 2.1 Uterus	Mare 2.2 Uterus	Mare 2.1 Vagina	Mare 2.2 Vagina	Mare 3.1 Uterus	Mare 3.2 Uterus	Mare 3.1 Vagina	Mare 3.2 Vagina	Mare 4.1 Uterus	Mare 4.2 Uterus	Mare 4.1 Vagina	Mare 4.2 Vagina	Mare 5.1 Uterus	Mare 5.2 Uterus	Mare 5.1 Vagina	Mare 5.2 Vagina	Mare 6.1 Uterus	Mare 6.2 Uterus	Mare 6.1 Vagina	Mare 6.2 Vagina	Mare 7.1 Uterus	Mare 7.2 Uterus	Mare 7.1 Vagina	Mare 7.2 Vagina	Mare 8.1 Uterus	Mare 8.2 Uterus	Mare 8.1 Vagina	Mare 8.2 Vagina	Mare 9.1 Uterus	Mare 9.2 Uterus	Mare 9.1 Vagina	Mare 9.2 Vagina
k__Bacteria;p__Proteobacteria;c__Alphaproteobacteria;o__Rhizobiales;f__Methylobacteriaceae;g__Methylobacterium	0.0915391	0.133921	0,20031670625494855	0,1490357610934282	0,09149807724460793	0,14989788972089857	0,14158787088359961	0,04734089519798954	0,15991799077396207	0,13777582610604897	0,07894290079791749	0,13115201090661213	0,14150127226463105	0,14605844793713163	0,08091805208180079	0,0861112923217431	0,14166835118927296	0,13560553231055322	0,12290465334584953	0,06476196871013228	0,1313705338250408	0,1544058205335489	0,027159152634437807	0,021756930635162007	0,1283623895301106	0,16038890889449045	0,0830625079137298	0,0477675786471794	0,12415929872288975	0,12995882780334223	0,040827377084687026	0,09843008397225264	0,09495679179044018	0,15345940267146932	0,11465827338129496	0,11096992799661161	0,10678178732196886	0,12281083433046884
k__Bacteria;p__Proteobacteria;c__Gammaproteobacteria;o__Pseudomonadales;f__Pseudomonadaceae;__	0.0709652	0.0138982	0,16785431512272367	0,1853585470885602	0,007461126901855877	0,02226004084411164	0,06423214867949135	0,0293418460911499	0,02409021014864172	0,013228674936875618	0,045724633580442535	0,08118609406952965	0,015903307888040712	0,013967337917485265	0,07459173164631455	0,09439624241633505	0,019270938615996228	0,009646675964667596	0,11499262437977739	0,048882025112468946	0,012302762831751406	0,014248181083265966	0,03852073148651095	0,04448863414824346	0,013570290240015454	0,008462369463449766	0,03570674882876799	0,02406202655734783	0,010881886193606891	0,018067328651005087	0,023211320482275647	0,08587075575027382	0,006481231433972455	0,018009905447996397	0,06798561151079137	0,05096710433432162	0,011438270238358793	0,010877841836179703
k__Bacteria;p__Proteobacteria;c__Gammaproteobacteria;o__Vibrionales;f__Pseudoalteromonadaceae;g__Pseudoalteromonas	0.0574054	0.0212352	0,0768012668250198	0,07863695937090433	0,01500585186423675	0,027025187202178353	0,06904140854254973	0,05399714732051892	0,024431915257133095	0,013283565704248546	0,06428611849923603	0,048738922972051804	0,02564885496183206	0,023207269155206288	0,07885831984699132	0,08800313131972079	0,02304426925409339	0,02510460251046025	0,062357516427517766	0,022393070570066474	0,01626262015597606	0,016521827000808408	0,03648379503892812	0,044020743166842125	0,016129811174964988	0,0227223622614332	0,047186932849364795	0,03275109170305677	0,024673165570921182	0,03313150883991281	0,025377229080932786	0,08200073019350128	0,012152308938698352	0,019435689629296114	0,07661870503597122	0,045743329097839895	0,025090399232528964	0,01936255846839987
k__Bacteria;p__Proteobacteria;c__Gammaproteobacteria;o__Pseudomonadales;f__Moraxellaceae;g__Psychrobacter	0.0333017	0.0152223	0,06967537608867776	0,04924171503463771	0,006729643872262163	0,015248468345813478	0,043690903162699704	0,03287373497249202	0,012813941568426449	0,008453178175430892	0,025691811442476373	0,02965235173824131	0,018091603053435115	0,013199901768172888	0,03604531410916581	0,022702067975732272	0,02018058082339465	0,019932589493258948	0,03560413034732466	0,0252803330423689	0,019557463273079015	0,022888035569927242	0,024895889914901322	0,032752368698093344	0,015308832761867968	0,009938782859200575	0,02194741062761153	0,01564031726227609	0,02255724325549762	0,018890772584160814	0,01151541404952711	0,037093829864914205	0,0054010261949770455	0,020786432537895843	0,04100719424460432	0,044119723281095584	0,01372592428603055	0,010297690271583452
k__Bacteria;p__Proteobacteria;c__Gammaproteobacteria;o__Xanthomonadales;f__Xanthomonadaceae;__	0.0105291	0.00799343	0,0	0,0	0,02240428022069888	0,00810074880871341	0,0	0,0	0,011788826242952332	0,008343396640685037	0,0	0,0016359918200408998	0,00806615776081425	0,005464145383104126	0,0	0,0	0,008119398962334075	0,007961413296141329	0,0	0,0	0,006499002478689318	0,007831447049312854	0,0	0,0	0,007243927174385474	0,003709038530788621	0,0019415017093656354	0,18594599411817128	0,007141237814554523	0,007168806006296925	0,0	0,0	0,004050769646232784	0,007203962179198559	0,0	0,0	0,005460851597668069	0,007324413503027666
k__Bacteria;p__Actinobacteria;c__Actinobacteria;o__Actinomycetales;__;__	0.00973377	0.0176161	0,013460015835312747	0,007114772514510391	0,01220531683664939	0,02450646698434309	0,003831105314639713	0,03348502343272431	0,022039979497693492	0,02168185311230651	0,004131062192292457	0,0087252897068848	0,015623409669211196	0,013261296660117878	0,01934677063410328	0,021136408115336944	0,01964153358938077	0,01813110181311018	0,010392919404586295	0,0	0,013421195816456078	0,013591350040420372	0,005431830526887561	0,000935781962802667	0,012169797652967596	0,013179690313287721	0,004136242772126789	0,004010337759557971	0,013677926396130885	0,027318963429401794	0,0008302649628185691	0,010149689667761957	0,010396975425330813	0,02618940417229476	0,008183453237410073	0,019906819144430325	0,02863257324182717	0,011421733927988688
k__Bacteria;p__Proteobacteria;c__Alphaproteobacteria;o__Rhizobiales;__;__	0.0096917	0.0639677	0,034045922406967535	0,022842164388691258	0,04466226383547902	0,08005445881552076	0,0078252363873492	0,002988521361135638	0,07705450196480437	0,07371830058184213	0,009676871710712466	0,010770279481935924	0,08236641221374046	0,08030451866404716	0,007723995880535531	0,008741600887207254	0,07465804191092244	0,07810320781032078	0,008850744267131554	0,006043107500167864	0,03857082401305846	0,08185125303152789	0,006744522904218722	0,002417436737240223	0,05090066161201526	0,06355779618293123	0,007470560925167771	0,005257998395864896	0,04095821053427039	0,05439573746669896	0,0025629918417442786	0,014603870025556773	0,03186605455036457	0,07316524088248537	0,0085431654676259	0,007341521953974305	0,06862962143015276	0,056601037020921716
k__Bacteria;p__Bacteroidetes;__;__;__;__	0.00736128	0.000901993	0,010292953285827395	0,0005616925669350309	0,0003761912723624812	0,0	0,0	0,003192284181213068	0,0	0,00016467230211878362	0,0009620281817667365	0,027266530334014997	0,0002798982188295165	0,0009516208251473477	0,00029424746211563924	0,004175092961054211	0,00020214271275520516	0,0002615062761506276	0,01032586831165348	0,005203787014033438	0,00024182334804425366	0,0	0,024035850081477458	0,011775256365266893	0,0003863427826338919	0,0018365142239827152	0,01679821044190267	0,002718117814811514	0,001927000680117887	0,0017922015015742311	0,0006858710562414266	0,005768528660094925	0,0	0,0006003301815998799	0,0015287769784172662	0,006917972610475787	0,0	0,007215635084665869
k__Bacteria;p__Proteobacteria;c__Betaproteobacteria;o__Burkholderiales;__;__	0.00384638	0.0169299	0,0055423594615993665	0,008987081070960494	0,013480187259655576	0,01484002722940776	0,0021193348549070753	0,005365754262038986	0,021869126943447805	0,020693819299593807	0,012619546149057779	0,004703476482617587	0,020279898218829518	0,017221267190569746	0,004413711931734589	0,0035879705134059625	0,013947847180109158	0,019148070664807067	0,0012739707657234813	0,0	0,013451423734961611	0,020816491511721907	0,0	0,0	0,02033128893610856	0,018365142239827152	0,003798590300932765	0,0	0,014811456207964936	0,020489222572051345	0,0011551512526171395	0,004235122307411464	0,011207129354577369	0,014708089449197059	0,0035971223021582736	0,007835662854722576	0,016603940668585344	0,01247325863881939
k__Bacteria;p__Proteobacteria;c__Betaproteobacteria;o__Burkholderiales;f__Comamonadaceae;__	0.00382495	0.024735	0,0055423594615993665	0,004306309679835237	0,014462464470824277	0,022736555479918312	0,0015487447016628627	0,0027847585410582082	0,020160601400990946	0,02113294543857723	0,00396129251315715	0,006816632583503749	0,03432569974554708	0,02713654223968566	0,004707959393850228	0,004957922891251875	0,025705814972036924	0,029201534170153417	0,009588306289392516	0,004498757805680521	0,01825766277734115	0,02667744543249798	0,0028064457722252398	0,0023394549070066676	0,03539865745883035	0,028880086424198776	0,0034609378297387416	0,0012031013278673915	0,020630242575379733	0,03114555582465488	0,0010468558226842826	0,0035779481562614093	0,021165271401566297	0,02806543598979439	0,0028776978417266188	0,002823662289990117	0,02147442993137038	0,018673628485441823
k__Bacteria;p__Proteobacteria;c__Gammaproteobacteria;o__Vibrionales;f__Vibrionaceae;g__Vibrio	0.00369878	0.0010805	0,0	0,003744617112900206	0,0011494733322186925	0,0003403675970047651	0,00040756439517443757	0,0037356517014195474	0,0	0,000439126138983423	0,0033953935827061286	0,004976141785957737	0,001424936386768448	0,00042976424361493125	0,0061056348388995145	0,0037836779959553785	0,0018866653190485817	0,0003196187819618782	0,004090116668901703	0,0034915732223192103	0,0005743304516051024	0,0005557801131770413	0,005431830526887561	0,001676609350021445	0,0024146423914618246	0,00014404033129276198	0,007892626514160301	0,002495321272613849	0,0016247260636288068	0,0033906514894647614	0,0016605299256371381	0,00416210295728368	0,00027005130974885227	0,0018760318174996249	0,005575539568345324	0,003953127205986164	0,0019924728802302415	0,0006164110373835164
k__Bacteria;p__Proteobacteria;c__Alphaproteobacteria;o__Sphingomonadales;f__Sphingomonadaceae;g__Sphingomonas	0.00325966	0.00628503	0,00395882818685669	0,003182924545965175	0,012853201805718107	0,006535057862491491	0,002852950766221063	0,001698023500645249	0,0032461985306680334	0,00773959819958283	0,011827287646426349	0,0015678254942058623	0,005623409669211196	0,006200884086444008	0,00397234073856113	0,004436036271120099	0,005761067313523348	0,006682938168293817	0,0036207590183719995	0,00033572819445377023	0,0036878060576748684	0,007578819725141472	0,0007242440702516748	0,001091745623269778	0,00550538465253296	0,004069139359020525	0,0007597180601865529	0,0010694234025487924	0,00494974684500869	0,004989101477355292	0,0009024619161071403	0,00511135450894487	0,0032406157169862274	0,009380159087498124	0,004856115107913669	0,0067061979387265285	0,006493985683713379	0,008593495050581965
k__Bacteria;p__Proteobacteria;c__Alphaproteobacteria;o__Rhizobiales;f__Bradyrhizobiaceae;__	0.00310627	0.020087	0,0	0,006927541658865381	0,010031767262999498	0,03390061266167461	0,005298337137267689	0,0	0,026482145908081327	0,023932374574596554	0,0037915228340218436	0,0031356509884117247	0,024020356234096693	0,016576620825147347	0,0034574076798587613	0,0034574988583730183	0,02004581901489118	0,019583914458391447	0,0	0,0037601557778822263	0,020010882050661993	0,023696443007275667	0,0033043635705232665	0,0024564276523570006	0,01868933210991452	0,021498019445444723	0,0016038492381716118	0,0034756260582835753	0,017909771026978008	0,01922983773310729	0,0017327268789257093	0,0035779481562614093	0,01451525789900081	0,01936064835659613	0,006474820143884892	0,0034589863052378934	0,016382554793004208	0,015700351716886038
k__Bacteria;p__Proteobacteria;c__Alphaproteobacteria;__;__;__	0.0027365	0.00492953	0,0	0,0	0,008171710416318341	0,004969366916269571	0,002445386371046625	0,0010188141003871494	0,004271313856142149	0,006641782852124273	0,0013581574330824514	0,0019086571233810498	0,005419847328244275	0,005157170923379175	0,0005884949242312785	0,0022180181355600497	0,004581901489117984	0,005055788005578801	0,0009387153010594072	0,0020479419861679986	0,00441327610180763	0,005254648342764754	0,0004979177982980265	0,000545872811634889	0,003428792195875791	0,005185451926539431	0,0026168066517536824	0,0019160502628999198	0,00464747222851961	0,006975054492613223	0,0012273482059057107	0,0032858707557502738	0,002329192546583851	0,0037520636349992497	0,025089928057553956	0,0015530142594945644	0,005829828056969966	0,002646941513470394
k__Bacteria;p__Proteobacteria;c__Alphaproteobacteria;o__Sphingomonadales;f__Sphingomonadaceae;__	0.00238782	0.00993707	0,0023752969121140144	0,001872308556450103	0,016824109680655407	0,009053778080326752	0,0016302575806977503	0,004143177341574407	0,009909448146249786	0,011142825776704359	0,006507837700186747	0,0	0,005267175572519084	0,011020383104125737	0,002795350890098573	0,0016308956879118011	0,007546661276194327	0,011825894932589493	0,0022126860667828884	0,0010407574028066878	0,00900791971464845	0,00975141471301536	0,0014484881405033496	0,0007798183023355558	0,013377118848698508	0,015880446525027007	0,0021525345038619003	0,00013367792531859905	0,006574472908637497	0,011334463550496488	0,00014439390657714244	0,0029937933552391383	0,00857412908452606	0,00675371454299865	0,004766187050359712	0,0063532401524777635	0,009076820898826655	0,005946553537111571
k__Bacteria;p__Proteobacteria;c__Betaproteobacteria;o__Burkholderiales;f__Comamonadaceae;g__Delftia	0.00141448	0.00305309	0,004750593824228029	0,0020595394120951132	0,0014838655743186757	0,0020422055820285907	0,0015487447016628627	0,0006112884602322896	0,004100461301896463	0,0024700845317817545	0,0026031350800746985	0,0005453306066803	0,003944020356234096	0,004205550098231827	0,0005149330587023687	0,0022832539630765216	0,005222020079509467	0,004300325430032543	0,0015421751374547405	0,001544349694487343	0,0018136751103319025	0,0033346806790622474	0,0010411008509867824	0,0	0,004201477761143575	0,0020165646380986674	0,002110327944962647	0,0	0,0029471775107685334	0,0037297166384112376	0,00021659085986571366	0,0019715224534501644	0,002565487442614097	0,0024013207263995197	0,0	0,0021177467174925877	0,0025090399232528967	0,001667935748214221
k__Bacteria;p__Proteobacteria;c__Betaproteobacteria;o__Burkholderiales;f__Oxalobacteraceae;__	0.000980494	0.0333356	0,0	0,0007489234225800412	0,0149849523491055	0,056092579986385296	0,0008966416693837626	0,0020376282007742988	0,038954382368016405	0,04890767372927873	0,005941938769735726	0,00040899795501022495	0,03674300254452926	0,03088163064833006	0,00029424746211563924	0,0003261791375823602	0,031567953641937874	0,037104834960483495	0,0005364087434625185	0,00016786409722688512	0,029653588053926608	0,03531729991915926	0,0	0,0002729364058174445	0,03795817839377988	0,035253871083903494	0,0	0,00017823723375813208	0,024710949897982316	0,039622184548316786	0,0003248862897985705	0,0011683096020445418	0,025486092357547934	0,023187753264295362	0,0011690647482014388	0,0031766200762388818	0,03269131429414803	0,020921715798252295
k__Bacteria;p__Proteobacteria;c__Betaproteobacteria;o__Burkholderiales;f__Burkholderiaceae;g__Burkholderia	0.000686779	0.00740198	0,007125890736342043	0,0	0,008568801203812072	0,011027910142954392	0,00097815454841865	0,0	0,008371775158038613	0,006257547480513778	0,00022635957218040858	0,0005453306066803	0,009923664122137405	0,00856458742632613	0,0007356186552890981	0,0005218866201317764	0,006940233137928711	0,007205950720595072	0,0015421751374547405	0,0	0,004866694879390605	0,009145109135004043	0,00045265254390729675	0,00023394549070066676	0,007388805717873183	0,007129996398991718	0,0	0,0	0,007670218393410413	0,007750060547348026	0,0	0,0	0,0054685390224142585	0,004577517634699085	0,0	0,0	0,007084348018596413	0,005293883026940788
k__Bacteria;p__Bacteroidetes;c__[Saprospirae];o__[Saprospirales];f__Chitinophagaceae;__	0.000631914	0.00141756	0,0	0,0	0,0003970907874937301	0,0027910142954390743	0,0006521030322791001	0,0	0,0	0,001317378416950269	0,0026031350800746985	0,0005453306066803	0,0011959287531806617	0,002333005893909627	0,0011034279829336472	0,0	0,0011117849201536284	0,001307531380753138	0,001005766393992222	0,001342912777815081	0,0016020796807931807	0,001061034761519806	0,00045265254390729675	0,0	0,0011107355000724393	0,0005761613251710479	0,00042206558899252945	0,0007575082434720614	0,0016247260636288068	0,0006781302978929523	0,0	0,000511135450894487	0,0023629489603024575	0,002026114362899595	0,0019784172661870504	0,0	0,0018448822965094827	0,0021755683672359406
k__Bacteria;p__Proteobacteria;c__Alphaproteobacteria;o__Rhizobiales;f__Rhizobiaceae;__	0.000599519	0.00163265	0,0	0,005804156524995319	0,0010449757565624477	0,0	0,0	0,0	0,0	0,0023054122296629707	0,0	0,0	0,0019338422391857507	0,00343811394891945	0,0007356186552890981	0,0006523582751647205	0,002526783909440065	0,0016852626685262668	0,0	0,0	0,001964814702859561	0,001919967663702506	0,0	0,001481654774437556	0,0028009851740957163	0,0016204537270435723	0,0	0,0	0,001851432025995617	0,0020828287720997822	0,0	0,002117561153705732	0,0013502565487442614	0,00210115563559958	0,0	0,0	0,0	0,0007614489285325791
k__Bacteria;p__Proteobacteria;c__Gammaproteobacteria;o__Xanthomonadales;f__Sinobacteraceae;g__	0.000573455	0.00425219	0,0	0,0009361542782250515	0,001421167028924929	0,0029952348536419334	0,0	0,0	0,005979839398599009	0,003842353716104951	0,0	0,0006134969325153375	0,006412213740458015	0,006906925343811395	0,0	0,0005218866201317764	0,004615591941243852	0,004271269177126918	0,0007375620222609628	0,00030215537500839323	0,004987606553412732	0,00358730800323363	0,0	0,0003899091511677779	0,004877577630752886	0,003276917536910335	0,0	0,0	0,00502531549913096	0,004262533301041415	0,0	0,0	0,0032406157169862274	0,003827104907699235	0,006115107913669065	0,0007059155724975293	0,004870489262785035	0,0021393088944486748
k__Bacteria;p__Actinobacteria;c__Actinobacteria;o__Actinomycetales;f__Micrococcaceae;__	0.000562513	0.00198025	0,0	0,0	0,0012539709078749372	0,0014976174268209667	0,0019563090968373	0,0019017863207226788	0,002221083205193918	0,0028543199033922496	0,00028294946522551073	0,0	0,0027989821882951653	0,0027013752455795677	0,0008091805208180079	0,0	0,0032342834040832826	0,0016271501627150163	0,0016762773233203701	0,0010407574028066878	0,001662535517804244	0,0018694421988682296	0,0014032228861126199	0,0	0,0	0,0031688872884407635	0,0	0,0008020675519115943	0,0020025693342401573	0,0005812545410511019	0,0002526893365099993	0,0	0,0006751282743721307	0,0032267747260993546	0,0	0,0	0,0015497011290679654	0,0027194604590449257
k__Bacteria;p__Proteobacteria;c__Alphaproteobacteria;o__Sphingomonadales;f__Sphingomonadaceae;g__Novosphingobium	0.000483497	0.00566373	0,0	0,0	0,0051830797525497406	0,0057181756296800544	0,0	0,0009508931603613394	0,0075175123868101825	0,0058733121089032825	0,007073736630637768	0,00047716428084526244	0,006513994910941475	0,005924607072691552	0,0	0,0	0,00532309143588707	0,006218038121803812	0,0002011532787984444	0,0	0,006136267456622937	0,006265157639450283	0,0	0,0	0,006664413000434636	0,004753330932661145	0,0	0,0	0,0044207662661528	0,008573504480503754	0,0	0,0	0,004354577369700243	0,00405222872579919	0,0	0,0	0,004575308095343517	0,003879763588237427
k__Bacteria;p__Proteobacteria;c__Alphaproteobacteria;o__Sphingomonadales;__;__	0.000443513	0.00434457	0,0	0,0	0,0035320180571810733	0,002518720217835262	0,0	0,0019017863207226788	0,0034170510849137197	0,005598858272038643	0,005828758983645521	0,0	0,004249363867684478	0,005095776031434185	0,0	0,0	0,004716663297621454	0,0038354253835425384	0,0	0,0	0,004443504020313161	0,004951495553759094	0,0	0,0	0,003670256435021973	0,009038530788620814	0,0	0,0	0,0030983148190130735	0,004359409057883265	0,0002526893365099993	0,0	0,002261679719146638	0,0036019810895992796	0,0	0,0	0,005534646889528448	0,0042786177888973495
k__Bacteria;p__Proteobacteria;c__Betaproteobacteria;o__Burkholderiales;f__Oxalobacteraceae;g__Ralstonia	0.00035735	0.03089	0,0	0,002434001123385134	0,01680321016552416	0,03308373042886317	0,0006521030322791001	0,00013584188005161992	0,03604988894583974	0,03222088044790866	0,0	0,0	0,03539440203562341	0,03763506876227898	0,0006620567897601883	0,00039141496509883226	0,031534263189812006	0,033124128312412834	0,00026820437173125924	0,0	0,02938153678737682	0,03642886014551334	0,00013579576317218902	0,00015596366046711116	0,0305693726759067	0,027259632697155204	0,0	0,00013367792531859905	0,03128542280661981	0,04126907241462824	0,0002887878131542849	0,0003650967506389193	0,02281933567377802	0,02708989944469458	0,0008093525179856115	0,0	0,02981329791159324	0,024257587294680735
k__Bacteria;p__Proteobacteria;c__Alphaproteobacteria;o__Rhizobiales;f__Phyllobacteriaceae;__	0.000325913	0.105577	0,0	0,0	0,05678398261160341	0,15132743362831858	0,0	0,0	0,15393815137536307	0,13190251399714567	0,0	0,002044989775051125	0,10491094147582697	0,12334233791748526	0,0	0,0	0,1094602789569436	0,09963389121338913	0,0006705109293281481	0,0	0,09276948189347682	0,10822554567502021	0,0	0,0004289000662845557	0,10928671463756218	0,09099747929420238	0,0	0,0	0,10874329328194665	0,10922741583918624	0,0005775756263085698	0,0008032128514056225	0,06832298136645963	0,1184901695932763	0,0	0,0013412395877453057	0,08390524684525127	0,0791181696218137
k__Bacteria;p__Actinobacteria;c__Actinobacteria;o__Actinomycetales;f__Micrococcaceae;g__Arthrobacter	0.00021626	0.00327607	0,0023752969121140144	0,0	0,001337568968399933	0,0017699115044247787	0,0	0,0	0,0030753459764223477	0,0027445383686463937	0,0	0,0	0,003969465648854962	0,0029469548133595285	0,0	0,0	0,003301664308335018	0,0033705253370525335	0,0002011532787984444	0,0	0,0038691735687080586	0,0038904607922392886	0,0	0,0005068818965181113	0,004636113391606703	0,003997119193374145	0,0	0,0	0,0031738834731353436	0,004117219665778639	0,0	0,0	0,002329192546583851	0,0031517334533993696	0,0008093525179856115	0,0	0,00420633163604162	0,0030820551869175823
k__Bacteria;p__Proteobacteria;c__Gammaproteobacteria;o__Xanthomonadales;f__Xanthomonadaceae;g__Stenotrophomonas	0.000197226	0.00101617	0,0	0,0	0,0005642869085437218	0,0010891763104152485	0,0	0,0	0,0	0,0006037984411022066	0,0008488483956765321	0,0	0,0007888040712468194	0,0008902259332023575	0,0	0,0	0,0008759517552725558	0,0030509065550906557	0,0	0,0	0,0018136751103319025	0,0008084074373484236	0,0	0,0	0,0007726855652677838	0,00046813107670147644	0,0027012197695521884	0,0	0,0015869417365676718	0,0016468878663114556	0,0	0,0	0,0005401026194977045	0,00105057781779979	0,0	0,0	0,0	0,0017404546937887524
k__Bacteria;p__Proteobacteria;c__Gammaproteobacteria;o__Xanthomonadales;__;__	0.000186799	0.00239475	0,0	0,0	0,000982277211168701	0,0012253233492171545	0,0	0,0	0,0017085255424568598	0,0	0,0	0,0009543285616905249	0,004402035623409669	0,003714390962671906	0,0	0,0	0,0018192844147968466	0,002615062761506276	0,0	0,00030215537500839323	0,0041714527537633755	0,0025767987065481003	0,0	0,00023394549070066676	0,0024146423914618246	0,002988836874324811	0,00025323935339551765	0,0	0,0026449028942794528	0,00290627270525551	0,0	0,0	0,00033756413718606535	0,00420231127119916	0,001618705035971223	0,0	0,0025828352151132756	0,0018129736393632837
k__Bacteria;p__Proteobacteria;c__Betaproteobacteria;__;__;__	0.000152802	0.00258952	0,0	0,0	0,0008568801203812071	0,004220558202859088	0,0	0,0	0,0032461985306680334	0,004446152157207158	0,0	0,00027266530334015	0,002366412213740458	0,0026399803536345775	0,0008827423863469177	0,0	0,002661545717943535	0,0017143189214318922	0,0	0,0004700194722352783	0,0022670938879148783	0,0025262732417138238	0,00013579576317218902	0,0	0,0024146423914618246	0,003060857039971192	0,0	0,0	0,0015491574095065368	0,0020343908936788567	0,0	0,0	0,0024979746151768834	0,003977187453099205	0,0009892086330935252	0,0	0,0019924728802302415	0,0021393088944486748
k__Bacteria;p__Proteobacteria;c__Gammaproteobacteria;o__Xanthomonadales;f__Sinobacteraceae;__	0.000139888	0.00388422	0,0	0,0	0,0027169369670623643	0,004424778761061947	0,0	0,0	0,0032461985306680334	0,004665715226698869	0,0	0,0	0,005139949109414758	0,003867878192534381	0,0	0,0	0,004682972845495586	0,003893537889353789	0,0	0,0	0,00441327610180763	0,0050525464834276475	0,0	0,0	0,004298063456802048	0,003276917536910335	0,0	0,0	0,003476158089624424	0,004553160571566965	0,0	0,0	0,0017553335133675399	0,004127269998499174	0,002517985611510791	0,0	0,0030256069662755515	0,003299612023641176
k__Bacteria;p__Proteobacteria;c__Betaproteobacteria;o__Burkholderiales;f__Comamonadaceae;g__Pelomonas	0.000134892	0.00384971	0,0	0,0	0,002905032603243605	0,0019060585432266847	0,0	0,0	0,008030070049547242	0,0045010429245800855	0,0	0,0	0,004300254452926209	0,004573919449901768	0,0	0,0	0,003908092446600633	0,005578800557880056	0,0	0,0	0,0035366664651472098	0,00530517380759903	0,0	0,0	0,004829284782923649	0,003132877205617573	0,0	0,0	0,0032116678001964786	0,0034875272463066116	0,0	0,0	0,0012152308938698352	0,0035269398168992945	0,0024280575539568344	0,0	0,0030256069662755515	0,0023206062583850033
k__Bacteria;p__Proteobacteria;c__Alphaproteobacteria;o__Rhizobiales;f__Rhizobiaceae;g__Rhizobium	5.06094e-05	0.00398589	0,0	0,0	0,0020063534525998996	0,007624234172906739	0,0	0,0	0,0015376729882111738	0,00515973213305522	0,0	0,0	0,004274809160305344	0,0033767190569744597	0,0	0,0	0,003604878377467826	0,004852394235239424	0,0	0,0	0,002690284746992322	0,003940986257073565	0,0	0,000545872811634889	0,004153184913314338	0,005329492257832193	0,0	0,0	0,003476158089624424	0,004989101477355292	0,0	0,0003650967506389193	0,0029368079935187686	0,0048026414527990394	0,0	0,0	0,003763559884879345	0,003227093078066645
k__Bacteria;p__Proteobacteria;c__Alphaproteobacteria;o__Rhizobiales;f__Hyphomicrobiaceae;g__Hyphomicrobium	3.4972e-05	0.000906037	0,0	0,0	8,359806052499582e-05	0,0014295439074200136	0,0	0,0	0,0013668204339654878	0,000823361510593918	0,0	0,0	0,0004580152671755725	0,0014734774066797642	0,0	0,0	0,0012802371807829661	0,001394700139470014	0,0	0,0	0,001148660903210205	0,00045472918350848826	0,0	0,0	0,0004829284782923649	0,0004321209938782859	0,0	0,0	0,0013224514471397264	0,0008234439331557278	0,0	0,0	0,000506346205779098	0,0	0,0006294964028776978	0,0	0,0	0,0028282388774067226
k__Bacteria;p__Actinobacteria;c__Actinobacteria;o__Actinomycetales;f__Mycobacteriaceae;g__Mycobacterium	3.41541e-05	0.00156254	0,0	0,0	0,0006269854539374686	0,002586793737236215	0,0	0,0	0,0008542627712284299	0,0018662860906795476	0,0	0,0	0,0009923664122137405	0,002854862475442043	0,0	0,0	0,0015834512499157739	0,0027603440260344026	0,0	0,0	0,0003929629405719122	0,002122069523039612	0,0	0,0	0,0009658569565847298	0,002988836874324811	0,0005064787067910353	0,0	0,0023048439507292375	0,0016468878663114556	0,00010829542993285683	0,0	0,001316500135025655	0,0009755365450998049	0,0	0,0	0,0010331340860453102	0,00025381630951085973
k__Bacteria;p__Proteobacteria;c__Gammaproteobacteria;o__Xanthomonadales;f__Sinobacteraceae;g__Nevskia	3.30995e-05	0.0134142	0,0	0,0	0,006708744357130914	0,010619469026548672	0,0	0,0	0,010592858363232531	0,014930288725436381	0,0	0,0	0,018880407124681933	0,015410117878192534	0,0	0,0003261791375823602	0,01721582103631831	0,016213389121338913	0,0	0,0	0,014055982105072244	0,013641875505254648	0,0	0,0	0,013183947457381561	0,012711559236586244	0,0	8,911861687906604e-05	0,011373082445401647	0,01651731654153548	0,00018049238322142807	0,0	0,010802052389954091	0,014407924358397118	0,0	0,0	0,010847907903475758	0,013343485985713768
k__Bacteria;p__Proteobacteria;c__Betaproteobacteria;o__Burkholderiales;f__Comamonadaceae;g__Variovorax	3.0421e-05	0.00304958	0,0	0,0	0,0026542384216686173	0,0014295439074200136	0,0	0,00013584188005161992	0,0034170510849137197	0,0006037984411022066	0,00033953935827061286	0,0	0,0035368956743002545	0,0036836935166994107	0,0	0,0	0,0020888080318037868	0,00351580660158066	0,0	0,0	0,0037180339761804003	0,00358730800323363	0,0	0,0	0,004201477761143575	0,0030248469571480014	0,0	0,0	0,0024937655860349127	0,005085977234197142	7,219695328857122e-05	0,0	0,003038077234674588	0,0023262794536995346	0,0	0,0	0,003984945760460483	0,0025019036223213314
k__Bacteria;p__Cyanobacteria;c__4C0d-2;o__MLE1-12;f__;g__	2.47552e-05	0.000669778	0,0	0,0	0,0003970907874937301	0,0	0,0	0,0	0,0	0,0007135799758480624	0,0	0,0	0,0008142493638676844	0,00042976424361493125	0,0	0,0	0,0003369045212586753	0,0010460251046025104	0,0	0,0	0,0006347862886161659	0,0018694421988682296	0,0	0,0	0,0012073211957309123	0,00021606049693914295	0,0	0,0004455930843953302	0,0006801178871004307	0,0004843787842092516	0,0	0,0	0,001080205238995409	0,0009004952723998199	0,0	0,0	0,0007379529186037931	0,0005076326190217195
k__Bacteria;p__Actinobacteria;c__Actinobacteria;o__Actinomycetales;f__Nocardioidaceae;g__Aeromicrobium	1.9984e-05	0.00408922	0,0	0,0	0,00280053502758736	0,0	0,0	0,0	0,0030753459764223477	0,003842353716104951	0,0	0,0	0,009338422391857506	0,0029469548133595285	0,0	0,0	0,0	0,005578800557880056	0,0	0,0	0,0028716522580255126	0,004143088116410671	0,0	0,0	0,007485391413531656	0,0033129276197335256	0,0	0,0	0,0034383737625632888	0,007217243884717849	0,0	0,0	0,004455846610856063	0,0	0,00035971223021582735	0,0	0,008929230315105896	0,004169839370535553
k__Bacteria;p__Proteobacteria;c__Alphaproteobacteria;o__Rhodospirillales;f__Rhodospirillaceae;g__Reyranella	1.50935e-05	0.00095378	0,0	0,0	0,0003970907874937301	0,0009530292716133424	0,0	0,00027168376010323984	0,0008542627712284299	0,0014271599516961248	0,0	0,0	0,0008396946564885496	0,0015962671905697446	0,0	0,0	0,0012465467286570985	0,00098791259879126	0,0	0,0	0,0008463817181548879	0,0008084074373484236	0,0	0,0	0,0008209784130970203	0,0011163125675189053	0,0	0,0	0,0012090984659563213	0,0006296924194720272	0,0	0,0	0,0012152308938698352	0,0006753714542998649	0,0	0,0	0,0012545199616264483	0,0002900757822981254
k__Bacteria;p__Proteobacteria;c__Gammaproteobacteria;o__Legionellales;f__Legionellaceae;__	1.17653e-05	0.000532143	0,0	0,0	0,000919578665774954	0,0004765146358066712	0,0	0,0	0,0	0,0	0,0	0,0	0,0009414758269720102	0,0006753438113948919	0,0	0,0	0,0013139276329088337	0,0006101813110181311	0,0	0,0	0,0006347862886161659	0,0002526273241713824	0,0	0,0	0,0004829284782923649	0,0	0,0	0,0	0,00037784327061135043	0,0005812545410511019	0,0	0,0	0,0009789359978395896	0,0006003301815998799	0,0	0,00021177467174925878	0,00044277175116227583	0,0002900757822981254
k__Bacteria;p__Proteobacteria;c__Alphaproteobacteria;o__Ellin329;f__;g__	8.17354e-06	0.0178527	0,0	0,0	0,008694198294599565	0,018311776718856365	0,0	0,0	0,02494447291987015	0,017784608628828632	0,0	0,0	0,020483460559796437	0,01930869351669941	0,00014712373105781962	0,0	0,018832962738359948	0,01955485820548582	0,0	0,0	0,015809201378393083	0,018239692805173808	0,0	0,0	0,02255275993625344	0,022398271516024488	0,0	0,0	0,019383359782362275	0,018164204407846937	0,0	0,0	0,011072103699702943	0,014332883085697133	0,0	0,0	0,015128034831377759	0,01635302222705682
k__Bacteria;p__Proteobacteria;c__Gammaproteobacteria;o__Legionellales;f__Legionellaceae;g__Tatlockia	7.84351e-06	0.000660381	0,0	0,0	0,000982277211168701	0,0004084411164057182	0,0	0,0	0,0013668204339654878	0,0004940169063563509	0,0	0,0	0,000916030534351145	0,0013199901768172887	0,0	0,0	0,0006064281382656155	0,0002905625290562529	0,0	0,0	0,0	0,001061034761519806	0,0	0,0	0,0005312213261216014	0,0007202016564638099	0,0	0,0	0,0007934708682838359	0,0010171954468394283	0,0	0,0	0,0005401026194977045	0,0	0,0	0,00014118311449950587	0,00029518116744151724	0,0005438920918089851
k__Bacteria;p__Proteobacteria;c__Alphaproteobacteria;o__Rhodospirillales;f__Rhodospirillaceae;__	0	0.00247298	0,0	0,0	0,0011076743019561945	0,0015656909462219196	0,0	0,0	0,0010251153254741158	0,003513009111867384	0,0	0,0	0,0024936386768447836	0,0031925343811394892	0,0	0,0	0,004312377872111044	0,003283356578335658	0,0	0,0	0,0016020796807931807	0,004345189975747777	0,0	0,0	0,0032839136523880813	0,0024126755491537632	0,0	0,0	0,0024559812589737776	0,0023250181642044078	0,0	0,0	0,0025317310288954903	0,0022512381809995496	0,0	0,0	0,001180724669766069	0,0016316762754269552
k__Bacteria;p__Actinobacteria;c__Actinobacteria;o__Actinomycetales;f__Frankiaceae;g__	0	0.000342858	0,0	0,0	0,0003761912723624812	0,0	0,0	0,0	0,0	0,0002195630694917115	0,0	0,0	0,000534351145038168	0,00021488212180746562	0,0	0,0	0,000572737686139748	0,0003486750348675035	0,0	0,0	0,00024182334804425366	0,00045472918350848826	0,0	0,0	0,0004829284782923649	0,00028808066258552396	0,0	0,0	0,0013224514471397264	0,0002421893921046258	0,0	0,0	0,00016878206859303267	0,00045024763619990995	0,0	0,0	0,0	0,00025381630951085973
k__Bacteria;p__Proteobacteria;c__Gammaproteobacteria;o__Legionellales;__;__	0	0.00116492	0,0	0,0	0,0006896839993312155	0,0012253233492171545	0,0	0,0	0,0010251153254741158	0,0005489076737292787	0,0	0,0	0,001424936386768448	0,0022409135559921414	0,0	0,0	0,0016845226062933765	0,001394700139470014	0,0	0,0	0,0004836466960885073	0,0002021018593371059	0,0	0,0	0,0008692712609262569	0,0011883327331652864	0,0	0,0	0,0020403536613012923	0,0016953257447323807	0,0	0,0	0,0010464488252768026	0,0009755365450998049	0,0	0,0	0,0012545199616264483	0,0009790057652561731
k__Bacteria;p__Acidobacteria;c__Acidobacteriia;o__Acidobacteriales;f__Acidobacteriaceae;g__Edaphobacter	0	0.000314116	0,0	0,0	0,0006269854539374686	0,00013614703880190606	0,0	0,0	0,0	0,00016467230211878362	0,0	0,0	0,000916030534351145	0,0012278978388998035	0,0	0,0	0,00016845226062933764	0,0	0,0	0,0	0,0	0,00015157639450282944	0,0	0,0	0,0008209784130970203	0,0	0,0	0,0	0,0	0,0002421893921046258	0,0	0,0	0,00013502565487442613	0,000375206363499925	0,0	0,0	0,0	0,0006889299829580478
k__Bacteria;p__Acidobacteria;c__Solibacteres;o__Solibacterales;f__;g__	0	0.000776535	0,0	0,0	0,0005851864236749708	0,00013614703880190606	0,0	0,0	0,0010251153254741158	0,00027445383686463935	0,0	0,0	0,0015267175572519084	0,0014120825147347742	0,0	0,0	0,0018192844147968466	0,00011622501162250116	0,0	0,0	0,0008463817181548879	0,0005052546483427648	0,0	0,0	0,0008692712609262569	0,0008642419877565718	0,0	0,0	0,0005289805788558906	0,0008234439331557278	0,0	0,0	0,0006751282743721307	0,0013507429085997298	0,0	0,0	0,00014759058372075862	0,0004713731462344538
k__Bacteria;p__Acidobacteria;c__Solibacteres;o__Solibacterales;__;__	0	0.00200449	0,0	0,0	0,0003970907874937301	0,002518720217835262	0,0	0,0	0,0027336408679309756	0,00181139532330662	0,0	0,0	0,002010178117048346	0,0035916011787819253	0,0	0,0	0,0035374974732160906	0,001394700139470014	0,0	0,0	0,002932108095036576	0,0017178658043654	0,0	0,0	0,0012556140435601487	0,0032409074540871445	0,0	0,0	0,0007556865412227009	0,0017922015015742311	0,0	0,0	0,0010464488252768026	0,0015008254539997	0,0	0,0	0,002140063463951	0,0017041952210014866
k__Bacteria;p__Proteobacteria;c__Gammaproteobacteria;o__Legionellales;f__Legionellaceae;g__Legionella	0	0.00400516	0,0	0,0	0,0028632335729811068	0,005922396187882913	0,0	0,0	0,005467281735861951	0,004061916785596663	0,0	0,0	0,002951653944020356	0,006078094302554028	0,0	0,0	0,004244996967859308	0,0033414690841469083	0,0	0,0	0,005350341575479113	0,0060125303152789005	0,0	0,0	0,0029941565654126624	0,0019805545552754773	0,0	0,0	0,0029093931837073984	0,0051344151126180675	0,0	0,0	0,002329192546583851	0,003827104907699235	0,0	0,0	0,0035421740092982067	0,0030820551869175823
k__Bacteria;p__Proteobacteria;c__Alphaproteobacteria;o__Rhodospirillales;f__Rhodospirillaceae;g__Azospirillum	0	0.00223511	0,0	0,0	0,0011912723624811904	0,005990469707283867	0,0	0,0	0,0	0,00362279064661324	0,0	0,0	0,0029262086513994912	0,003039047151277014	0,0	0,0	0,003301664308335018	0,0021211064621106464	0,0	0,0	0,0023275497249259417	0,0021725949878738885	0,0	0,0	0,0025112280871202974	0,002772776377385668	0,0	0,0	0,002833824529585128	0,0035359651247275367	0,0	0,0	0,0	0,0	0,0	0,0	0,0	0,001885492584937815
k__Bacteria;p__Proteobacteria;c__Alphaproteobacteria;o__Rhizobiales;f__Phyllobacteriaceae;g__Mesorhizobium	0	0.00223191	0,0	0,0	0,000982277211168701	0,0011572498298162016	0,0	0,0	0,0029044934221766614	0,0007684707432209902	0,0	0,0	0,004325699745547073	0,0025171905697445973	0,0	0,0	0,0018192844147968466	0,002905625290562529	0,0	0,0	0,0014811680067710537	0,002223120452708165	0,0	0,0	0,003911720674168156	0,0016204537270435723	0,0	0,0	0,0024559812589737776	0,00300314846209736	0,0	0,0	0,001890359168241966	0,002026114362899595	0,0	0,0	0,0028042210906944138	0,0013778599659160955
k__Bacteria;p__Proteobacteria;c__Deltaproteobacteria;o__Myxococcales;f__0319-6G20;g__	0	0.000390074	0,0	0,0	0,0	0,0005445881552076242	0,0	0,0	0,0006834102169827439	0,000439126138983423	0,0	0,0	0,0009414758269720102	0,0003069744597249509	0,0	0,0	6,738090425173506e-05	0,00017433751743375174	0,0	0,0	0,0006347862886161659	0,0	0,0	0,0	0,0005795141739508378	0,0004321209938782859	0,0	0,0	0,0005289805788558906	0,0004843787842092516	0,0	0,0	0,00016878206859303267	0,000525288908899895	0,0	0,0	0,00014759058372075862	0,0003625947278726567
k__Bacteria;p__Proteobacteria;c__Alphaproteobacteria;o__Rhizobiales;f__Hyphomicrobiaceae;g__Rhodoplanes	0	0.00790773	0,0	0,0	0,0035320180571810733	0,006943498978897209	0,0	0,0	0,009055185375021356	0,009715665825008234	0,0	0,0	0,01	0,011695726915520628	0,0	0,0	0,007546661276194327	0,008281032078103209	0,0	0,0	0,007164016685811015	0,009044058205335489	0,0	0,0	0,0060366059786545615	0,008930500540151242	0,0	0,0	0,007670218393410413	0,008040687817873577	0,0	0,0	0,005063462057790981	0,010730901996097855	0,0	0,0	0,005165670430226551	0,007723267703687588
k__Bacteria;p__Chlamydiae;c__Chlamydiia;o__Chlamydiales;f__;g__	0	0.000193523	0,0	0,0	0,00016719612104999163	0,0	0,0	0,0	0,0	0,00010978153474585575	0,0	0,0	0,0002798982188295165	0,00039906679764243615	0,0	0,0	0,0003705949733845428	0,0004067875406787541	0,0	0,0	0,00018136751103319025	0,0003536782538399353	0,0	0,0	9,658569565847298e-05	0,00039611091105509543	0,0	0,0	0,00011335298118340512	0,0	0,0	0,0	0,00016878206859303267	0,0	0,0	0,0	0,00029518116744151724	0,0001450378911490627
k__Bacteria;p__Proteobacteria;c__Alphaproteobacteria;o__Rhizobiales;f__Xanthobacteraceae;g__Labrys	0	0.000361004	0,0	0,0	0,0001462966059187427	0,00013614703880190606	0,0	0,0	0,0	0,0	0,0	0,0	0,000712468193384224	0,0006139489194499018	0,0	0,0	0,0009433326595242908	0,0003196187819618782	0,0	0,0	0,00015113959252765853	0,0	0,0	0,0	0,0005795141739508378	0,0005401512423478574	0,0	0,0	0,000906823849467241	0,00043594090578832645	0,0	0,0	0,001012692411558196	0,0	0,0	0,0	0,0	0,0
k__Bacteria;p__Proteobacteria;c__Alphaproteobacteria;o__Rhizobiales;f__Phyllobacteriaceae;g__Phyllobacterium	0	0.00131529	0,0	0,0	0,0007732820598562114	0,0	0,0	0,0	0,0	0,0	0,0	0,0	0,0025954198473282443	0,0030697445972495086	0,0	0,0	0,0022572602924331242	0,002498837749883775	0,0	0,0	0,001995042621365093	0,000959983831851253	0,0	0,0	0,0	0,002988836874324811	0,0	0,0	0,0013224514471397264	0,0	0,0	0,0	0,002396705374021064	0,001275701635899745	0,0	0,0	0,0011069293779056896	0,0004351136734471881
k__Bacteria;p__Proteobacteria;c__Alphaproteobacteria;o__Rhodospirillales;f__Rhodospirillaceae;g__Enhydrobacter	0	0.000852659	0,0	0,0	0,00043888981775622805	0,0017699115044247787	0,0	0,0	0,00034170510849137196	0,0012075968822044133	0,0	0,0	0,001475826972010178	0,0005832514734774067	0,0	0,0	0,0016845226062933765	0,0008426313342631334	0,0	0,0	0,0007859258811438244	0,0002526273241713824	0,0	0,0	0,0011107355000724393	0,0009722722362261433	0,0	0,0	0,0006423335600392957	0,00043594090578832645	0,0	0,0	0,0008101539292465569	0,000525288908899895	0,0	0,0	0,0010331340860453102	0,0004351136734471881
k__Bacteria;p__Acidobacteria;c__Solibacteres;o__Solibacterales;f__MVS-65;g__	0	0.000263331	0,0	0,0	0,00020899515131248954	0,0010891763104152485	0,0	0,0	0,0	0,0	0,0	0,0	0,0	0,0002762770137524558	0,0	0,0	0,0003705949733845428	0,00037773128777312875	0,0	0,0	0,0	0,0003536782538399353	0,0	0,0	0,00043463563046312843	0,00046813107670147644	0,0	0,0	0,00034005894355021535	0,00014531363526277548	0,0	0,0	0,0	0,0006753714542998649	0,0	0,0	0,0	0,0
k__Bacteria;p__Proteobacteria;c__Alphaproteobacteria;o__Rhizobiales;f__Methylocystaceae;g__Methylosinus	0	0.000182682	0,0	0,0	0,00010449757565624477	0,0	0,0	0,0	0,00034170510849137196	0,0	0,0	0,0	0,000178117048346056	0,0005218565815324165	0,0	0,0	0,0002358331648810727	0,00014528126452812646	0,0	0,0	0,0004836466960885073	0,0002021018593371059	0,0	0,0	0,0	0,0	0,0	0,0	0,00041562759767248546	0,00029062727052555097	0,0	0,0	0,0	0,0	0,0	0,0	0,00036897645930189656	0,0
			uterus	uterus	vagina	vagina	uterus	uterus	vagina	vagina	uterus	uterus	vagina	vagina	uterus	uterus	vagina	vagina	uterus	uterus	vagina	vagina	uterus	uterus	vagina	vagina	uterus	uterus	vagina	vagina	uterus	uterus	vagina	vagina	uterus	uterus	vagina	vagina
