# Supplementary material for: Metagenomic and proteomic analyses reveal similar reproductive microbial profiles and shared functional pathways in uterine immune regulation in mares and jennies
Source: PLoS One. 2025 Apr 16;20(4):e0321389. doi: 10.1371/journal.pone.0321389 (PMC12002498; doi:10.1371/journal.pone.0321389)
Supplement: S3 Table — (XLSX) [file pone.0321389.s003.xlsx]

## Sheet: Mares
pathway	description	uterus: mean rel. freq. (%)	uterus: std. dev. (%)	vagina: mean rel. freq. (%)	vagina: std. dev. (%)	p-values	p-values (corrected)	Difference between means	95.0% lower CI	95.0% upper CI	Note	Mare 1.1 UF	Mare 1.1 UF: parent seq. count	Mare 1.1 UF: rel. freq. (%)	Mare 1.2 UF	Mare 1.2 UF: parent seq. count	Mare 1.2 UF: rel. freq. (%)	Mare 2.1 UF	Mare 2.1 UF: parent seq. count	Mare 2.1 UF: rel. freq. (%)	Mare 2.2 UF	Mare 2.2 UF: parent seq. count	Mare 2.2 UF: rel. freq. (%)	Mare 3.1 UF	Mare 3.1 UF: parent seq. count	Mare 3.1 UF: rel. freq. (%)	Mare 3.2 UF	Mare 3.2 UF: parent seq. count	Mare 3.2 UF: rel. freq. (%)	Mare 4.1 UF	Mare 4.1 UF: parent seq. count	Mare 4.1 UF: rel. freq. (%)	Mare 4.2 UF	Mare 4.2 UF: parent seq. count	Mare 4.2 UF: rel. freq. (%)	Mare 5.1 UF	Mare 5.1 UF: parent seq. count	Mare 5.1 UF: rel. freq. (%)	Mare 5.2 UF	Mare 5.2 UF: parent seq. count	Mare 5.2 UF: rel. freq. (%)	Mare 6.1 UF	Mare 6.1 UF: parent seq. count	Mare 6.1 UF: rel. freq. (%)	Mare 6.2 UF	Mare 6.2 UF: parent seq. count	Mare 6.2 UF: rel. freq. (%)	Mare 7.1 UF	Mare 7.1 UF: parent seq. count
PWY-3781	aerobic respiration I (cytochrome c)	119,311,479,552	0.254122	166,139,674,037	0.0662891	5,21E+04	5,21E+04	-0.468282	-0.601458	-0.335106		221,979,118,737	158,871,447,418	139,722,475,212	878,516,815,689	665,692,894,127	131,970,285,914	117,862,353,009	907,879,148,855	129,821,632,271	192,070,451,325	142,368,149,017	134,911,110,843	273,436,103,172	211,676,523,451	129,176,395,527	175,173,559,215	153,997,919,359	11,375,060,127	184,690,405,552	145,718,523,127	126,744,631,766	182,607,535,772	163,127,407,202	111,941,665,049	212,780,798,215	179,550,738,969	118,507,336,387	460,095,340,704	310,803,248,259	148,034,276,759	129,035,554,022	171,415,601,848	0.752764	182,958,746,584	201,333,845,395	0.908733	222,871,901,033	21,627,823,716
PWY-7663	gondoate biosynthesis (anaerobic)	117,219,483,709	0.0919405	118,746,252,692	0.0297668	0.522018	0.522018	-0.0152677	-0.0640793	0.0335439		181,923,638,774	158,871,447,418	114,509,964,963	783,076,142,719	665,692,894,127	117,633,243,441	106,936,755,708	907,879,148,855	117,787,434,421	139,425,132,616	142,368,149,017	0.979328	242,825,836,653	211,676,523,451	114,715,525,697	18,962,461,592	153,997,919,359	123,134,531,108	155,215,620,534	145,718,523,127	106,517,426,339	17,791,186,185	163,127,407,202	109,063,133,474	19,820,675,192	179,550,738,969	110,390,384,945	415,826,470,925	310,803,248,259	133,790,902,526	212,623,097,319	171,415,601,848	124,039,524,423	241,005,684,356	201,333,845,395	11,970,450,566	256,194,820,922	21,627,823,716
PWY-7111	pyruvate fermentation to isobutanol (engineered)	116,595,949,369	0.0991586	154,955,330,855	0.0327344	1,17E-01	1,17E-01	-0.383594	-0.436315	-0.330873		198,252,918,796	158,871,447,418	124,788,262,472	8,169,800,785	665,692,894,127	122,726,272,987	11,502,963,343	907,879,148,855	126,701,481,773	156,688,652,363	142,368,149,017	110,058,783,124	240,106,427,534	211,676,523,451	113,430,825,308	185,876,072,385	153,997,919,359	120,700,379,043	172,276,394,398	145,718,523,127	118,225,460,086	19,093,353,199	163,127,407,202	117,045,648,714	212,070,840,356	179,550,738,969	118,111,928,457	370,837,063,597	310,803,248,259	119,315,697,527	2,050,033,073	171,415,601,848	119,594,310,606	233,088,668,868	201,333,845,395	1,157,722,232	262,009,247,082	21,627,823,716
PWY-5675	nitrate reduction V (assimilatory)	8,81E+06	0.000363318	0	0	0.331333	0.331333	8,81E+06	-9,78E+06	0.000274029		0	158,871,447,418	0	0	665,692,894,127	0	14.4	907,879,148,855	0.00158611	0	142,368,149,017	0	0	211,676,523,451	0	0	153,997,919,359	0	0	145,718,523,127	0	0	163,127,407,202	0	0	179,550,738,969	0	0	310,803,248,259	0	0	171,415,601,848	0	0	201,333,845,395	0	0	21,627,823,716
CENTFERM-PWY	pyruvate fermentation to butanoate	8,67E+06	0.000158944	0	0	0.0380952	0.0380952	8,67E+06	5,35E+05	0.000168011		0	158,871,447,418	0	0	665,692,894,127	0	0	907,879,148,855	0	0	142,368,149,017	0	0	211,676,523,451	0	0	153,997,919,359	0	0	145,718,523,127	0	48,149,769,821	163,127,407,202	0.000295167	0	179,550,738,969	0	99,268,115,942	310,803,248,259	0.000319392	455,791,304,348	171,415,601,848	0.000265898	113,245,626,598	201,333,845,395	0.000562477	0	21,627,823,716
PWY-6590	superpathway of Clostridium acetobutylicum acidogenic fermentation	7,99E+06	0.00014643	0	0	0.0380359	0.0380359	7,99E+06	4,95E+05	0.000154812		0	158,871,447,418	0	0	665,692,894,127	0	0	907,879,148,855	0	0	142,368,149,017	0	0	211,676,523,451	0	0	153,997,919,359	0	0	145,718,523,127	0	439,966,790,346	163,127,407,202	0.000269707	0	179,550,738,969	0	950,061,349,693	310,803,248,259	0.000305679	413,447,852,761	171,415,601,848	0.000241196	103,669,843,136	201,333,845,395	0.000514915	0	21,627,823,716
PWY-7398	coumarins biosynthesis (engineered)	7,02E+06	0.000289609	0	0	0.331333	0.331333	7,02E+06	-7,80E+06	0.000218435		0	158,871,447,418	0	0	665,692,894,127	0	0	907,879,148,855	0	18	142,368,149,017	0.00126433	0	211,676,523,451	0	0	153,997,919,359	0	0	145,718,523,127	0	0	163,127,407,202	0	0	179,550,738,969	0	0	310,803,248,259	0	0	171,415,601,848	0	0	201,333,845,395	0	0	21,627,823,716
CHLOROPHYLL-SYN	chlorophyllide a biosynthesis I (aerobic, light-dependent)	6,84E+06	0.000148774	6,44E+06	0.000225498	0.951887	0.951887	3,99E+04	-0.000129933	0.000137907		0	158,871,447,418	0	0	665,692,894,127	0	0	907,879,148,855	0	0	142,368,149,017	0	0	211,676,523,451	0	8.96	153,997,919,359	0.000581826	0	145,718,523,127	0	0	163,127,407,202	0	0	179,550,738,969	0	0	310,803,248,259	0	4.48	171,415,601,848	0.000261353	0	201,333,845,395	0	0	21,627,823,716
PWY-6948	sitosterol degradation to androstenedione	6,24E+06	0.000257464	0.000995821	0.000399671	6,25E+02	6,25E+02	-0.000933377	-0.00116919	-0.000697561		0	158,871,447,418	0	0	665,692,894,127	0	0	907,879,148,855	0	0	142,368,149,017	0	0	211,676,523,451	0	0	153,997,919,359	0	0	145,718,523,127	0	0	163,127,407,202	0	0	179,550,738,969	0	0	310,803,248,259	0	0	171,415,601,848	0	0	201,333,845,395	0	0	21,627,823,716
PWY-5499	vitamin B6 degradation	5,77E+06	0.000237989	0.0163336	0.00289704	2,11E-03	2,11E-03	-0.0162759	-0.0177618	-0.01479		0	158,871,447,418	0	0	665,692,894,127	0	0	907,879,148,855	0	0	142,368,149,017	0	0	211,676,523,451	0	16	153,997,919,359	0.00103898	0	145,718,523,127	0	0	163,127,407,202	0	0	179,550,738,969	0	0	310,803,248,259	0	0	171,415,601,848	0	0	201,333,845,395	0	0	21,627,823,716
PWY-7210	pyrimidine deoxyribonucleotides biosynthesis from CTP	4,56E+06	0.000132091	3,68E+06	0.000151775	0.85856	0.85856	8,76E+05	-9,05E+06	0.000108006		0	158,871,447,418	0	0	665,692,894,127	0	0	907,879,148,855	0	0	142,368,149,017	0	0	211,676,523,451	0	0	153,997,919,359	0	0	145,718,523,127	0	0	163,127,407,202	0	0	179,550,738,969	0	0	310,803,248,259	0	0	171,415,601,848	0	10	201,333,845,395	0.000496687	7	21,627,823,716
PWY-5737	(5R)-carbapenem carboxylate biosynthesis	3,95E+06	0.000115685	8,99E+05	2,61E+06	0.3023	0.3023	3,05E+06	-2,98E+06	9,08E+06		0	158,871,447,418	0	0	665,692,894,127	0	0	907,879,148,855	0	0	142,368,149,017	0	0	211,676,523,451	0	0	153,997,919,359	0	0	145,718,523,127	0	4.33	163,127,407,202	0.000265437	8	179,550,738,969	0.000445557	0	310,803,248,259	0	0	171,415,601,848	0	0	201,333,845,395	0	0	21,627,823,716
CENTBENZCOA-PWY	benzoyl-CoA degradation II (anaerobic)	3,50E+06	6,98E+06	0	0	0.0542178	0.0542178	3,50E+06	-7,09E+04	7,07E+06		0	158,871,447,418	0	1.536	665,692,894,127	0.000230737	0	907,879,148,855	0	2.56	142,368,149,017	0.000179816	0	211,676,523,451	0	0	153,997,919,359	0	0	145,718,523,127	0	0	163,127,407,202	0	0	179,550,738,969	0	3.5	310,803,248,259	0.000112611	0	171,415,601,848	0	0	201,333,845,395	0	2.304	21,627,823,716
PWY-5266	p-cymene degradation	3,16E+06	7,68E+06	1,39E+06	5,73E+06	0.452544	0.452544	1,77E+06	-2,97E+06	6,50E+06		0	158,871,447,418	0	0	665,692,894,127	0	0	907,879,148,855	0	0	142,368,149,017	0	0	211,676,523,451	0	0	153,997,919,359	0	0	145,718,523,127	0	0	163,127,407,202	0	0	179,550,738,969	0	3	310,803,248,259	9,65E+06	0	171,415,601,848	0	0	201,333,845,395	0	6	21,627,823,716
PWY-5273	p-cumate degradation	3,16E+06	7,68E+06	1,39E+06	5,73E+06	0.452544	0.452544	1,77E+06	-2,97E+06	6,50E+06		0	158,871,447,418	0	0	665,692,894,127	0	0	907,879,148,855	0	0	142,368,149,017	0	0	211,676,523,451	0	0	153,997,919,359	0	0	145,718,523,127	0	0	163,127,407,202	0	0	179,550,738,969	0	3	310,803,248,259	9,65E+06	0	171,415,601,848	0	0	201,333,845,395	0	6	21,627,823,716
PWY-7316	dTDP-N-acetylviosamine biosynthesis	1,43E+06	5,90E+06	1,68E+06	4,77E+06	0.893866	0.893866	-2,47E+05	-3,99E+06	3,50E+06		0	158,871,447,418	0	0	665,692,894,127	0	0	907,879,148,855	0	0	142,368,149,017	0	0	211,676,523,451	0	0	153,997,919,359	0	0	145,718,523,127	0	0	163,127,407,202	0	0	179,550,738,969	0	8	310,803,248,259	0.000257398	0	171,415,601,848	0	0	201,333,845,395	0	0	21,627,823,716
PWY-6404	superpathway of mycolyl-arabinogalactan-peptidoglycan complex biosynthesis	1,03E+06	4,25E+06	0.000763519	0.000304014	8,99E+02	8,99E+02	-0.000753212	-0.000909841	-0.000596582		0	158,871,447,418	0	0	665,692,894,127	0	0	907,879,148,855	0	0	142,368,149,017	0	0	211,676,523,451	0	0	153,997,919,359	0	0	145,718,523,127	0	0	163,127,407,202	0	0	179,550,738,969	0	0	310,803,248,259	0	0	171,415,601,848	0	0	201,333,845,395	0	0	21,627,823,716
PWY-6731	starch degradation III	9,86E+05	0.000253154	0.000123764	0.000253044	0.773754	0.773754	-2,52E+06	-0.000201579	0.000151269		0	158,871,447,418	0	0	665,692,894,127	0	0	907,879,148,855	0	0	142,368,149,017	0	0	211,676,523,451	0	10	153,997,919,359	0.000649359	0	145,718,523,127	0	0	163,127,407,202	0	0	179,550,738,969	0	6	310,803,248,259	0.000193048	0	171,415,601,848	0	0	201,333,845,395	0	0	21,627,823,716
PWY-7401	crotonate fermentation (to acetate and cyclohexane carboxylate)	6,26E+05	2,58E+06	0	0	0.331333	0.331333	6,26E+05	-6,94E+05	1,95E+06		0	158,871,447,418	0	0	665,692,894,127	0	0	907,879,148,855	0	0	142,368,149,017	0	0	211,676,523,451	0	0	153,997,919,359	0	0	145,718,523,127	0	0	163,127,407,202	0	0	179,550,738,969	0	3.5	310,803,248,259	0.000112611	0	171,415,601,848	0	0	201,333,845,395	0	0	21,627,823,716
PWY-5265	peptidoglycan biosynthesis II (staphylococci)	4,91E+05	2,03E+06	8,29E+05	3,42E+06	0.728737	0.728737	-3,38E+05	-2,31E+06	1,64E+06		0	158,871,447,418	0	0	665,692,894,127	0	0	907,879,148,855	0	0	142,368,149,017	0	0	211,676,523,451	0	0	153,997,919,359	0	0	145,718,523,127	0	0	163,127,407,202	0	0	179,550,738,969	0	0	310,803,248,259	0	0	171,415,601,848	0	0	201,333,845,395	0	0	21,627,823,716
PWY-5973	cis-vaccenate biosynthesis	0.992575	0.0770208	111,076,329,415	0.0302843	6,18E+05	6,18E+05	-0.118189	-0.159802	-0.0765755		15,439,869,258	158,871,447,418	0.971847	654,730,368,394	665,692,894,127	0.983532	923,778,519,141	907,879,148,855	101,751,265,056	121,838,535,797	142,368,149,017	0.855799	196,620,019,231	211,676,523,451	0.92887	164,204,279,599	153,997,919,359	106,627,596,192	13,097,754,654	145,718,523,127	0.898839	153,291,507,565	163,127,407,202	0.939704	170,407,426,308	179,550,738,969	0.949077	303,621,087,449	310,803,248,259	0.976892	189,447,202,408	171,415,601,848	110,519,229,502	204,391,647,697	201,333,845,395	101,518,772,115	233,078,989,586	21,627,823,716
VALSYN-PWY	L-valine biosynthesis	0.964779	0.103749	12,546,014,912	0.0307397	5,94E+01	5,94E+01	-0.289822	-0.344573	-0.235071		170,182,971,137	158,871,447,418	107,119,922,367	653,331,834,498	665,692,894,127	0.981431	972,171,811,529	907,879,148,855	107,081,632,259	129,594,838,331	142,368,149,017	0.91028	194,016,165,973	211,676,523,451	0.916569	162,986,756,386	153,997,919,359	105,836,986,022	135,098,920,504	145,718,523,127	0.927122	156,344,575,712	163,127,407,202	0.95842	172,024,666,452	179,550,738,969	0.958084	287,872,580,761	310,803,248,259	0.926221	179,887,295,504	171,415,601,848	104,942,195,206	192,699,804,311	201,333,845,395	0.957116	230,367,674,186	21,627,823,716
PWY-5101	L-isoleucine biosynthesis II	0.963749	0.0985708	122,829,932,839	0.0272336	1,33E+00	1,33E+00	-0.264551	-0.316359	-0.212742		164,082,515,375	158,871,447,418	103,280,053,176	648,183,185,058	665,692,894,127	0.973697	954,979,038,513	907,879,148,855	105,187,903,006	129,810,671,751	142,368,149,017	0.911796	197,860,962,968	211,676,523,451	0.934733	161,752,835,055	153,997,919,359	105,035,727,579	135,260,319,744	145,718,523,127	0.92823	155,367,351,954	163,127,407,202	0.952429	171,696,497,028	179,550,738,969	0.956256	295,160,163,778	310,803,248,259	0.949669	178,967,331,359	171,415,601,848	104,405,508,851	194,667,449,344	201,333,845,395	0.966889	229,252,597,341	21,627,823,716
PWY-5667	CDP-diacylglycerol biosynthesis I	0.952392	0.0876131	0.901286	0.0148168	0.0291009	0.0291009	0.0511062	0.00582398	0.0963883		150,178,394,907	158,871,447,418	0.945282	63,198,451,565	665,692,894,127	0.949363	824,520,598,848	907,879,148,855	0.908183	126,508,077,048	142,368,149,017	0.888598	183,081,501,933	211,676,523,451	0.864912	151,448,287,858	153,997,919,359	0.983444	137,985,712,194	145,718,523,127	0.946933	156,083,697,077	163,127,407,202	0.956821	167,687,242,404	179,550,738,969	0.933927	272,204,036,457	310,803,248,259	0.875808	187,340,436,187	171,415,601,848	109,290,189,555	214,560,154,019	201,333,845,395	10,656,934,188	218,730,980,067	21,627,823,716
PWY0-1319	CDP-diacylglycerol biosynthesis II	0.952392	0.0876131	0.901286	0.0148168	0.0291009	0.0291009	0.0511062	0.00582398	0.0963883		150,178,394,907	158,871,447,418	0.945282	63,198,451,565	665,692,894,127	0.949363	824,520,598,848	907,879,148,855	0.908183	126,508,077,048	142,368,149,017	0.888598	183,081,501,933	211,676,523,451	0.864912	151,448,287,858	153,997,919,359	0.983444	137,985,712,194	145,718,523,127	0.946933	156,083,697,077	163,127,407,202	0.956821	167,687,242,404	179,550,738,969	0.933927	272,204,036,457	310,803,248,259	0.875808	187,340,436,187	171,415,601,848	109,290,189,555	214,560,154,019	201,333,845,395	10,656,934,188	218,730,980,067	21,627,823,716
ILEUSYN-PWY	L-isoleucine biosynthesis I (from threonine)	0.950354	0.101941	124,893,333,937	0.0321299	2,27E+01	2,27E+01	-0.298579	-0.352595	-0.244563		168,682,971,137	158,871,447,418	106,175,762,781	650,931,834,498	665,692,894,127	0.977826	969,679,503,837	907,879,148,855	106,807,112,495	125,338,449,708	142,368,149,017	0.880383	193,274,957,182	211,676,523,451	0.913068	160,131,481,661	153,997,919,359	103,982,886,475	133,570,020,504	145,718,523,127	0.91663	153,845,443,715	163,127,407,202	0.9431	171,025,987,719	179,550,738,969	0.952522	28,548,115,219	310,803,248,259	0.918527	170,775,317,482	171,415,601,848	0.996265	186,770,151,564	201,333,845,395	0.927664	224,798,610,449	21,627,823,716
FASYN-ELONG-PWY	fatty acid elongation -- saturated	0.947656	0.146158	113,142,186,735	0.0328975	7,31E+06	7,31E+06	-0.183766	-0.259894	-0.107638		16,566,319,536	158,871,447,418	10,427,499,595	688,038,550,897	665,692,894,127	103,356,751,584	976,110,392,169	907,879,148,855	107,515,454,386	129,882,634,329	142,368,149,017	0.912301	214,102,729,308	211,676,523,451	101,146,185,612	151,573,858,758	153,997,919,359	0.984259	138,635,037,569	145,718,523,127	0.951389	151,862,818,811	163,127,407,202	0.930946	17,826,032,626	179,550,738,969	0.992813	329,990,909,691	310,803,248,259	106,173,571,717	132,515,753,239	171,415,601,848	0.773067	171,516,169,606	201,333,845,395	0.851899	187,567,352,486	21,627,823,716
NONOXIPENT-PWY	pentose phosphate pathway (non-oxidative branch)	0.852555	0.164197	0.838181	0.0232237	0.725036	0.725036	0.0143739	-0.0702349	0.0989828		116,912,868,605	158,871,447,418	0.735896	480,787,694,328	665,692,894,127	0.722236	680,776,073,414	907,879,148,855	0.749853	115,223,656,382	142,368,149,017	0.809336	161,698,334,917	211,676,523,451	0.763894	143,556,666,929	153,997,919,359	0.932199	110,293,060,344	145,718,523,127	0.756891	135,313,528,193	163,127,407,202	0.829496	13,723,415,028	179,550,738,969	0.76432	23,041,873,127	310,803,248,259	0.741365	190,468,960,883	171,415,601,848	111,115,300,375	184,652,550,654	201,333,845,395	0.917146	21,708,067,185	21,627,823,716
PWY-7208	superpathway of pyrimidine nucleobases salvage	0.844891	0.131561	0.752713	0.0232808	0.0107284	0.0107284	0.0921783	0.024117	0.16024		121,143,271,709	158,871,447,418	0.762524	48,398,497,479	665,692,894,127	0.727039	675,760,033,613	907,879,148,855	0.744328	122,474,929,972	142,368,149,017	0.860269	158,896,095,238	211,676,523,451	0.750655	137,135,856,442	153,997,919,359	0.890505	10,844,257,479	145,718,523,127	0.744192	130,018,922,223	163,127,407,202	0.797039	137,205,411,765	179,550,738,969	0.76416	24,783,564,162	310,803,248,259	0.797404	1,786,402,436	171,415,601,848	104,214,693,222	202,877,111,571	201,333,845,395	100,766,520,985	203,192,452,861	21,627,823,716
PHOSLIPSYN-PWY	superpathway of phospholipid biosynthesis I (bacteria)	0.828698	0.0820344	0.736226	0.021519	0.000238361	0.000238361	0.0924719	0.0494691	0.135475		128,849,414,189	158,871,447,418	0.811029	549,704,261,136	665,692,894,127	0.825763	736,388,161,363	907,879,148,855	0.811108	100,233,300,701	142,368,149,017	0.704043	164,862,931,643	211,676,523,451	0.778844	129,176,807,205	153,997,919,359	0.838822	116,329,066,926	145,718,523,127	0.798314	132,539,297,947	163,127,407,202	0.812489	14,332,031,407	179,550,738,969	0.798216	251,604,356,087	310,803,248,259	0.809529	153,802,739,585	171,415,601,848	0.897251	18,373,282,446	201,333,845,395	0.912578	185,120,665,155	21,627,823,716
BRANCHED-CHAIN-AA-SYN-PWY	superpathway of branched amino acid biosynthesis	0.823275	0.0839257	0.964466	0.0129825	2,17E+04	2,17E+04	-0.141191	-0.184496	-0.0978855		139,003,516,105	158,871,447,418	0.874943	540,677,667,323	665,692,894,127	0.812203	784,256,769,308	907,879,148,855	0.863834	113,268,292,265	142,368,149,017	0.795601	171,442,762,783	211,676,523,451	0.809928	137,950,283,134	153,997,919,359	0.895793	11,425,349,963	145,718,523,127	0.78407	133,143,951,536	163,127,407,202	0.816196	144,809,727,822	179,550,738,969	0.806511	256,400,503,434	310,803,248,259	0.824961	155,284,789,399	171,415,601,848	0.905896	170,126,717,334	201,333,845,395	0.844998	196,396,927,626	21,627,823,716
PWY-7219	adenosine ribonucleotides de novo biosynthesis	0.816542	0.114515	0.756492	0.0201613	0.0472393	0.0472393	0.0600509	0.000814949	0.119287		117,204,873,456	158,871,447,418	0.737734	470,233,048,637	665,692,894,127	0.706381	659,743,764,943	907,879,148,855	0.726687	115,713,727,992	142,368,149,017	0.812778	154,415,057,088	211,676,523,451	0.729486	135,282,663,145	153,997,919,359	0.878471	103,843,019,769	145,718,523,127	0.712627	126,414,898,729	163,127,407,202	0.774946	131,097,805,421	179,550,738,969	0.730144	24,073,443,294	310,803,248,259	0.774556	176,162,989,886	171,415,601,848	102,769,519,219	195,387,957,203	201,333,845,395	0.970468	199,375,737,739	21,627,823,716
PWY-7229	superpathway of adenosine nucleotides de novo biosynthesis I	0.81572	0.108901	0.755178	0.017623	0.0363368	0.0363368	0.0605417	0.00430451	0.116779		120,098,900,843	158,871,447,418	0.75595	473,375,302,487	665,692,894,127	0.711102	667,504,317,404	907,879,148,855	0.735235	120,823,668,928	142,368,149,017	0.848671	156,892,469,122	211,676,523,451	0.74119	126,885,379,841	153,997,919,359	0.823942	105,688,193,491	145,718,523,127	0.72529	126,986,421,445	163,127,407,202	0.778449	134,277,052,662	179,550,738,969	0.74785	245,131,494,418	310,803,248,259	0.788703	158,196,577,637	171,415,601,848	0.922883	184,673,196,504	201,333,845,395	0.917249	190,934,946,785	21,627,823,716
PWY-7220	adenosine deoxyribonucleotides de novo biosynthesis II	0.799004	0.115878	0.72116	0.0194036	0.0137174	0.0137174	0.0778437	0.0179647	0.137723		1,182,714	158,871,447,418	0.744447	456,327,495,238	665,692,894,127	0.685493	640,093,628,571	907,879,148,855	0.705043	12,036,600,532	142,368,149,017	0.845456	154,649,492,619	211,676,523,451	0.730594	121,627,227,857	153,997,919,359	0.789798	105,045,859,048	145,718,523,127	0.720882	12,712,485,207	163,127,407,202	0.779298	131,279,329,707	179,550,738,969	0.731154	241,739,092,316	310,803,248,259	0.777788	151,632,855,519	171,415,601,848	0.884592	179,125,145,974	201,333,845,395	0.889692	183,767,853,377	21,627,823,716
PWY-7222	guanosine deoxyribonucleotides de novo biosynthesis II	0.799004	0.115878	0.72116	0.0194036	0.0137174	0.0137174	0.0778437	0.0179647	0.137723		1,182,714	158,871,447,418	0.744447	456,327,495,238	665,692,894,127	0.685493	640,093,628,571	907,879,148,855	0.705043	12,036,600,532	142,368,149,017	0.845456	154,649,492,619	211,676,523,451	0.730594	121,627,227,857	153,997,919,359	0.789798	105,045,859,048	145,718,523,127	0.720882	12,712,485,207	163,127,407,202	0.779298	131,279,329,707	179,550,738,969	0.731154	241,739,092,316	310,803,248,259	0.777788	151,632,855,519	171,415,601,848	0.884592	179,125,145,974	201,333,845,395	0.889692	183,767,853,377	21,627,823,716
PWY-5686	UMP biosynthesis	0.785399	0.107935	0.743332	0.0161358	0.129635	0.129635	0.0420673	-0.013596	0.0977306		115,443,965,089	158,871,447,418	0.72665	458,944,375,172	665,692,894,127	0.689424	641,100,657,011	907,879,148,855	0.706152	110,089,114,234	142,368,149,017	0.773271	149,940,958,378	211,676,523,451	0.708349	126,822,411,978	153,997,919,359	0.823533	994,363,178,938	145,718,523,127	0.682386	121,308,578,229	163,127,407,202	0.743643	127,681,933,193	179,550,738,969	0.711119	233,611,760,391	310,803,248,259	0.751639	164,931,741,227	171,415,601,848	0.962175	187,102,512,828	201,333,845,395	0.929315	189,726,361,511	21,627,823,716
PWY-5103	L-isoleucine biosynthesis III	0.784342	0.0791137	0.870598	0.0106884	0.000320921	0.000320921	-0.0862552	-0.126997	-0.0455138		130,795,148,223	158,871,447,418	0.823277	510,821,857,182	665,692,894,127	0.767354	739,615,108,272	907,879,148,855	0.814663	109,557,395,669	142,368,149,017	0.769536	162,100,157,648	211,676,523,451	0.765792	130,932,612,491	153,997,919,359	0.850223	10,855,232,454	145,718,523,127	0.744945	127,227,568,999	163,127,407,202	0.779928	137,697,665,455	179,550,738,969	0.766901	2,468,493,817	310,803,248,259	0.79423	14,968,855,913	171,415,601,848	0.873249	164,619,166,187	201,333,845,395	0.817643	187,296,710,979	21,627,823,716
PWY-6126	superpathway of adenosine nucleotides de novo biosynthesis II	0.783444	0.102825	0.730827	0.0164186	0.0518501	0.0518501	0.0526169	-0.000469714	0.105703		116,165,667,607	158,871,447,418	0.731193	456,563,120,896	665,692,894,127	0.685846	646,119,036,042	907,879,148,855	0.71168	116,456,631,202	142,368,149,017	0.817996	151,119,792,607	211,676,523,451	0.713919	121,557,325,797	153,997,919,359	0.789344	10,192,766,196	145,718,523,127	0.699483	121,900,488,766	163,127,407,202	0.747272	129,509,831,339	179,550,738,969	0.721299	235,804,808,323	310,803,248,259	0.758695	148,010,263,234	171,415,601,848	0.863459	176,500,188,195	201,333,845,395	0.876654	181,788,410,456	21,627,823,716
TCA	TCA cycle I (prokaryotic)	0.759133	0.12786	0.839194	0.02288	0.0204158	0.0204158	-0.0800607	-0.146223	-0.013898		136,025,431	158,871,447,418	0.856198	54,261,700,776	665,692,894,127	0.815116	758,612,575,045	907,879,148,855	0.835588	12,557,565,805	142,368,149,017	0.882049	174,659,395,246	211,676,523,451	0.825124	107,754,299,435	153,997,919,359	0.699713	118,855,881,052	145,718,523,127	0.815654	124,226,497,889	163,127,407,202	0.761531	147,416,703,828	179,550,738,969	0.821031	260,208,931,206	310,803,248,259	0.837214	948,598,826,371	171,415,601,848	0.553391	140,243,881,943	201,333,845,395	0.696574	146,866,997,347	21,627,823,716
PWY-6121	5-aminoimidazole ribonucleotide biosynthesis I	0.754802	0.0952676	0.72195	0.0177892	0.179033	0.179033	0.0328524	-0.0164943	0.0821991		109,178,153,846	158,871,447,418	0.687211	431,822,488,666	665,692,894,127	0.648681	611,350,896,282	907,879,148,855	0.673384	109,268,557,573	142,368,149,017	0.767507	14,239,809,572	211,676,523,451	0.672716	124,645,538,645	153,997,919,359	0.809398	968,873,476,053	145,718,523,127	0.664894	119,444,233,958	163,127,407,202	0.732214	121,783,078,651	179,550,738,969	0.678266	224,484,377,204	310,803,248,259	0.722272	159,048,426,719	171,415,601,848	0.927853	181,023,330,642	201,333,845,395	0.89912	182,684,104,917	21,627,823,716
SER-GLYSYN-PWY	superpathway of L-serine and glycine biosynthesis I	0.748414	0.116748	0.738663	0.0112818	0.735892	0.735892	0.00975111	-0.0501838	0.0696861		11,883,946,836	158,871,447,418	0.748023	484,686,545,951	665,692,894,127	0.728093	66,819,010,967	907,879,148,855	0.73599	109,713,080,859	142,368,149,017	0.770629	155,541,039,822	211,676,523,451	0.734805	13,015,061,734	153,997,919,359	0.845145	106,768,992,936	145,718,523,127	0.732707	125,300,268,938	163,127,407,202	0.768113	131,988,903,594	179,550,738,969	0.735106	235,199,074,955	310,803,248,259	0.756746	161,753,412,108	171,415,601,848	0.943633	166,962,458,336	201,333,845,395	0.829282	18,421,331,918	21,627,823,716
COMPLETE-ARO-PWY	superpathway of aromatic amino acid biosynthesis	0.743132	0.0736448	0.738609	0.00743026	0.80405	0.80405	0.00452282	-0.0332955	0.0423411		120,334,775,443	158,871,447,418	0.757435	487,231,805,925	665,692,894,127	0.731917	669,300,977,362	907,879,148,855	0.737214	105,210,991,182	142,368,149,017	0.739007	145,647,673,424	211,676,523,451	0.688067	108,944,918,359	153,997,919,359	0.707444	963,882,076,572	145,718,523,127	0.661468	117,630,882,754	163,127,407,202	0.721098	128,587,479,137	179,550,738,969	0.716162	233,691,431,432	310,803,248,259	0.751895	132,208,617,239	171,415,601,848	0.771275	141,371,167,345	201,333,845,395	0.702173	160,478,493,929	21,627,823,716
PWY-6163	chorismate biosynthesis from 3-dehydroquinate	0.74102	0.0882438	0.712603	0.0123986	0.205367	0.205367	0.0284173	-0.0170495	0.0738841		114,667,937,716	158,871,447,418	0.721766	459,663,511,318	665,692,894,127	0.690504	632,643,873,828	907,879,148,855	0.696837	102,562,568,336	142,368,149,017	0.720404	13,984,083,568	211,676,523,451	0.660635	122,175,802,319	153,997,919,359	0.79336	915,029,819,245	145,718,523,127	0.627943	117,259,988,902	163,127,407,202	0.718825	124,069,708,271	179,550,738,969	0.691001	220,951,605,163	310,803,248,259	0.710905	150,119,535,732	171,415,601,848	0.875764	163,850,860,047	201,333,845,395	0.813827	172,648,422,299	21,627,823,716
PWY-6122	5-aminoimidazole ribonucleotide biosynthesis II	0.735996	0.100343	0.715045	0.0185233	0.408261	0.408261	0.0209506	-0.0310107	0.0729118		107,620,685,714	158,871,447,418	0.677407	415,688,841,558	665,692,894,127	0.624445	596,663,611,765	907,879,148,855	0.657206	108,406,899,893	142,368,149,017	0.761455	137,145,103,932	211,676,523,451	0.647899	122,364,201,168	153,997,919,359	0.794583	932,227,138,861	145,718,523,127	0.639745	116,704,732,978	163,127,407,202	0.715421	118,055,474,622	179,550,738,969	0.657505	212,210,644,822	310,803,248,259	0.682781	156,812,096,394	171,415,601,848	0.914806	178,601,991,174	201,333,845,395	0.887094	180,447,556,119	21,627,823,716
PWY-6277	superpathway of 5-aminoimidazole ribonucleotide biosynthesis	0.735996	0.100343	0.715045	0.0185233	0.408261	0.408261	0.0209506	-0.0310107	0.0729118		107,620,685,714	158,871,447,418	0.677407	415,688,841,558	665,692,894,127	0.624445	596,663,611,765	907,879,148,855	0.657206	108,406,899,893	142,368,149,017	0.761455	137,145,103,932	211,676,523,451	0.647899	122,364,201,168	153,997,919,359	0.794583	932,227,138,861	145,718,523,127	0.639745	116,704,732,978	163,127,407,202	0.715421	118,055,474,622	179,550,738,969	0.657505	212,210,644,822	310,803,248,259	0.682781	156,812,096,394	171,415,601,848	0.914806	178,601,991,174	201,333,845,395	0.887094	180,447,556,119	21,627,823,716
PWY4FS-7	phosphatidylglycerol biosynthesis I (plastidic)	0.731885	0.0854513	0.608031	0.0167099	1,39E+05	1,39E+05	0.123854	0.0795395	0.168168		112,397,034,645	158,871,447,418	0.707472	473,601,232,732	665,692,894,127	0.711441	644,433,626,788	907,879,148,855	0.709823	923,645,296,737	142,368,149,017	0.648772	142,961,088,482	211,676,523,451	0.675375	111,660,776,245	153,997,919,359	0.72508	101,442,550,573	145,718,523,127	0.696154	114,865,093,491	163,127,407,202	0.704143	12,636,580,688	179,550,738,969	0.703789	221,951,832,218	310,803,248,259	0.714123	132,956,686,621	171,415,601,848	0.775639	163,725,937,306	201,333,845,395	0.813206	161,835,370,057	21,627,823,716
PWY4FS-8	phosphatidylglycerol biosynthesis II (non-plastidic)	0.731885	0.0854513	0.608031	0.0167099	1,39E+05	1,39E+05	0.123854	0.0795395	0.168168		112,397,034,645	158,871,447,418	0.707472	473,601,232,732	665,692,894,127	0.711441	644,433,626,788	907,879,148,855	0.709823	923,645,296,737	142,368,149,017	0.648772	142,961,088,482	211,676,523,451	0.675375	111,660,776,245	153,997,919,359	0.72508	101,442,550,573	145,718,523,127	0.696154	114,865,093,491	163,127,407,202	0.704143	12,636,580,688	179,550,738,969	0.703789	221,951,832,218	310,803,248,259	0.714123	132,956,686,621	171,415,601,848	0.775639	163,725,937,306	201,333,845,395	0.813206	161,835,370,057	21,627,823,716
THRESYN-PWY	superpathway of L-threonine biosynthesis	0.72913	0.0851799	0.672709	0.0175838	0.0152426	0.0152426	0.0564206	0.0121789	0.100662		106,345,891,264	158,871,447,418	0.669383	42,852,842,806	665,692,894,127	0.643733	60,550,986,221	907,879,148,855	0.66695	104,204,468,834	142,368,149,017	0.731937	140,792,853,672	211,676,523,451	0.665132	116,259,427,633	153,997,919,359	0.754942	952,519,082,874	145,718,523,127	0.653671	114,910,742,828	163,127,407,202	0.704423	117,441,741,774	179,550,738,969	0.654087	224,057,768,623	310,803,248,259	0.720899	150,838,145,439	171,415,601,848	0.879956	156,865,766,032	201,333,845,395	0.779133	174,946,652,867	21,627,823,716
PWY-2942	L-lysine biosynthesis III	0.728545	0.0969131	0.727631	0.0144521	0.969763	0.969763	0.000913609	-0.0490636	0.0508909		112,543,059,472	158,871,447,418	0.708391	446,080,974,011	665,692,894,127	0.6701	635,227,958,344	907,879,148,855	0.699683	111,116,904,943	142,368,149,017	0.78049	146,877,849,412	211,676,523,451	0.693879	121,677,237,488	153,997,919,359	0.790123	997,116,081,185	145,718,523,127	0.684275	118,121,611,931	163,127,407,202	0.724106	124,834,707,654	179,550,738,969	0.695261	229,118,423,536	310,803,248,259	0.737182	156,442,595,467	171,415,601,848	0.912651	174,185,762,248	201,333,845,395	0.865159	181,237,170,066	21,627,823,716
PWY-3001	superpathway of L-isoleucine biosynthesis I	0.72566	0.0816007	0.750995	0.0127694	0.222252	0.222252	-0.0253348	-0.0674487	0.0167792		116,095,864,808	158,871,447,418	0.730753	456,968,293,686	665,692,894,127	0.686455	655,652,738,639	907,879,148,855	0.722181	103,974,001,988	142,368,149,017	0.730318	149,796,034,033	211,676,523,451	0.707665	121,125,337,076	153,997,919,359	0.786539	99,576,070,437	145,718,523,127	0.683345	116,582,866,559	163,127,407,202	0.714674	125,267,416,995	179,550,738,969	0.697671	234,608,306,524	310,803,248,259	0.754845	147,781,424,033	171,415,601,848	0.862124	157,407,793,428	201,333,845,395	0.781825	174,978,753,977	21,627,823,716
PWY-7221	guanosine ribonucleotides de novo biosynthesis	0.723989	0.0999728	0.683769	0.0195668	0.120637	0.120637	0.0402208	-0.0116256	0.0920673		10,385,952,381	158,871,447,418	0.653733	411,459,383,754	665,692,894,127	0.618092	587,066,131,653	907,879,148,855	0.646635	103,609,549,912	142,368,149,017	0.727758	134,092,098,235	211,676,523,451	0.633476	118,380,085,031	153,997,919,359	0.768712	926,618,182,073	145,718,523,127	0.635896	114,958,734,321	163,127,407,202	0.704717	115,773,816,246	179,550,738,969	0.644797	216,202,176,303	310,803,248,259	0.695624	153,987,029,412	171,415,601,848	0.898326	173,688,708,468	201,333,845,395	0.86269	175,057,206,947	21,627,823,716
PWY0-162	superpathway of pyrimidine ribonucleotides de novo biosynthesis	0.710739	0.0672312	0.726108	0.00988493	0.363565	0.363565	-0.0153699	-0.0500329	0.0192931		114,311,045,258	158,871,447,418	0.719519	444,420,333,449	665,692,894,127	0.667606	625,923,278,451	907,879,148,855	0.689435	105,883,370,347	142,368,149,017	0.743729	146,794,785,272	211,676,523,451	0.693486	108,216,150,532	153,997,919,359	0.702712	966,815,265,835	145,718,523,127	0.663481	111,978,646,872	163,127,407,202	0.686449	120,878,704,058	179,550,738,969	0.673229	216,519,757,583	310,803,248,259	0.696646	108,056,728,067	171,415,601,848	0.630379	145,664,647,415	201,333,845,395	0.723498	148,361,279,417	21,627,823,716
ARO-PWY	chorismate biosynthesis I	0.709528	0.0758299	0.708136	0.00644671	0.940765	0.940765	0.00139169	-0.0375086	0.040292		114,330,746,763	158,871,447,418	0.719643	46,600,681,798	665,692,894,127	0.700033	638,048,475,106	907,879,148,855	0.70279	995,836,081,742	142,368,149,017	0.69948	138,395,247,753	211,676,523,451	0.653805	104,906,935,139	153,997,919,359	0.681223	923,500,324,037	145,718,523,127	0.633756	111,926,919,886	163,127,407,202	0.686132	12,321,453,408	179,550,738,969	0.686238	221,065,843,107	310,803,248,259	0.711273	126,262,138,075	171,415,601,848	0.736585	13,523,750,371	201,333,845,395	0.671708	153,148,824,412	21,627,823,716
PWY-6147	6-hydroxymethyl-dihydropterin diphosphate biosynthesis I	0.707198	0.072395	0.654151	0.0160226	0.00833749	0.00833749	0.0530469	0.0153613	0.0907326		110,450,703,081	158,871,447,418	0.695221	448,402,363,636	665,692,894,127	0.673587	611,132,250,318	907,879,148,855	0.673143	100,101,722,307	142,368,149,017	0.703119	141,177,042,908	211,676,523,451	0.666947	108,633,705,322	153,997,919,359	0.705423	980,795,654,444	145,718,523,127	0.673075	112,313,825,719	163,127,407,202	0.688504	121,746,187,013	179,550,738,969	0.67806	233,402,403,641	310,803,248,259	0.750965	114,516,098,523	171,415,601,848	0.668061	139,288,770,334	201,333,845,395	0.69183	143,768,970,232	21,627,823,716
PWY-6387	UDP-N-acetylmuramoyl-pentapeptide biosynthesis I (meso-diaminopimelate containing)	0.706529	0.1099	0.644056	0.0200778	0.0331532	0.0331532	0.0624728	0.00557656	0.119369		100,399,644,689	158,871,447,418	0.631955	397,185,740,767	665,692,894,127	0.59665	561,381,199,224	907,879,148,855	0.618344	1,015,941,775	142,368,149,017	0.713602	1,307,037,213	211,676,523,451	0.617469	116,092,387,932	153,997,919,359	0.753857	900,498,512,955	145,718,523,127	0.617971	111,970,581,669	163,127,407,202	0.6864	113,202,445,404	179,550,738,969	0.630476	206,733,423,461	310,803,248,259	0.665159	153,705,104,519	171,415,601,848	0.896681	172,508,295,025	201,333,845,395	0.856827	172,502,596,789	21,627,823,716
PEPTIDOGLYCANSYN-PWY	peptidoglycan biosynthesis I (meso-diaminopimelate containing)	0.702092	0.107807	0.640432	0.0196753	0.0322092	0.0322092	0.0616598	0.00584832	0.117471		100,093,410,228	158,871,447,418	0.630028	395,618,041,234	665,692,894,127	0.594295	55,837,335,647	907,879,148,855	0.61503	100,673,059,668	142,368,149,017	0.707132	130,095,181,864	211,676,523,451	0.614594	115,479,347,128	153,997,919,359	0.749876	894,741,951,356	145,718,523,127	0.614021	111,264,981,419	163,127,407,202	0.682074	112,520,862,969	179,550,738,969	0.62668	205,970,581,398	310,803,248,259	0.662704	152,423,439,736	171,415,601,848	0.889204	170,928,157,218	201,333,845,395	0.848979	171,264,644,824	21,627,823,716
FAO-PWY	fatty acid &beta;-oxidation I	0.69442	0.138204	0.648379	0.0286781	0.194944	0.194944	0.0460411	-0.0257521	0.117834		104,288,910,572	158,871,447,418	0.656436	530,648,069,605	665,692,894,127	0.797136	661,710,633,917	907,879,148,855	0.728853	106,367,245,611	142,368,149,017	0.747128	181,630,839,662	211,676,523,451	0.858058	869,855,428,432	153,997,919,359	0.564849	122,071,469,995	145,718,523,127	0.837721	115,702,052,322	163,127,407,202	0.709274	14,184,645,816	179,550,738,969	0.790008	253,476,720,214	310,803,248,259	0.815554	795,071,157,857	171,415,601,848	0.463827	119,564,268,558	201,333,845,395	0.593861	125,989,108,164	21,627,823,716
PWY0-862	(5Z)-dodec-5-enoate biosynthesis	0.691193	0.148358	0.761515	0.0319516	0.0716283	0.0716283	-0.0703211	-0.147479	0.00683722		109,347,661,429	158,871,447,418	0.688278	52,428,504,589	665,692,894,127	0.787578	703,907,163,066	907,879,148,855	0.775331	685,794,443,422	142,368,149,017	0.481705	152,153,670,866	211,676,523,451	0.718803	969,427,944,456	153,997,919,359	0.629507	105,149,710,505	145,718,523,127	0.721595	101,949,487,855	163,127,407,202	0.624968	12,148,911,471	179,550,738,969	0.676628	253,179,925,241	310,803,248,259	0.814599	748,882,014,782	171,415,601,848	0.436881	970,083,972,225	201,333,845,395	0.481829	116,112,214,783	21,627,823,716
PWY-6123	inosine-5'-phosphate biosynthesis I	0.689168	0.102723	0.632919	0.0174616	0.0390592	0.0390592	0.0562489	0.00315163	0.109346		990,805,454,545	158,871,447,418	0.623652	392,913,759,091	665,692,894,127	0.590233	557,236,922,727	907,879,148,855	0.613779	966,924,877,273	142,368,149,017	0.679172	128,461,638,182	211,676,523,451	0.606877	114,197,846,818	153,997,919,359	0.741554	866,900,409,091	145,718,523,127	0.594914	107,071,365,455	163,127,407,202	0.656367	109,791,389,545	179,550,738,969	0.611478	205,145,411,364	310,803,248,259	0.660049	149,878,629,091	171,415,601,848	0.874358	168,300,455,455	201,333,845,395	0.835927	169,724,081,212	21,627,823,716
PWY-7228	superpathway of guanosine nucleotides de novo biosynthesis I	0.685471	0.0695709	0.690585	0.0146568	0.770094	0.770094	-0.00511408	-0.0412711	0.0310429		108,073,741,584	158,871,447,418	0.680259	419,806,261,285	665,692,894,127	0.630631	597,179,446,423	907,879,148,855	0.657774	105,445,869,238	142,368,149,017	0.740656	140,979,015,841	211,676,523,451	0.666012	104,688,480,022	153,997,919,359	0.679805	936,463,350,869	145,718,523,127	0.642652	107,767,865,689	163,127,407,202	0.660636	115,301,822,925	179,550,738,969	0.642168	213,351,702,106	310,803,248,259	0.686453	103,165,757,905	171,415,601,848	0.601846	139,032,747,829	201,333,845,395	0.690558	13,974,121,811	21,627,823,716
PWY0-1586	peptidoglycan maturation (meso-diaminopimelate containing)	0.683526	0.181877	0.440921	0.0438835	3,71E+06	3,71E+06	0.242605	0.147619	0.337591		824,583,333,333	158,871,447,418	0.519026	37,813,202,886	665,692,894,127	0.568028	484,821,875,036	907,879,148,855	0.534016	114,568,280,693	142,368,149,017	0.804733	137,225,428,182	211,676,523,451	0.648279	896,767,246,032	153,997,919,359	0.582324	951,534,998,124	145,718,523,127	0.652995	104,069,899,365	163,127,407,202	0.637967	108,042,779,134	179,550,738,969	0.60174	216,393,836,349	310,803,248,259	0.696241	129,122,059,524	171,415,601,848	0.753269	158,538,883,333	201,333,845,395	0.787443	135,264,695,988	21,627,823,716
COA-PWY	coenzyme A biosynthesis I	0.681368	0.0933737	0.620537	0.0161075	0.0163864	0.0163864	0.0608308	0.0125518	0.10911		978,361,428,571	158,871,447,418	0.61582	39,031,152,381	665,692,894,127	0.586324	547,617,857,143	907,879,148,855	0.603184	973,736,428,571	142,368,149,017	0.683957	127,562,219,048	211,676,523,451	0.602628	110,047,361,905	153,997,919,359	0.714603	877,532,714,286	145,718,523,127	0.602211	107,842,209,524	163,127,407,202	0.661092	109,214,914,286	179,550,738,969	0.608268	20,137,962,381	310,803,248,259	0.647933	140,875,652,381	171,415,601,848	0.821837	159,771,547,619	201,333,845,395	0.793565	164,090,033,333	21,627,823,716
PWY-7664	oleate biosynthesis IV (anaerobic)	0.677769	0.151602	0.798646	0.0368045	0.00477137	0.00477137	-0.120877	-0.200072	-0.0416828		114,218,534,481	158,871,447,418	0.718937	544,707,512,231	665,692,894,127	0.818256	737,435,995,756	907,879,148,855	0.812262	71,178,757,995	142,368,149,017	0.499963	16,027,681,328	211,676,523,451	0.757178	10,117,677,708	153,997,919,359	0.657001	109,295,573,068	145,718,523,127	0.750046	105,363,332,144	163,127,407,202	0.645896	126,797,732,893	179,550,738,969	0.706194	267,687,368,613	310,803,248,259	0.861276	778,699,021,206	171,415,601,848	0.454275	101,109,352,295	201,333,845,395	0.502197	120,069,072,857	21,627,823,716
PWY-6385	peptidoglycan biosynthesis III (mycobacteria)	0.674935	0.106084	0.583747	0.0253804	0.00271182	0.00271182	0.0911882	0.0358047	0.146572		93,965,507,177	158,871,447,418	0.591456	381,642,164,806	665,692,894,127	0.573301	539,783,822,539	907,879,148,855	0.594555	952,408,066,027	142,368,149,017	0.668976	126,209,499,389	211,676,523,451	0.596238	108,815,009,312	153,997,919,359	0.706601	865,287,675,555	145,718,523,127	0.593808	105,470,718,703	163,127,407,202	0.646554	106,325,516,857	179,550,738,969	0.592175	200,621,383,951	310,803,248,259	0.645493	145,084,500,696	171,415,601,848	0.84639	162,074,290,729	201,333,845,395	0.805003	164,666,090,155	21,627,823,716
SO4ASSIM-PWY	sulfate reduction I (assimilatory)	0.671803	0.125797	0.784492	0.0288407	0.00193659	0.00193659	-0.112689	-0.178256	-0.0471222		112,583,553,102	158,871,447,418	0.708646	48,156,945,485	665,692,894,127	0.723411	68,210,579,282	907,879,148,855	0.751318	935,928,108,929	142,368,149,017	0.6574	166,603,669,173	211,676,523,451	0.787067	961,617,154,521	153,997,919,359	0.624435	109,604,298,465	145,718,523,127	0.752164	107,073,864,065	163,127,407,202	0.656382	131,030,067,486	179,550,738,969	0.729766	257,842,061,516	310,803,248,259	0.829599	801,312,094,867	171,415,601,848	0.467467	113,268,714,414	201,333,845,395	0.562592	119,400,771,755	21,627,823,716
PWY-6386	UDP-N-acetylmuramoyl-pentapeptide biosynthesis II (lysine-containing)	0.668485	0.13968	0.578329	0.041438	0.019037	0.019037	0.0901551	0.0164366	0.163874		100,399,543,315	158,871,447,418	0.631955	391,535,475,251	665,692,894,127	0.588162	554,455,471,844	907,879,148,855	0.610715	101,207,001,469	142,368,149,017	0.710882	129,132,377,421	211,676,523,451	0.610046	110,359,050,689	153,997,919,359	0.716627	890,793,500,634	145,718,523,127	0.611311	110,199,440,059	163,127,407,202	0.675542	1,125,940,874	179,550,738,969	0.627088	150,119,449,537	310,803,248,259	0.483005	148,623,345,247	171,415,601,848	0.867035	167,604,921,792	201,333,845,395	0.832473	166,173,907,862	21,627,823,716
PWY-841	superpathway of purine nucleotides de novo biosynthesis I	0.664495	0.0680516	0.680017	0.0117687	0.36635	0.36635	-0.0155215	-0.0507096	0.0196665		107,083,549,845	158,871,447,418	0.674026	415,102,233,581	665,692,894,127	0.623564	589,041,369,388	907,879,148,855	0.64881	102,647,730,954	142,368,149,017	0.721002	137,844,043,082	211,676,523,451	0.651201	978,285,639,608	153,997,919,359	0.635259	915,659,639,925	145,718,523,127	0.628376	105,021,509,339	163,127,407,202	0.643801	114,064,946,494	179,550,738,969	0.63528	206,688,831,969	310,803,248,259	0.665015	950,495,271,036	171,415,601,848	0.554498	131,757,179,735	201,333,845,395	0.654421	135,305,537,683	21,627,823,716
PWY-5097	L-lysine biosynthesis VI	0.663786	0.108248	0.693234	0.0129054	0.280471	0.280471	-0.0294472	-0.0851136	0.0262192		978,166,847,819	158,871,447,418	0.615697	418,349,274,701	665,692,894,127	0.628442	586,749,551,831	907,879,148,855	0.646286	996,051,662,158	142,368,149,017	0.699631	13,721,713,195	211,676,523,451	0.64824	113,645,150,917	153,997,919,359	0.737965	927,760,868,604	145,718,523,127	0.63668	1,052,602,301	163,127,407,202	0.645264	107,631,075,003	179,550,738,969	0.599447	215,842,933,942	310,803,248,259	0.694468	143,126,749,156	171,415,601,848	0.834969	158,392,196,163	201,333,845,395	0.786714	166,192,396,413	21,627,823,716
PWY-7539	6-hydroxymethyl-dihydropterin diphosphate biosynthesis III (Chlamydia)	0.66364	0.0898162	0.658511	0.00970556	0.817627	0.817627	0.00512962	-0.0410172	0.0512764		110,442,985,994	158,871,447,418	0.695172	453,847,560,114	665,692,894,127	0.681767	622,333,687,977	907,879,148,855	0.685481	101,466,193,869	142,368,149,017	0.712703	144,237,301,194	211,676,523,451	0.681404	107,603,119,535	153,997,919,359	0.698731	978,110,608,548	145,718,523,127	0.671233	112,251,652,844	163,127,407,202	0.688123	122,826,367,884	179,550,738,969	0.684076	218,345,048,917	310,803,248,259	0.702519	111,683,020,405	171,415,601,848	0.651534	135,678,827,236	201,333,845,395	0.6739	141,947,147,714	21,627,823,716
PWY-6125	superpathway of guanosine nucleotides de novo biosynthesis II	0.6633	0.0715405	0.672901	0.0139874	0.593645	0.593645	-0.00960105	-0.0467013	0.0274992		106,123,835,264	158,871,447,418	0.667986	410,002,425,624	665,692,894,127	0.615903	582,865,073,014	907,879,148,855	0.642007	102,959,263,972	142,368,149,017	0.72319	137,816,264,553	211,676,523,451	0.65107	978,392,702,532	153,997,919,359	0.635329	916,038,114,973	145,718,523,127	0.628635	104,609,656,012	163,127,407,202	0.641276	112,851,966,643	179,550,738,969	0.628524	207,296,656,656	310,803,248,259	0.666971	949,414,921,381	171,415,601,848	0.553867	131,939,745,809	201,333,845,395	0.655328	13,372,157,597	21,627,823,716
GLUTORN-PWY	L-ornithine biosynthesis	0.658169	0.0946352	0.677412	0.0107004	0.416052	0.416052	-0.0192437	-0.0678852	0.0293979		104,244,739,011	158,871,447,418	0.656158	44,209,780,476	665,692,894,127	0.664117	60,863,838,766	907,879,148,855	0.670396	969,731,063,249	142,368,149,017	0.681143	13,688,413,913	211,676,523,451	0.646667	11,211,006,042	153,997,919,359	0.727997	964,482,600,243	145,718,523,127	0.661881	104,419,707,132	163,127,407,202	0.640111	115,226,075,373	179,550,738,969	0.641747	208,431,950,786	310,803,248,259	0.670623	132,620,820,917	171,415,601,848	0.77368	144,150,095,902	201,333,845,395	0.715975	154,764,322,437	21,627,823,716
PWY-6282	palmitoleate biosynthesis I (from (5Z)-dodec-5-enoate)	0.65772	0.145474	0.775208	0.0352188	0.0043476	0.0043476	-0.117487	-0.193472	-0.0415028		109,978,082,509	158,871,447,418	0.692246	528,184,136,549	665,692,894,127	0.793435	711,545,565,285	907,879,148,855	0.783745	6,973,602,609	142,368,149,017	0.489829	155,642,819,684	211,676,523,451	0.735286	982,259,668,017	153,997,919,359	0.63784	106,530,902,817	145,718,523,127	0.731073	102,165,772,558	163,127,407,202	0.626294	123,147,385,017	179,550,738,969	0.685864	258,489,494,255	310,803,248,259	0.831682	760,483,359,055	171,415,601,848	0.443649	99,037,190,954	201,333,845,395	0.491905	116,749,630,219	21,627,823,716
PWY-5695	urate biosynthesis/inosine 5'-phosphate degradation	0.652263	0.112536	0.704521	0.0265893	0.0780361	0.0780361	-0.0522581	-0.110981	0.00646438		109,025,904,805	158,871,447,418	0.686252	428,949,559,834	665,692,894,127	0.644366	583,155,796,357	907,879,148,855	0.642328	974,488,234,987	142,368,149,017	0.684485	136,437,104,104	211,676,523,451	0.644555	109,914,371,698	153,997,919,359	0.713739	942,195,898,056	145,718,523,127	0.646586	106,219,774,751	163,127,407,202	0.651146	112,340,263,832	179,550,738,969	0.625674	149,903,777,243	310,803,248,259	0.482311	12,078,995,139	171,415,601,848	0.704661	127,885,573,174	201,333,845,395	0.635192	156,610,311,189	21,627,823,716
TRPSYN-PWY	L-tryptophan biosynthesis	0.650736	0.0658938	0.646879	0.0160172	0.817077	0.817077	0.0038574	-0.0305662	0.038281		103,908,981,463	158,871,447,418	0.654044	412,023,540,822	665,692,894,127	0.618939	588,099,486,596	907,879,148,855	0.647773	968,185,275,259	142,368,149,017	0.680058	138,576,396,651	211,676,523,451	0.654661	102,755,242,111	153,997,919,359	0.667251	898,627,290,861	145,718,523,127	0.616687	106,645,956,591	163,127,407,202	0.653759	110,714,530,702	179,550,738,969	0.61662	213,516,520,145	310,803,248,259	0.686983	123,504,779,316	171,415,601,848	0.720499	142,152,582,081	201,333,845,395	0.706054	151,827,670,268	21,627,823,716
UDPNAGSYN-PWY	UDP-N-acetyl-D-glucosamine biosynthesis I	0.649866	0.118013	0.644221	0.0111379	0.846632	0.846632	0.00564467	-0.0549309	0.0662202		979,270,757,151	158,871,447,418	0.616392	389,977,917,008	665,692,894,127	0.585823	552,312,074,124	907,879,148,855	0.608354	93,704,867,136	142,368,149,017	0.658187	125,154,231,226	211,676,523,451	0.591252	885,469,029,069	153,997,919,359	0.574988	87,031,708,525	145,718,523,127	0.597259	101,185,037,455	163,127,407,202	0.620282	106,682,044,813	179,550,738,969	0.594161	198,765,821,494	310,803,248,259	0.639523	114,120,937,722	171,415,601,848	0.665756	134,129,514,676	201,333,845,395	0.666205	135,653,748,813	21,627,823,716
POLYISOPRENSYN-PWY	polyisoprenoid biosynthesis (E. coli)	0.648243	0.0776903	0.658284	0.0144294	0.606663	0.606663	-0.010041	-0.0502777	0.0301958		103,346,666,667	158,871,447,418	0.650505	404,189,333,333	665,692,894,127	0.607171	5793.78	907,879,148,855	0.638166	861,826,333,333	142,368,149,017	0.605351	130,233,047,619	211,676,523,451	0.615246	101,834,371,429	153,997,919,359	0.661271	887,647,930,403	145,718,523,127	0.609152	103,141,228,571	163,127,407,202	0.632274	110,594,142,857	179,550,738,969	0.615949	192,719,319,048	310,803,248,259	0.620069	100,594,219,048	171,415,601,848	0.586844	13824.7	201,333,845,395	0.686657	135,579,661,905	21,627,823,716
PWY-5989	stearate biosynthesis II (bacteria and plants)	0.632906	0.134729	0.737385	0.0329135	0.00581061	0.00581061	-0.104479	-0.174878	-0.0340805		105,181,674,915	158,871,447,418	0.662055	511,477,829,124	665,692,894,127	0.768339	6,942,847,366	907,879,148,855	0.764733	67,911,297,595	142,368,149,017	0.477012	151,075,777,886	211,676,523,451	0.713711	954,694,465,479	153,997,919,359	0.61994	104,699,151,037	145,718,523,127	0.718503	980,225,050,937	163,127,407,202	0.600895	119,940,603,432	179,550,738,969	0.668004	243,505,418,689	310,803,248,259	0.783471	744,673,284,108	171,415,601,848	0.434426	954,920,900,259	201,333,845,395	0.474297	113,470,672,771	21,627,823,716
CALVIN-PWY	Calvin-Benson-Bassham cycle	0.628813	0.103619	0.701024	0.0334384	0.0125915	0.0125915	-0.0722114	-0.12721	-0.0172128		103,408,557,576	158,871,447,418	0.650895	41,569,231,277	665,692,894,127	0.624451	595,294,171,551	907,879,148,855	0.655698	949,177,355,569	142,368,149,017	0.666706	138,319,378,202	211,676,523,451	0.653447	104,545,391,814	153,997,919,359	0.678875	912,664,753,514	145,718,523,127	0.62632	113,925,422,047	163,127,407,202	0.698383	11,719,439,441	179,550,738,969	0.652709	148,929,354,745	310,803,248,259	0.479176	129,323,701,729	171,415,601,848	0.754445	133,620,886,077	201,333,845,395	0.663678	158,677,859,587	21,627,823,716
ARGSYNBSUB-PWY	L-arginine biosynthesis II (acetyl cycle)	0.623338	0.108977	0.654989	0.0259887	0.258567	0.258567	-0.0316504	-0.088537	0.0252363		106,456,939,743	158,871,447,418	0.670082	441,921,370,006	665,692,894,127	0.663852	616,467,372,658	907,879,148,855	0.679019	991,343,636,092	142,368,149,017	0.696324	140,398,185,959	211,676,523,451	0.663268	101,795,417,626	153,997,919,359	0.661018	974,440,584,264	145,718,523,127	0.668714	104,123,728,648	163,127,407,202	0.638297	118,273,090,643	179,550,738,969	0.658717	158,022,308,519	310,803,248,259	0.508432	119,200,960,005	171,415,601,848	0.695392	132,293,742,944	201,333,845,395	0.657086	143,249,527,458	21,627,823,716
RIBOSYN2-PWY	flavin biosynthesis I (bacteria and plants)	0.618154	0.0870707	0.627807	0.00715139	0.654395	0.654395	-0.0096528	-0.0543121	0.0350065		100,573,178,401	158,871,447,418	0.633048	403,953,148,409	665,692,894,127	0.606816	563,493,238,501	907,879,148,855	0.62067	957,109,694,024	142,368,149,017	0.672278	129,688,041,543	211,676,523,451	0.612671	104,430,344,011	153,997,919,359	0.678128	887,223,025,361	145,718,523,127	0.608861	107,073,643,932	163,127,407,202	0.65638	112,222,204,137	179,550,738,969	0.625017	193,552,378,851	310,803,248,259	0.622749	113,972,853,448	171,415,601,848	0.664892	13,172,910,593	201,333,845,395	0.654282	147,102,366,812	21,627,823,716
HISTSYN-PWY	L-histidine biosynthesis	0.611861	0.0974789	0.619308	0.0146657	0.759046	0.759046	-0.0074474	-0.0577234	0.0428286		957,634,520,918	158,871,447,418	0.602773	385,150,494,602	665,692,894,127	0.578571	528,773,308,367	907,879,148,855	0.582427	949,842,089,699	142,368,149,017	0.667173	129,125,590,891	211,676,523,451	0.610014	101,755,342,332	153,997,919,359	0.660758	854,360,367,746	145,718,523,127	0.586309	986,012,062,028	163,127,407,202	0.604443	104,334,687,179	179,550,738,969	0.581087	201,452,159,649	310,803,248,259	0.648166	128,713,064,072	171,415,601,848	0.750883	140,337,094,241	201,333,845,395	0.697037	14,963,853,304	21,627,823,716
PWY-6897	thiamin salvage II	0.609117	0.0862896	0.546799	0.0180636	0.00907016	0.00907016	0.0623173	0.0174802	0.107154		949,246,801,067	158,871,447,418	0.597494	387,462,465,385	665,692,894,127	0.582044	568,632,944,683	907,879,148,855	0.626331	922,035,932,935	142,368,149,017	0.647642	12,392,620,203	211,676,523,451	0.585451	972,542,065,789	153,997,919,359	0.631529	869,661,081,012	145,718,523,127	0.596809	102,091,244,326	163,127,407,202	0.625837	10,652,039,251	179,550,738,969	0.593261	197,419,655,588	310,803,248,259	0.635192	117,969,939,527	171,415,601,848	0.68821	141,735,166,989	201,333,845,395	0.703981	1,431,575,831	21,627,823,716
SULFATE-CYS-PWY	superpathway of sulfate assimilation and cysteine biosynthesis	0.608698	0.112019	0.721959	0.0294564	0.000691348	0.000691348	-0.113261	-0.171989	-0.054533		112,056,944,075	158,871,447,418	0.705331	469,893,583,788	665,692,894,127	0.705871	663,142,513,475	907,879,148,855	0.73043	864,735,602,161	142,368,149,017	0.607394	149,708,380,439	211,676,523,451	0.707251	885,775,240,664	153,997,919,359	0.575186	969,042,252,266	145,718,523,127	0.66501	991,621,756,347	163,127,407,202	0.607882	12,242,610,456	179,550,738,969	0.681847	223,930,122,554	310,803,248,259	0.720488	736,106,390,996	171,415,601,848	0.429428	100,473,339,369	201,333,845,395	0.499038	109,161,475,045	21,627,823,716
PWY-7197	pyrimidine deoxyribonucleotide phosphorylation	0.606517	0.0578298	0.610527	0.00982589	0.781243	0.781243	-0.00401047	-0.0339022	0.0258812		959.54	158,871,447,418	0.603973	3741.02	665,692,894,127	0.561974	5311	907,879,148,855	0.58499	913,304,285,714	142,368,149,017	0.641509	124,009,414,286	211,676,523,451	0.585844	947,201,142,857	153,997,919,359	0.615074	823,644,857,143	145,718,523,127	0.56523	953,786,857,143	163,127,407,202	0.584688	102,091,342,857	179,550,738,969	0.568593	185,152,657,143	310,803,248,259	0.595723	939,671,047,619	171,415,601,848	0.548183	124,115,642,857	201,333,845,395	0.616467	127,419,604,762	21,627,823,716
PANTO-PWY	phosphopantothenate biosynthesis I	0.602503	0.0833961	0.659689	0.00895127	0.0118317	0.0118317	-0.0571861	-0.100032	-0.0143403		101,543,037,004	158,871,447,418	0.639152	396,390,943,214	665,692,894,127	0.595456	554,083,248,994	907,879,148,855	0.610305	902,252,719,225	142,368,149,017	0.633746	130,024,971,441	211,676,523,451	0.614263	101,765,609,085	153,997,919,359	0.660825	834,106,501,361	145,718,523,127	0.572409	101,183,690,251	163,127,407,202	0.620274	110,904,541,999	179,550,738,969	0.617678	196,136,981,276	310,803,248,259	0.631065	106,868,833,155	171,415,601,848	0.623449	127,639,073,995	201,333,845,395	0.633967	13,726,569,285	21,627,823,716
HEMESYN2-PWY	heme biosynthesis II (anaerobic)	0.599425	0.0775296	0.663718	0.0150199	0.00345448	0.00345448	-0.0642934	-0.10449	-0.024097		105,303,666,667	158,871,447,418	0.662823	410,687,463,203	665,692,894,127	0.616932	583,617,333,333	907,879,148,855	0.642836	99,078,722,577	142,368,149,017	0.695933	138,211,033,782	211,676,523,451	0.652935	849,144,452,058	153,997,919,359	0.5514	908,971,086,835	145,718,523,127	0.623786	971,180,727,171	163,127,407,202	0.595351	111,514,598,824	179,550,738,969	0.621076	19,953,686	310,803,248,259	0.642004	755,983,662,443	171,415,601,848	0.441024	106,487,126,947	201,333,845,395	0.528908	110,900,948,515	21,627,823,716
NONMEVIPP-PWY	methylerythritol phosphate pathway I	0.597685	0.107973	0.54319	0.0208652	0.0557333	0.0557333	0.0544949	-0.00148136	0.110471		950.43	158,871,447,418	0.598238	365,572,589,744	665,692,894,127	0.549161	519,782,333,333	907,879,148,855	0.572524	847,724,844,071	142,368,149,017	0.595446	120,850,803,261	211,676,523,451	0.570922	105,025,766,062	153,997,919,359	0.681995	786,654,848,362	145,718,523,127	0.539845	964,780,288,566	163,127,407,202	0.591427	100,070,948,805	179,550,738,969	0.557341	190,938,572,464	310,803,248,259	0.614339	140,587,243,779	171,415,601,848	0.820154	138,252,354,784	201,333,845,395	0.686682	158,443,640,255	21,627,823,716
PWY-7560	methylerythritol phosphate pathway II	0.597685	0.107973	0.54319	0.0208652	0.0557333	0.0557333	0.0544949	-0.00148136	0.110471		950.43	158,871,447,418	0.598238	365,572,589,744	665,692,894,127	0.549161	519,782,333,333	907,879,148,855	0.572524	847,724,844,071	142,368,149,017	0.595446	120,850,803,261	211,676,523,451	0.570922	105,025,766,062	153,997,919,359	0.681995	786,654,848,362	145,718,523,127	0.539845	964,780,288,566	163,127,407,202	0.591427	100,070,948,805	179,550,738,969	0.557341	190,938,572,464	310,803,248,259	0.614339	140,587,243,779	171,415,601,848	0.820154	138,252,354,784	201,333,845,395	0.686682	158,443,640,255	21,627,823,716
DTDPRHAMSYN-PWY	dTDP-L-rhamnose biosynthesis I	0.590413	0.108287	0.56187	0.0231387	0.301506	0.301506	0.0285435	-0.0277602	0.0848471		799,990,909,091	158,871,447,418	0.503546	364,307,848,485	665,692,894,127	0.547261	473,507,339,445	907,879,148,855	0.521553	593,458,848,485	142,368,149,017	0.416848	1,105,958,714	211,676,523,451	0.522476	104,287,265,266	153,997,919,359	0.677199	804,292,043,799	145,718,523,127	0.551949	879,020,046,397	163,127,407,202	0.538855	941,572,178,508	179,550,738,969	0.524405	19,493,941,349	310,803,248,259	0.627212	130,870,939,032	171,415,601,848	0.763472	122,998,525,359	201,333,845,395	0.610918	143,271,433,206	21,627,823,716
PWY-7234	inosine-5'-phosphate biosynthesis III	0.586474	0.105494	0.610982	0.0138692	0.355138	0.355138	-0.0245079	-0.0788159	0.0298001		954,805,454,545	158,871,447,418	0.600992	382,393,759,091	665,692,894,127	0.57443	550,053,922,727	907,879,148,855	0.605867	924,723,068,182	142,368,149,017	0.649529	125,642,858,182	211,676,523,451	0.593561	772,961,559,091	153,997,919,359	0.50193	856,160,409,091	145,718,523,127	0.587544	910,966,818,182	163,127,407,202	0.558439	103,942,819,545	179,550,738,969	0.578905	180,149,520,455	310,803,248,259	0.579626	663,900,081,818	171,415,601,848	0.387304	110,058,287,273	201,333,845,395	0.546646	985,665,545,455	21,627,823,716
PWY-5189	tetrapyrrole biosynthesis II (from glycine)	0.576873	0.0816233	0.628404	0.00954219	0.0189671	0.0189671	-0.0515318	-0.0934983	-0.00956528		984,307,142,857	158,871,447,418	0.619562	378,852,380,952	665,692,894,127	0.56911	551,108,428,571	907,879,148,855	0.607028	9625.54	142,368,149,017	0.676102	126,271,890,476	211,676,523,451	0.596532	8675	153,997,919,359	0.563319	853,173,857,143	145,718,523,127	0.585494	954,102,333,333	163,127,407,202	0.584882	107,792,631,868	179,550,738,969	0.600346	188,070,061,905	310,803,248,259	0.60511	913,607,985,348	171,415,601,848	0.532978	112,070,861,538	201,333,845,395	0.556642	123,285,953,846	21,627,823,716
PWY-5659	GDP-mannose biosynthesis	0.568822	0.0905326	0.642903	0.0191693	0.00385928	0.00385928	-0.0740808	-0.121139	-0.0270223		91,003,081,023	158,871,447,418	0.57281	383,714,109,193	665,692,894,127	0.576413	478,419,411,557	907,879,148,855	0.526964	75,885,731,572	142,368,149,017	0.533025	113,801,811,304	211,676,523,451	0.537621	100,149,116,161	153,997,919,359	0.650328	874,265,028,979	145,718,523,127	0.599968	904,103,623,428	163,127,407,202	0.554232	997,827,409,065	179,550,738,969	0.555736	195,169,771,446	310,803,248,259	0.627953	115,705,170,287	171,415,601,848	0.674998	111,792,393,379	201,333,845,395	0.555259	138,698,794,121	21,627,823,716
PWY-6700	queuosine biosynthesis	0.568051	0.0555575	0.574805	0.00934731	0.627103	0.627103	-0.0067538	-0.0354653	0.0219577		910,504,285,714	158,871,447,418	0.573108	361,872,428,571	665,692,894,127	0.543603	515,382,428,571	907,879,148,855	0.567677	798,189,095,238	142,368,149,017	0.560651	121,052,509,524	211,676,523,451	0.571875	929,029,428,571	153,997,919,359	0.603274	764,777,142,857	145,718,523,127	0.524832	939,502,952,381	163,127,407,202	0.575932	100,437,757,143	179,550,738,969	0.559384	18,759,337,619	310,803,248,259	0.603576	103,551,438,095	171,415,601,848	0.604096	123,290,142,857	201,333,845,395	0.612367	135,822,342,857	21,627,823,716
GLUCONEO-PWY	gluconeogenesis I	0.558849	0.0822797	0.601363	0.0177927	0.0513869	0.0513869	-0.0425139	-0.0853117	0.00028386		983,462,513,167	158,871,447,418	0.61903	384,233,709,379	665,692,894,127	0.577194	549,038,400,383	907,879,148,855	0.604748	894,762,921,911	142,368,149,017	0.628485	129,667,103,673	211,676,523,451	0.612572	848,409,638,782	153,997,919,359	0.550923	844,018,127,289	145,718,523,127	0.579211	958,224,116,603	163,127,407,202	0.587408	106,177,166,544	179,550,738,969	0.591349	187,379,098,699	310,803,248,259	0.602887	821,055,507,058	171,415,601,848	0.478985	107,924,672,553	201,333,845,395	0.536048	114,009,814,988	21,627,823,716
DAPLYSINESYN-PWY	L-lysine biosynthesis I	0.557983	0.0841695	0.644891	0.0170886	0.000549358	0.000549358	-0.0869073	-0.130603	-0.0432117		908,953,530,389	158,871,447,418	0.572131	403,669,782,904	665,692,894,127	0.60639	562,688,194,895	907,879,148,855	0.619783	658,137,243,977	142,368,149,017	0.462278	124,987,137,779	211,676,523,451	0.590463	852,669,442,241	153,997,919,359	0.553689	86,932,427,106	145,718,523,127	0.596578	895,128,346,162	163,127,407,202	0.54873	985,372,583,308	179,550,738,969	0.548799	194,059,665,205	310,803,248,259	0.624381	932,002,202,506	171,415,601,848	0.543709	983,709,567,772	201,333,845,395	0.488596	120,663,122,924	21,627,823,716
ARGSYN-PWY	L-arginine biosynthesis I (via L-ornithine)	0.556885	0.099131	0.556653	0.0234912	0.992611	0.992611	0.000231875	-0.0515018	0.0519656		969,312,067,817	158,871,447,418	0.610124	397,265,907,152	665,692,894,127	0.596771	563,018,763,279	907,879,148,855	0.620147	859,457,937,229	142,368,149,017	0.603687	115,470,593,134	211,676,523,451	0.545505	939,748,793,004	153,997,919,359	0.610235	858,562,205,875	145,718,523,127	0.589192	925,102,685,131	163,127,407,202	0.567104	10,379,968,097	179,550,738,969	0.578108	142,478,627,057	310,803,248,259	0.458421	112,789,418,707	171,415,601,848	0.657988	114,324,730,453	201,333,845,395	0.567837	133,213,742,989	21,627,823,716
PWY-5913	TCA cycle VI (obligate autotrophs)	0.5532	0.0983075	0.596061	0.0250798	0.0975266	0.0975266	-0.0428617	-0.0943273	0.00860389		93,169,033,086	158,871,447,418	0.586443	405,894,503,626	665,692,894,127	0.609732	598,064,950,107	907,879,148,855	0.65875	699,708,330,249	142,368,149,017	0.491478	126,828,471,718	211,676,523,451	0.599162	88,508,503,211	153,997,919,359	0.574738	837,845,182,399	145,718,523,127	0.574975	869,792,241,523	163,127,407,202	0.533198	101,111,727,154	179,550,738,969	0.563137	198,876,932,823	310,803,248,259	0.63988	673,292,619,474	171,415,601,848	0.392784	92,905,477,022	201,333,845,395	0.46145	106,123,364,572	21,627,823,716
PWY-7400	L-arginine biosynthesis IV (archaebacteria)	0.545273	0.0972026	0.548729	0.023135	0.888103	0.888103	-0.00345607	-0.0541922	0.0472801		93,399,398,196	158,871,447,418	0.587893	389,672,709,016	665,692,894,127	0.585364	552,534,247,375	907,879,148,855	0.608599	830,450,012,518	142,368,149,017	0.583312	113,454,129,553	211,676,523,451	0.535979	929,639,434,491	153,997,919,359	0.60367	838,041,451,848	145,718,523,127	0.57511	892,567,302,639	163,127,407,202	0.54716	995,793,536,967	179,550,738,969	0.554603	139,539,331,122	310,803,248,259	0.448964	111,133,950,653	171,415,601,848	0.64833	112,097,295,563	201,333,845,395	0.556773	131,963,043,781	21,627,823,716
PWY-7094	fatty acid salvage	0.541036	0.129953	0.585035	0.0409992	0.197811	0.197811	-0.0439991	-0.112863	0.024865		92,121,113,749	158,871,447,418	0.579847	474,240,862,487	665,692,894,127	0.712402	561,266,673,804	907,879,148,855	0.618217	793,820,807,034	142,368,149,017	0.557583	148,677,557,661	211,676,523,451	0.702381	691,376,743,194	153,997,919,359	0.448952	101,914,495,098	145,718,523,127	0.699393	883,573,736,818	163,127,407,202	0.541646	120,547,322,011	179,550,738,969	0.671383	169,299,978,413	310,803,248,259	0.544718	592,511,558,813	171,415,601,848	0.345658	932,533,932,309	201,333,845,395	0.463178	879,978,746,383	21,627,823,716
PWY-5188	tetrapyrrole biosynthesis I (from glutamate)	0.527515	0.0797006	0.4554	0.0219041	0.00185152	0.00185152	0.0721142	0.0302357	0.113993		815,937,899,687	158,871,447,418	0.513584	332,130,153,896	665,692,894,127	0.498924	490,218,671,944	907,879,148,855	0.53996	943,396,957,831	142,368,149,017	0.662646	112,364,343,201	211,676,523,451	0.53083	790,368,634,541	153,997,919,359	0.513233	798,450,888,774	145,718,523,127	0.547941	89,526,765,674	163,127,407,202	0.548815	100,341,869,195	179,550,738,969	0.55885	175,827,683,072	310,803,248,259	0.56572	886,435,981,975	171,415,601,848	0.517127	109,318,081,527	201,333,845,395	0.542969	122,300,365,068	21,627,823,716
PANTOSYN-PWY	pantothenate and coenzyme A biosynthesis I	0.526743	0.0812471	0.478593	0.0115624	0.0265764	0.0265764	0.0481496	0.00628025	0.090019		822,897,261,373	158,871,447,418	0.517964	340,693,473,212	665,692,894,127	0.511788	453,768,417,521	907,879,148,855	0.499811	81,260,892,489	142,368,149,017	0.57078	106,916,257,051	211,676,523,451	0.505093	88,791,171,549	153,997,919,359	0.576574	727,987,608,365	145,718,523,127	0.499585	892,133,529,576	163,127,407,202	0.546894	965,907,277,697	179,550,738,969	0.537958	180,555,891,192	310,803,248,259	0.580933	99,163,020,906	171,415,601,848	0.578495	11,819,537,725	201,333,845,395	0.587062	120,729,159,519	21,627,823,716
PWY-6703	preQ0 biosynthesis	0.523078	0.0799617	0.454006	0.0121266	0.00247576	0.00247576	0.0690719	0.0278254	0.110318		905,628,571,429	158,871,447,418	0.570039	360,649,464,477	665,692,894,127	0.541766	504,132,447,329	907,879,148,855	0.555286	707,708,816,666	142,368,149,017	0.497098	107,505,782,964	211,676,523,451	0.507878	825,553,095,238	153,997,919,359	0.536081	754,761,720,867	145,718,523,127	0.517959	86,391,049,858	163,127,407,202	0.529592	100,275,395,199	179,550,738,969	0.558479	192,969,062,745	310,803,248,259	0.620872	860,079,255,764	171,415,601,848	0.501751	105,314,727,252	201,333,845,395	0.523085	112,689,646,296	21,627,823,716
HEME-BIOSYNTHESIS-II	heme biosynthesis I (aerobic)	0.520717	0.0909519	0.597158	0.0178646	0.0031284	0.0031284	-0.0764414	-0.123614	-0.0292687		95,234,952,381	158,871,447,418	0.599447	361,795,479,853	665,692,894,127	0.543487	519,427,904,762	907,879,148,855	0.572133	874,296,428,571	142,368,149,017	0.61411	122,310,366,667	211,676,523,451	0.577817	736,691,876,751	153,997,919,359	0.478378	806,230,285,714	145,718,523,127	0.553279	857,198,809,524	163,127,407,202	0.525478	10035.9	179,550,738,969	0.558943	173,791,442,857	310,803,248,259	0.559169	629,340,666,667	171,415,601,848	0.367143	904,966,380,952	201,333,845,395	0.449485	947,932,047,619	21,627,823,716
ANAGLYCOLYSIS-PWY	glycolysis III (from glucose)	0.518065	0.13949	0.532418	0.0282445	0.682346	0.682346	-0.0143536	-0.0867625	0.0580553		706,625,908,216	158,871,447,418	0.444778	220,795,214,517	665,692,894,127	0.331677	38,437,107,072	907,879,148,855	0.423373	834,823,597,327	142,368,149,017	0.586384	831,653,954,767	211,676,523,451	0.392889	886,106,047,191	153,997,919,359	0.575401	533,099,014,633	145,718,523,127	0.365842	820,933,927,505	163,127,407,202	0.503247	748,584,268,849	179,550,738,969	0.416921	145,163,158,499	310,803,248,259	0.467058	1,220,698,073	171,415,601,848	0.712128	130,080,436,219	201,333,845,395	0.646093	141,628,891,681	21,627,823,716
TCA-GLYOX-BYPASS	superpathway of glyoxylate bypass and TCA	0.517863	0.111581	0.559378	0.0274637	0.152704	0.152704	-0.0415146	-0.0998364	0.0168072		845,635,261,407	158,871,447,418	0.532276	38,249,399,751	665,692,894,127	0.57458	541,397,761,981	907,879,148,855	0.596332	842,276,188,164	142,368,149,017	0.591618	12,281,280,833	211,676,523,451	0.580191	684,978,279,932	153,997,919,359	0.444797	835,861,335,104	145,718,523,127	0.573614	849,617,979,987	163,127,407,202	0.520831	101,372,502,891	179,550,738,969	0.56459	201,787,762,906	310,803,248,259	0.649246	528,441,570,621	171,415,601,848	0.308281	827,429,237,759	201,333,845,395	0.410974	869,887,040,936	21,627,823,716
PWY-7254	TCA cycle VII (acetate-producers)	0.515302	0.116631	0.419163	0.0244395	0.00365	0.00365	0.0961394	0.0355345	0.156744		972,975,996,904	158,871,447,418	0.61243	377,589,196,654	665,692,894,127	0.567212	509,517,860,882	907,879,148,855	0.561218	912,884,837,253	142,368,149,017	0.641214	117,340,990,234	211,676,523,451	0.554341	706,621,383,464	153,997,919,359	0.458851	860,417,461,296	145,718,523,127	0.590465	86,477,695,342	163,127,407,202	0.530124	107,062,687,515	179,550,738,969	0.596281	19,951,675,587	310,803,248,259	0.641939	555,656,738,529	171,415,601,848	0.324158	837,906,796,661	201,333,845,395	0.416178	789,527,348,835	21,627,823,716
FASYN-INITIAL-PWY	superpathway of fatty acid biosynthesis initiation (E. coli)	0.505393	0.130862	0.574305	0.0319821	0.0484118	0.0484118	-0.0689117	-0.137291	-0.000532298		842,543,127,488	158,871,447,418	0.53033	409,300,482,722	665,692,894,127	0.614849	549,913,642,005	907,879,148,855	0.605712	495,682,376,849	142,368,149,017	0.348169	117,233,216,378	211,676,523,451	0.553832	758,576,619,935	153,997,919,359	0.492589	805,173,861,116	145,718,523,127	0.552554	812,279,380,751	163,127,407,202	0.497942	959,873,593,349	179,550,738,969	0.534597	215,554,845,176	310,803,248,259	0.693541	556,866,571,352	171,415,601,848	0.324863	661,224,788,118	201,333,845,395	0.328422	874,736,964,719	21,627,823,716
1CMET2-PWY	N10-formyl-tetrahydrofolate biosynthesis	0.494907	0.0624813	0.495263	0.0172912	0.982171	0.982171	-0.000355896	-0.0331988	0.032487		638,488,076,923	158,871,447,418	0.40189	322,517,183,331	665,692,894,127	0.484483	420,535,943,235	907,879,148,855	0.463207	805,776,555,976	142,368,149,017	0.565981	108,153,065,077	211,676,523,451	0.510936	770,472,668,991	153,997,919,359	0.500314	765,169,692,456	145,718,523,127	0.525101	815,980,396,401	163,127,407,202	0.50021	8,410,258,738	179,550,738,969	0.468406	177,886,480,893	310,803,248,259	0.572344	885,413,750,607	171,415,601,848	0.51653	108,638,482,676	201,333,845,395	0.539594	999,949,880,827	21,627,823,716
PWY-6467	Kdo transfer to lipid IVA III (Chlamydia)	0.492818	0.0811149	0.49715	0.01673	0.831612	0.831612	-0.00433223	-0.0464615	0.0377971		809.54	158,871,447,418	0.509557	3502.37	665,692,894,127	0.526124	4786.74	907,879,148,855	0.527244	4861.99	142,368,149,017	0.341508	11294.6	211,676,523,451	0.533579	8656.15	153,997,919,359	0.562095	7154.49	145,718,523,127	0.49098	7848.21	163,127,407,202	0.481109	8523.09	179,550,738,969	0.47469	17186	310,803,248,259	0.552954	8304.83	171,415,601,848	0.484485	9817.29	201,333,845,395	0.487613	11472.1	21,627,823,716
FOLSYN-PWY	superpathway of tetrahydrofolate biosynthesis and salvage	0.48752	0.120587	0.347954	0.0265762	0.000178555	0.000178555	0.139565	0.0768022	0.202329		740,608,853,669	158,871,447,418	0.466169	325,624,645,192	665,692,894,127	0.489151	418,115,965,477	907,879,148,855	0.460541	86,094,826,412	142,368,149,017	0.604734	108,585,782,012	211,676,523,451	0.51298	651,903,150,328	153,997,919,359	0.423319	781,643,932,222	145,718,523,127	0.536407	843,204,290,564	163,127,407,202	0.516899	936,877,907,252	179,550,738,969	0.52179	112,776,125,964	310,803,248,259	0.362854	70,825,737,442	171,415,601,848	0.413181	971,393,704,019	201,333,845,395	0.482479	879,087,830,623	21,627,823,716
PWY-7184	pyrimidine deoxyribonucleotides de novo biosynthesis I	0.485461	0.119014	0.558904	0.0165029	0.0215977	0.0215977	-0.0734424	-0.134752	-0.0121326		732,711,187,888	158,871,447,418	0.461198	324,051,007,609	665,692,894,127	0.486788	43,530,069,762	907,879,148,855	0.47947	584,686,994,113	142,368,149,017	0.410687	108,930,217,934	211,676,523,451	0.514607	604,743,356,753	153,997,919,359	0.392696	7,258,970,357	145,718,523,127	0.49815	710,777,073,652	163,127,407,202	0.435719	833,705,292,381	179,550,738,969	0.464329	179,296,261,515	310,803,248,259	0.57688	530,367,622,534	171,415,601,848	0.309405	84,407,969,705	201,333,845,395	0.419244	758,092,590,299	21,627,823,716
PWY-6612	superpathway of tetrahydrofolate biosynthesis	0.47511	0.122414	0.330355	0.02573	0.000142212	0.000142212	0.144756	0.0811397	0.208371		731,920,421,766	158,871,447,418	0.4607	314,787,704,735	665,692,894,127	0.472872	406,392,539,956	907,879,148,855	0.447628	843,900,614,062	142,368,149,017	0.592759	10,502,307,684	211,676,523,451	0.496149	632,986,107,679	153,997,919,359	0.411035	754,412,243,429	145,718,523,127	0.517719	825,896,894,628	163,127,407,202	0.506289	907,303,586,904	179,550,738,969	0.505319	109,210,169,398	310,803,248,259	0.35138	686,191,456,259	171,415,601,848	0.400309	947,813,263,718	201,333,845,395	0.470767	851,566,519,554	21,627,823,716
PWY-1269	CMP-3-deoxy-D-manno-octulosonate biosynthesis I	0.471899	0.0788796	0.477985	0.0155675	0.758471	0.758471	-0.00608645	-0.0470031	0.0348302		750,868,571,429	158,871,447,418	0.472627	329,161,714,286	665,692,894,127	0.494465	456,177,285,714	907,879,148,855	0.502465	466,421,857,143	142,368,149,017	0.327617	105,980,471,429	211,676,523,451	0.500672	836,201,428,571	153,997,919,359	0.542995	669,039,571,429	145,718,523,127	0.459131	767,209,168,831	163,127,407,202	0.470313	804,100,142,857	179,550,738,969	0.44784	170,349,657,143	310,803,248,259	0.548095	816,962,857,143	171,415,601,848	0.476598	937,967,051,948	201,333,845,395	0.465876	109,802,133,766	21,627,823,716
NAGLIPASYN-PWY	lipid IVA biosynthesis	0.469987	0.0804945	0.47181	0.015262	0.927928	0.927928	-0.00182238	-0.0435327	0.039888		745,162,222,222	158,871,447,418	0.469035	326,993,666,667	665,692,894,127	0.491208	453,190,666,667	907,879,148,855	0.499175	456,567,470,085	142,368,149,017	0.320695	10,412,813,783	211,676,523,451	0.491921	862,912,777,778	153,997,919,359	0.560341	662,800,111,111	145,718,523,127	0.45485	756,714,358,974	163,127,407,202	0.463879	801,797,444,444	179,550,738,969	0.446558	17,026,893,586	310,803,248,259	0.547835	805,774,555,556	171,415,601,848	0.470071	969,467,513,564	201,333,845,395	0.481522	109,376,211,111	21,627,823,716
HSERMETANA-PWY	L-methionine biosynthesis III	0.468157	0.0896871	0.608804	0.0419154	4,77E+05	4,77E+05	-0.140646	-0.190192	-0.0911004		853,444,688,312	158,871,447,418	0.537192	353,186,543,656	665,692,894,127	0.530555	539,936,742,058	907,879,148,855	0.594723	637,816,142,857	142,368,149,017	0.448005	107,568,135,828	211,676,523,451	0.508172	768,899,755,478	153,997,919,359	0.499292	75,078,261,362	145,718,523,127	0.515228	829,208,805,261	163,127,407,202	0.50832	926,933,784,416	179,550,738,969	0.516252	118,359,739,414	310,803,248,259	0.380819	658,445,286,214	171,415,601,848	0.384122	893,919,327,872	201,333,845,395	0.443999	982,696,967,832	21,627,823,716
TRNA-CHARGING-PWY	tRNA charging	0.459361	0.12024	0.284602	0.0291655	1,31E+06	1,31E+06	0.174759	0.11195	0.237568		531,201,593,681	158,871,447,418	0.334359	269,985,149,532	665,692,894,127	0.40557	341,548,812,867	907,879,148,855	0.376205	581,312,221,696	142,368,149,017	0.408316	944,816,327,545	211,676,523,451	0.446349	839,757,734,639	153,997,919,359	0.545305	632,767,620,509	145,718,523,127	0.43424	721,512,382,854	163,127,407,202	0.4423	718,817,051,622	179,550,738,969	0.400342	17,502,941,926	310,803,248,259	0.563152	125,541,738,806	171,415,601,848	0.732382	120,888,333,348	201,333,845,395	0.600437	125,834,839,396	21,627,823,716
PWY0-166	superpathway of pyrimidine deoxyribonucleotides de novo biosynthesis (E. coli)	0.453501	0.106027	0.532206	0.0153465	0.0073121	0.0073121	-0.0787051	-0.133358	-0.0240523		690,028,909,001	158,871,447,418	0.434332	30,438,652,837	665,692,894,127	0.457248	411,886,056,787	907,879,148,855	0.453679	545,448,968,745	142,368,149,017	0.383126	101,335,226,647	211,676,523,451	0.478727	570,502,022,924	153,997,919,359	0.370461	683,321,939,587	145,718,523,127	0.468933	666,813,795,428	163,127,407,202	0.408769	784,837,683,688	179,550,738,969	0.437112	165,950,292,113	310,803,248,259	0.53394	498,614,279,532	171,415,601,848	0.29088	790,248,297,374	201,333,845,395	0.392506	713,789,679,609	21,627,823,716
PWY-6609	adenine and adenosine salvage III	0.451497	0.173935	0.327033	0.0394082	0.00973744	0.00973744	0.124464	0.0338459	0.215082		632,956,666,667	158,871,447,418	0.398408	2003.21	665,692,894,127	0.300921	325,217,380,952	907,879,148,855	0.358217	829,043,952,381	142,368,149,017	0.582324	63,418,061,039	211,676,523,451	0.299599	831,905,334,199	153,997,919,359	0.540206	483,771,868,132	145,718,523,127	0.331991	755,582,064,935	163,127,407,202	0.463185	678,022,809,524	179,550,738,969	0.377622	750,412,471,861	310,803,248,259	0.241443	12223.8	171,415,601,848	0.71311	12,433,309,697	201,333,845,395	0.617547	138,111,348,918	21,627,823,716
PYRIDNUCSYN-PWY	NAD biosynthesis I (from aspartate)	0.449578	0.0854384	0.509929	0.0224624	0.0108881	0.0108881	-0.0603513	-0.105143	-0.0155592		713,334,444,444	158,871,447,418	0.449001	300,158,074,879	665,692,894,127	0.450896	428,869,694,444	907,879,148,855	0.472386	700,830,589,744	142,368,149,017	0.492266	9939.3	211,676,523,451	0.469551	799,061,333,333	153,997,919,359	0.518878	661,678,184,783	145,718,523,127	0.45408	784,655,286,696	163,127,407,202	0.481008	825,305,542,271	179,550,738,969	0.45965	112,026,974,359	310,803,248,259	0.360443	916,360,277,778	171,415,601,848	0.534584	100,660,774,359	201,333,845,395	0.499969	115,605,677,778	21,627,823,716
PWY-5855	ubiquinol-7 biosynthesis (prokaryotic)	0.448601	0.100333	0.566028	0.0248577	0.000160034	0.000160034	-0.117427	-0.169884	-0.0649692		789,888,774,689	158,871,447,418	0.497187	355,999,530,238	665,692,894,127	0.53478	484,413,508,852	907,879,148,855	0.533566	454,394,692,613	142,368,149,017	0.319169	115,338,203,819	211,676,523,451	0.54488	65,132,780,148	153,997,919,359	0.422946	714,321,963,029	145,718,523,127	0.490207	71,936,260,199	163,127,407,202	0.440982	837,148,671,712	179,550,738,969	0.466246	168,642,237,801	310,803,248,259	0.542601	486,823,877,272	171,415,601,848	0.284002	671,730,759,894	201,333,845,395	0.33364	758,702,853,336	21,627,823,716
PWY-5856	ubiquinol-9 biosynthesis (prokaryotic)	0.448601	0.100333	0.566028	0.0248577	0.000160034	0.000160034	-0.117427	-0.169884	-0.0649692		789,888,774,689	158,871,447,418	0.497187	355,999,530,238	665,692,894,127	0.53478	484,413,508,852	907,879,148,855	0.533566	454,394,692,613	142,368,149,017	0.319169	115,338,203,819	211,676,523,451	0.54488	65,132,780,148	153,997,919,359	0.422946	714,321,963,029	145,718,523,127	0.490207	71,936,260,199	163,127,407,202	0.440982	837,148,671,712	179,550,738,969	0.466246	168,642,237,801	310,803,248,259	0.542601	486,823,877,272	171,415,601,848	0.284002	671,730,759,894	201,333,845,395	0.33364	758,702,853,336	21,627,823,716
PWY-5857	ubiquinol-10 biosynthesis (prokaryotic)	0.448601	0.100333	0.566028	0.0248577	0.000160034	0.000160034	-0.117427	-0.169884	-0.0649692		789,888,774,689	158,871,447,418	0.497187	355,999,530,238	665,692,894,127	0.53478	484,413,508,852	907,879,148,855	0.533566	454,394,692,613	142,368,149,017	0.319169	115,338,203,819	211,676,523,451	0.54488	65,132,780,148	153,997,919,359	0.422946	714,321,963,029	145,718,523,127	0.490207	71,936,260,199	163,127,407,202	0.440982	837,148,671,712	179,550,738,969	0.466246	168,642,237,801	310,803,248,259	0.542601	486,823,877,272	171,415,601,848	0.284002	671,730,759,894	201,333,845,395	0.33364	758,702,853,336	21,627,823,716
PWY-6708	ubiquinol-8 biosynthesis (prokaryotic)	0.448601	0.100333	0.566028	0.0248577	0.000160034	0.000160034	-0.117427	-0.169884	-0.0649692		789,888,774,689	158,871,447,418	0.497187	355,999,530,238	665,692,894,127	0.53478	484,413,508,852	907,879,148,855	0.533566	454,394,692,613	142,368,149,017	0.319169	115,338,203,819	211,676,523,451	0.54488	65,132,780,148	153,997,919,359	0.422946	714,321,963,029	145,718,523,127	0.490207	71,936,260,199	163,127,407,202	0.440982	837,148,671,712	179,550,738,969	0.466246	168,642,237,801	310,803,248,259	0.542601	486,823,877,272	171,415,601,848	0.284002	671,730,759,894	201,333,845,395	0.33364	758,702,853,336	21,627,823,716
OANTIGEN-PWY	O-antigen building blocks biosynthesis (E. coli)	0.443895	0.136147	0.489231	0.0222685	0.192275	0.192275	-0.0453363	-0.115657	0.0249849		684,339,109,712	158,871,447,418	0.43075	297,913,208,918	665,692,894,127	0.447523	401,604,722,115	907,879,148,855	0.442355	420,798,529,144	142,368,149,017	0.295571	877,305,266,532	211,676,523,451	0.414456	608,663,814,608	153,997,919,359	0.395242	608,293,230,867	145,718,523,127	0.417444	616,073,351,685	163,127,407,202	0.377664	740,886,513,038	179,550,738,969	0.412634	165,808,050,617	310,803,248,259	0.533482	661,225,639,929	171,415,601,848	0.385744	644,895,515,954	201,333,845,395	0.320312	761,429,570,179	21,627,823,716
GLYOXYLATE-BYPASS	glyoxylate cycle	0.441743	0.0958707	0.539393	0.0232848	0.000636875	0.000636875	-0.0976501	-0.147732	-0.0475679		768,354,761,905	158,871,447,418	0.483633	328,725,297,872	665,692,894,127	0.493809	462,790,505,064	907,879,148,855	0.509749	715,433,326,654	142,368,149,017	0.502523	110,155,026,374	211,676,523,451	0.520393	587,603,454,212	153,997,919,359	0.381566	687,431,916,764	145,718,523,127	0.471753	699,502,708,176	163,127,407,202	0.428808	835,697,468,511	179,550,738,969	0.465438	169,766,434,133	310,803,248,259	0.546218	452,064,449,817	171,415,601,848	0.263724	675,465,095,238	201,333,845,395	0.335495	743,558,092,907	21,627,823,716
PWY-5154	L-arginine biosynthesis III (via N-acetyl-L-citrulline)	0.441675	0.099196	0.507014	0.0290841	0.0169439	0.0169439	-0.0653392	-0.117654	-0.0130247		8,403,354,135	158,871,447,418	0.52894	359,303,740,633	665,692,894,127	0.539744	513,258,813,543	907,879,148,855	0.565338	500,559,442,081	142,368,149,017	0.351595	917,363,266,989	211,676,523,451	0.43338	618,386,886,113	153,997,919,359	0.401555	714,347,011,828	145,718,523,127	0.490224	733,058,333,618	163,127,407,202	0.449378	8,758,478,934	179,550,738,969	0.4878	165,372,059,636	310,803,248,259	0.53208	474,331,304,141	171,415,601,848	0.276714	619,572,205,727	201,333,845,395	0.307734	781,859,877,651	21,627,823,716
GLYCOGENSYNTH-PWY	glycogen biosynthesis I (from ADP-D-Glucose)	0.438396	0.13951	0.322942	0.0164484	0.00338424	0.00338424	0.115454	0.0437198	0.187189		576.92	158,871,447,418	0.363136	266,735,544,872	665,692,894,127	0.400689	319,925,856,838	907,879,148,855	0.352388	729,530,027,863	142,368,149,017	0.512425	779,111,850,427	211,676,523,451	0.368067	657,767,021,883	153,997,919,359	0.427127	616,330,543,292	145,718,523,127	0.42296	682,644,544,344	163,127,407,202	0.418473	71,790,859,768	179,550,738,969	0.399836	998,475,289,583	310,803,248,259	0.321256	105,681,951,201	171,415,601,848	0.616525	929,486,245,251	201,333,845,395	0.461664	107,865,662,788	21,627,823,716
PWY0-1061	superpathway of L-alanine biosynthesis	0.433673	0.142157	0.275719	0.0212052	0.000266905	0.000266905	0.157954	0.0846448	0.231263		515,799,971,606	158,871,447,418	0.324665	289,832,270,629	665,692,894,127	0.435384	373,975,816,903	907,879,148,855	0.411922	483,165,905,413	142,368,149,017	0.339378	960,467,098,814	211,676,523,451	0.453743	504,926,117,302	153,997,919,359	0.327879	700,839,510,143	145,718,523,127	0.480954	667,228,044,029	163,127,407,202	0.409023	772,443,601,931	179,550,738,969	0.430209	153,124,269,003	310,803,248,259	0.492673	497,542,904,579	171,415,601,848	0.290255	689,944,841,299	201,333,845,395	0.342687	685,166,180,153	21,627,823,716
HISDEG-PWY	L-histidine degradation I	0.430754	0.0558949	0.339552	0.018911	2,66E+05	2,66E+05	0.0912022	0.0614262	0.120978		649,622,857,143	158,871,447,418	0.408898	282,251,333,333	665,692,894,127	0.423996	355,566,692,437	907,879,148,855	0.391645	7,290,904,493	142,368,149,017	0.512116	925,381,605,042	211,676,523,451	0.437168	629,804,047,619	153,997,919,359	0.408969	731,986,033,613	145,718,523,127	0.502329	718,907,697,479	163,127,407,202	0.440703	815,797,691,877	179,550,738,969	0.454355	151,562,855,182	310,803,248,259	0.487649	688,140,225,108	171,415,601,848	0.401446	862,413,249,152	201,333,845,395	0.42835	842,212,280,672	21,627,823,716
PWY-6737	starch degradation V	0.429542	0.15006	0.238886	0.0209091	6,57E+06	6,57E+06	0.190656	0.113348	0.267964		549,357,619,048	158,871,447,418	0.345788	282,136,047,619	665,692,894,127	0.423823	321,116,928,571	907,879,148,855	0.3537	4,438,342	142,368,149,017	0.311751	761,184,585,714	211,676,523,451	0.359598	698,000,673,593	153,997,919,359	0.453253	638,487,190,476	145,718,523,127	0.438165	690,331,133,333	163,127,407,202	0.423185	710,222,361,905	179,550,738,969	0.395555	104,150,191,429	310,803,248,259	0.3351	108,980,758,701	171,415,601,848	0.635769	916,085,619,048	201,333,845,395	0.455008	10,516,488,619	21,627,823,716
SALVADEHYPOX-PWY	adenosine nucleotides degradation II	0.427315	0.105307	0.607799	0.0358326	1,31E+05	1,31E+05	-0.180483	-0.236607	-0.124359		900,555,132,479	158,871,447,418	0.566845	362,417,747,994	665,692,894,127	0.544422	486,759,628,749	907,879,148,855	0.53615	475,720,137,156	142,368,149,017	0.334148	115,800,756,183	211,676,523,451	0.547065	658,697,607,517	153,997,919,359	0.427731	789,712,591,136	145,718,523,127	0.541944	712,178,438,908	163,127,407,202	0.436578	908,755,317,151	179,550,738,969	0.506127	125,754,695,356	310,803,248,259	0.404612	453,801,694,244	171,415,601,848	0.264738	626,937,322,764	201,333,845,395	0.311392	79,044,207,932	21,627,823,716
PWY-5121	superpathway of geranylgeranyl diphosphate biosynthesis II (via MEP)	0.424743	0.114757	0.291151	0.0319848	0.000171569	0.000171569	0.133592	0.0732478	0.193937		715,450,561,539	158,871,447,418	0.450333	267,599,665,301	665,692,894,127	0.401987	350,107,119,081	907,879,148,855	0.385632	656,606,089,857	142,368,149,017	0.461203	769,077,794,915	211,676,523,451	0.363327	811,174,223,983	153,997,919,359	0.526744	568,364,279,068	145,718,523,127	0.390043	717,119,450,887	163,127,407,202	0.439607	773,128,094,203	179,550,738,969	0.43059	105,812,253,119	310,803,248,259	0.340448	119,567,141,963	171,415,601,848	0.697528	107,592,555,408	201,333,845,395	0.534399	126,854,306,695	21,627,823,716
PWY-5104	L-isoleucine biosynthesis IV	0.420842	0.111798	0.579873	0.0312238	1,69E+06	1,69E+06	-0.159031	-0.217826	-0.100236		645,638,825,927	158,871,447,418	0.406391	24,082,576,994	665,692,894,127	0.361767	400,942,574,746	907,879,148,855	0.441625	395,768,661,029	142,368,149,017	0.27799	718,358,727,039	211,676,523,451	0.339366	860,633,181,706	153,997,919,359	0.55886	436,853,775,131	145,718,523,127	0.299793	645,261,981,677	163,127,407,202	0.395557	584,210,553,028	179,550,738,969	0.325374	149,506,535,797	310,803,248,259	0.481033	108,922,694,142	171,415,601,848	0.63543	898,971,194,577	201,333,845,395	0.446508	125,781,501,192	21,627,823,716
PWY-621	sucrose degradation III (sucrose invertase)	0.419147	0.126435	0.181565	0.0274746	4,31E+03	4,31E+03	0.237582	0.171806	0.303358		539,139,090,909	158,871,447,418	0.339356	261,355,412,121	665,692,894,127	0.392607	327,889,033,333	907,879,148,855	0.361159	646,932,531,061	142,368,149,017	0.454408	822,818,265,152	211,676,523,451	0.388715	47,352,248,658	153,997,919,359	0.307486	578,137,238,829	145,718,523,127	0.396749	663,243,284,848	163,127,407,202	0.40658	75,182,759,697	179,550,738,969	0.418727	155,255,824,318	310,803,248,259	0.499531	620,065,658,295	171,415,601,848	0.361732	790,843,615,262	201,333,845,395	0.392802	702,717,243,704	21,627,823,716
COBALSYN-PWY	adenosylcobalamin salvage from cobinamide I	0.416195	0.0844813	0.486906	0.0266866	0.00358996	0.00358996	-0.0707109	-0.115483	-0.025939		71,904,216,673	158,871,447,418	0.452594	306,728,450,945	665,692,894,127	0.460766	385,066,257,151	907,879,148,855	0.424138	599,583,653,746	142,368,149,017	0.42115	880,073,591,327	211,676,523,451	0.415763	759,393,032,267	153,997,919,359	0.493119	58,316,808,319	145,718,523,127	0.400202	697,521,971,848	163,127,407,202	0.427593	771,532,300,307	179,550,738,969	0.429702	111,087,273,725	310,803,248,259	0.35742	101,678,291,764	171,415,601,848	0.593168	850,308,187,239	201,333,845,395	0.422337	102,801,385,162	21,627,823,716
REDCITCYC	TCA cycle VIII (helicobacter)	0.41559	0.0984746	0.360167	0.0189742	0.0349261	0.0349261	0.0554227	0.00437442	0.106471		814,145,009,129	158,871,447,418	0.512455	334,091,616,567	665,692,894,127	0.50187	469,286,899,806	907,879,148,855	0.516905	786,050,854,871	142,368,149,017	0.552126	954,048,939,704	211,676,523,451	0.450711	5,726,408,296	153,997,919,359	0.37185	728,647,468,279	145,718,523,127	0.500038	737,040,718,007	163,127,407,202	0.451819	984,837,406,998	179,550,738,969	0.548501	118,585,629,026	310,803,248,259	0.381546	456,479,466,931	171,415,601,848	0.2663	730,230,166,833	201,333,845,395	0.362696	704,219,525,603	21,627,823,716
PWY-6519	8-amino-7-oxononanoate biosynthesis I	0.413985	0.118734	0.276393	0.0300109	0.000178014	0.000178014	0.137592	0.0754589	0.199725		549,126,443,283	158,871,447,418	0.345642	326,082,361,021	665,692,894,127	0.489839	384,892,878,529	907,879,148,855	0.423947	435,901,154,246	142,368,149,017	0.306179	997,742,726,172	211,676,523,451	0.471353	516,408,308,517	153,997,919,359	0.335335	741,679,629,168	145,718,523,127	0.508981	665,791,779,688	163,127,407,202	0.408142	812,144,455,595	179,550,738,969	0.45232	192,856,351,178	310,803,248,259	0.620509	48,245,871,103	171,415,601,848	0.281456	679,359,795,953	201,333,845,395	0.33743	67,439,706,092	21,627,823,716
PENTOSE-P-PWY	pentose phosphate pathway	0.411858	0.0717675	0.469244	0.0206227	0.00487529	0.00487529	-0.0573859	-0.0951898	-0.019582		735,022,848,541	158,871,447,418	0.462653	305,227,798,035	665,692,894,127	0.458511	444,519,661,731	907,879,148,855	0.489624	613,284,574,737	142,368,149,017	0.430774	742,609,176,426	211,676,523,451	0.350823	655,066,516,877	153,997,919,359	0.425374	735,813,190,215	145,718,523,127	0.504955	72,521,653,861	163,127,407,202	0.444571	846,952,799,966	179,550,738,969	0.471707	124,408,412,249	310,803,248,259	0.40028	602,385,555,687	171,415,601,848	0.351418	714,679,243,541	201,333,845,395	0.354972	87,083,189,302	21,627,823,716
PWY-6608	guanosine nucleotides degradation III	0.406779	0.089254	0.561832	0.034197	1,03E+05	1,03E+05	-0.155052	-0.203143	-0.106962		829,999,255,519	158,871,447,418	0.522435	348,739,057,681	665,692,894,127	0.523874	441,272,225,899	907,879,148,855	0.486047	423,628,354,613	142,368,149,017	0.297558	104,182,434,257	211,676,523,451	0.492178	646,639,515,702	153,997,919,359	0.419901	721,164,888,589	145,718,523,127	0.494903	71,069,186,181	163,127,407,202	0.435667	845,698,257,541	179,550,738,969	0.471008	117,126,862,819	310,803,248,259	0.376852	557,463,842,366	171,415,601,848	0.325212	643,801,111,341	201,333,845,395	0.319768	768,379,053,159	21,627,823,716
PWY-6628	superpathway of L-phenylalanine biosynthesis	0.400401	0.087839	0.331696	0.0201262	0.00540532	0.00540532	0.0687055	0.0229237	0.114487		756,541,711,683	158,871,447,418	0.476197	348,921,640,242	665,692,894,127	0.524148	43,114,194,555	907,879,148,855	0.474889	421,619,658,156	142,368,149,017	0.296147	985,534,375,163	211,676,523,451	0.465585	575,156,499,059	153,997,919,359	0.373483	614,047,897,016	145,718,523,127	0.421393	662,890,979,185	163,127,407,202	0.406364	837,923,855,093	179,550,738,969	0.466678	169,276,999,147	310,803,248,259	0.544644	492,742,773,059	171,415,601,848	0.287455	614,392,908,633	201,333,845,395	0.305161	721,146,668,528	21,627,823,716
PWY-7211	superpathway of pyrimidine deoxyribonucleotides de novo biosynthesis	0.396412	0.0953749	0.548947	0.0232744	3,81E+05	3,81E+05	-0.152535	-0.202368	-0.102702		592,005,049,594	158,871,447,418	0.372631	300,140,515,431	665,692,894,127	0.450869	396,908,989,577	907,879,148,855	0.437183	458,183,963,679	142,368,149,017	0.32183	101,188,980,807	211,676,523,451	0.478036	548,062,021,801	153,997,919,359	0.355889	64,453,766,789	145,718,523,127	0.442317	6,094,381,445	163,127,407,202	0.373596	753,905,962,421	179,550,738,969	0.419885	168,623,511,147	310,803,248,259	0.542541	446,860,894,875	171,415,601,848	0.260689	656,234,468,761	201,333,845,395	0.325943	657,411,288,286	21,627,823,716
BIOTIN-BIOSYNTHESIS-PWY	biotin biosynthesis I	0.379026	0.107024	0.253123	0.0270831	0.000151797	0.000151797	0.125903	0.0698949	0.181911		502,879,810,024	158,871,447,418	0.316533	297,403,943,414	665,692,894,127	0.446758	352,140,702,424	907,879,148,855	0.387872	401,258,041,414	142,368,149,017	0.281845	917,372,148,613	211,676,523,451	0.433384	472,624,588,549	153,997,919,359	0.306903	678,681,483,571	145,718,523,127	0.465748	612,049,669,673	163,127,407,202	0.375197	741,179,607,214	179,550,738,969	0.412797	174,809,812,224	310,803,248,259	0.562445	443,224,568,044	171,415,601,848	0.258567	628,660,345,156	201,333,845,395	0.312248	620,174,255,438	21,627,823,716
LEU-DEG2-PWY	L-leucine degradation I	0.36794	0.100154	0.41895	0.0261479	0.0561594	0.0561594	-0.0510103	-0.1035	0.00147894		600,122,596,486	158,871,447,418	0.377741	288,057,719,506	665,692,894,127	0.432719	395,037,224,357	907,879,148,855	0.435121	364,617,462,801	142,368,149,017	0.256109	877,481,000,744	211,676,523,451	0.414539	492,129,408,876	153,997,919,359	0.319569	603,811,903,752	145,718,523,127	0.414369	575,172,030,164	163,127,407,202	0.352591	71,182,336,137	179,550,738,969	0.396447	157,169,130,375	310,803,248,259	0.505687	385,671,675,044	171,415,601,848	0.224992	581,693,395,777	201,333,845,395	0.28892	598,327,830,088	21,627,823,716
UBISYN-PWY	superpathway of ubiquinol-8 biosynthesis (prokaryotic)	0.354405	0.0856014	0.310726	0.0190139	0.0542708	0.0542708	0.0436785	-0.00088736	0.0882444		525,946,163,836	158,871,447,418	0.331051	273,940,765,511	665,692,894,127	0.411512	362,135,780,603	907,879,148,855	0.398881	372,667,767,194	142,368,149,017	0.261763	905,335,040,065	211,676,523,451	0.427697	473,396,560,324	153,997,919,359	0.307405	596,806,338,214	145,718,523,127	0.409561	572,538,206,202	163,127,407,202	0.350976	680,279,078,686	179,550,738,969	0.378878	148,773,430,017	310,803,248,259	0.478674	397,123,092,733	171,415,601,848	0.231673	581,841,587,399	201,333,845,395	0.288993	580,595,895,263	21,627,823,716
PWY-5918	superpathay of heme biosynthesis from glutamate	0.350863	0.0736593	0.280738	0.0227491	0.00124144	0.00124144	0.0701251	0.031149	0.109101		478,999,604,533	158,871,447,418	0.301501	249,204,704,759	665,692,894,127	0.374354	318,449,780,981	907,879,148,855	0.350762	496,634,338,232	142,368,149,017	0.348838	842,673,242,987	211,676,523,451	0.398095	465,394,090,648	153,997,919,359	0.302208	621,781,607,761	145,718,523,127	0.4267	566,272,319,798	163,127,407,202	0.347135	664,633,949,341	179,550,738,969	0.370165	141,325,315,865	310,803,248,259	0.45471	460,590,719,881	171,415,601,848	0.268698	641,444,483,726	201,333,845,395	0.318597	635,879,047,477	21,627,823,716
PWY-6969	TCA cycle V (2-oxoglutarate:ferredoxin oxidoreductase)	0.350247	0.103132	0.466556	0.0349735	0.000250972	0.000250972	-0.11631	-0.17126	-0.0613599		494,559,607,501	158,871,447,418	0.311295	159,176,188,486	665,692,894,127	0.239114	263,333,148,279	907,879,148,855	0.290053	853,618,991,974	142,368,149,017	0.599586	784,717,576,664	211,676,523,451	0.370715	428,013,352,066	153,997,919,359	0.277935	496,124,253,004	145,718,523,127	0.340468	5,739,885,493	163,127,407,202	0.351865	584,881,926,959	179,550,738,969	0.325747	130,012,759,737	310,803,248,259	0.418312	460,530,438,739	171,415,601,848	0.268663	80,596,808,199	201,333,845,395	0.400314	68,822,733,939	21,627,823,716
FERMENTATION-PWY	mixed acid fermentation	0.350046	0.0922967	0.230619	0.0229491	5,28E+06	5,28E+06	0.119428	0.0711641	0.167691		542,807,382,999	158,871,447,418	0.341665	280,314,195,007	665,692,894,127	0.421086	333,675,506,099	907,879,148,855	0.367533	370,207,003,344	142,368,149,017	0.260035	867,458,275,156	211,676,523,451	0.409804	482,508,530,016	153,997,919,359	0.313321	604,718,499,099	145,718,523,127	0.414991	586,697,717,204	163,127,407,202	0.359656	671,132,852,562	179,550,738,969	0.373785	155,631,902,352	310,803,248,259	0.500741	412,697,640,015	171,415,601,848	0.240759	500,079,729,665	201,333,845,395	0.248383	627,035,384,413	21,627,823,716
GLYCOCAT-PWY	glycogen degradation I (bacterial)	0.334871	0.0667463	0.199363	0.0145457	1,40E+03	1,40E+03	0.135508	0.100781	0.170235		488,198,547,462	158,871,447,418	0.307292	257,482,573,457	665,692,894,127	0.386789	295,842,668,404	907,879,148,855	0.325861	383,981,763,565	142,368,149,017	0.26971	709,170,526,148	211,676,523,451	0.335026	493,230,941,281	153,997,919,359	0.320284	590,709,813,403	145,718,523,127	0.405377	572,530,138,102	163,127,407,202	0.350971	628,906,211,071	179,550,738,969	0.350267	860,003,220,018	310,803,248,259	0.276703	589,187,852,076	171,415,601,848	0.343719	626,930,985,416	201,333,845,395	0.311389	639,796,381,361	21,627,823,716
PWY0-1296	purine ribonucleosides degradation	0.325811	0.145094	0.303963	0.0245557	0.548099	0.548099	0.0218484	-0.0531431	0.09684		531.04	158,871,447,418	0.334258	177,722,830,769	665,692,894,127	0.266974	28,798,737,265	907,879,148,855	0.317209	612,358,574,359	142,368,149,017	0.430123	523,668,626,244	211,676,523,451	0.247391	43,576,852,265	153,997,919,359	0.28297	354,016,832,479	145,718,523,127	0.242946	535,129,268,376	163,127,407,202	0.328044	532,713,723,077	179,550,738,969	0.296693	531,680,461,538	310,803,248,259	0.171067	556,654,300,855	171,415,601,848	0.32474	7,149,670,296	201,333,845,395	0.355115	786,858,692,308	21,627,823,716
PYRIDNUCSAL-PWY	NAD salvage pathway I	0.314272	0.0735669	0.363232	0.0216629	0.0160019	0.0160019	-0.04896	-0.0877683	-0.0101517		469,855,714,286	158,871,447,418	0.295746	185,948,827,068	665,692,894,127	0.279331	281,756,265,664	907,879,148,855	0.310346	398,388,120,301	142,368,149,017	0.27983	714,907,185,464	211,676,523,451	0.337736	508,294,533,333	153,997,919,359	0.330066	38,090,285,213	145,718,523,127	0.261396	461,582,957,393	163,127,407,202	0.282959	506,616,819,549	179,550,738,969	0.282158	137,049,366,667	310,803,248,259	0.440952	555,274,285,714	171,415,601,848	0.323935	548,585,067,669	201,333,845,395	0.272475	6,954,940,401	21,627,823,716
PWY-5384	sucrose degradation IV (sucrose phosphorylase)	0.301984	0.0723853	0.141908	0.0250629	2,44E+03	2,44E+03	0.160077	0.121442	0.198711		409,172,848,485	158,871,447,418	0.25755	227,726,087,879	665,692,894,127	0.342089	281,196,684,848	907,879,148,855	0.309729	30,156,560,303	142,368,149,017	0.211821	723,398,727,273	211,676,523,451	0.341747	377,030,512,121	153,997,919,359	0.244828	485,437,572,727	145,718,523,127	0.333134	502,908,749,739	163,127,407,202	0.308292	573,498,606,061	179,550,738,969	0.319408	137,219,991,515	310,803,248,259	0.441501	395,987,381,818	171,415,601,848	0.23101	450,214,909,509	201,333,845,395	0.223616	514,536,975,131	21,627,823,716
GLYCOLYSIS	glycolysis I (from glucose 6-phosphate)	0.299771	0.0492858	0.32599	0.0271744	0.0655949	0.0655949	-0.026219	-0.0542534	0.00181546		410,522,089,061	158,871,447,418	0.258399	154,207,892,498	665,692,894,127	0.23165	239,060,207,791	907,879,148,855	0.263317	523,111,611,075	142,368,149,017	0.367436	587,080,551,465	211,676,523,451	0.277348	399,428,583,488	153,997,919,359	0.259373	412,263,751,188	145,718,523,127	0.282918	581,221,183,695	163,127,407,202	0.356299	538,411,004,543	179,550,738,969	0.299866	104,189,473,564	310,803,248,259	0.335226	49,323,402,226	171,415,601,848	0.287742	654,074,448,764	201,333,845,395	0.324871	637,629,690,498	21,627,823,716
PWY-6151	S-adenosyl-L-methionine cycle I	0.299092	0.141913	0.213648	0.0294866	0.0254654	0.0254654	0.0854442	0.0117215	0.159167		380,577,035,122	158,871,447,418	0.23955	139,126,340,056	665,692,894,127	0.208995	202,036,335,402	907,879,148,855	0.222537	658,396,809,481	142,368,149,017	0.462461	556,812,398,492	211,676,523,451	0.263049	375,116,948,632	153,997,919,359	0.243586	379,792,974,661	145,718,523,127	0.260635	486,434,070,028	163,127,407,202	0.298193	453,822,682,525	179,550,738,969	0.252755	491,365,414,135	310,803,248,259	0.158095	630,554,001,939	171,415,601,848	0.367851	767,476,974,445	201,333,845,395	0.381196	680,049,527,128	21,627,823,716
PWY-5484	glycolysis II (from fructose 6-phosphate)	0.298718	0.0490658	0.318246	0.0254788	0.157468	0.157468	-0.0195286	-0.047115	0.00805777		419,397,434,702	158,871,447,418	0.263985	155,442,068,598	665,692,894,127	0.233504	234,373,664,641	907,879,148,855	0.258155	524,984,248,757	142,368,149,017	0.368751	57,653,212,246	211,676,523,451	0.272365	398,859,086,386	153,997,919,359	0.259003	411,230,570,853	145,718,523,127	0.282209	577,391,045,245	163,127,407,202	0.353951	538,169,620,916	179,550,738,969	0.299731	104,175,955,981	310,803,248,259	0.335183	491,871,342,206	171,415,601,848	0.286947	660,267,996,523	201,333,845,395	0.327947	629,278,467,202	21,627,823,716
GLUCOSE1PMETAB-PWY	glucose and glucose-1-phosphate degradation	0.297241	0.0934538	0.15535	0.0327184	7,13E+05	7,13E+05	0.141891	0.0919646	0.191817		446.42	158,871,447,418	0.280994	237,537,666,667	665,692,894,127	0.356828	2854.58	907,879,148,855	0.314423	3,347,745	142,368,149,017	0.235147	662,635,657,143	211,676,523,451	0.313042	346,810,333,333	153,997,919,359	0.225205	553,867,333,333	145,718,523,127	0.380094	499,622,166,667	163,127,407,202	0.306277	6060.94	179,550,738,969	0.337561	14752.1	310,803,248,259	0.474645	3,114,375	171,415,601,848	0.181686	4361.81	201,333,845,395	0.216646	477,573,833,333	21,627,823,716
PROTOCATECHUATE-ORTHO-CLEAVAGE-PWY	protocatechuate degradation II (ortho-cleavage pathway)	0.29636	0.0686233	0.472416	0.040482	8,36E+01	8,36E+01	-0.176056	-0.215668	-0.136444		512,481,266,446	158,871,447,418	0.322576	280,858,869,113	665,692,894,127	0.421905	304,929,353,008	907,879,148,855	0.33587	307,397,683,502	142,368,149,017	0.215917	809,854,903,006	211,676,523,451	0.382591	401,929,903,582	153,997,919,359	0.260997	548,324,354,147	145,718,523,127	0.37629	498,154,903,592	163,127,407,202	0.305378	633,723,718,789	179,550,738,969	0.35295	948,423,043,437	310,803,248,259	0.305152	373,360,897,913	171,415,601,848	0.21781	57,508,103,939	201,333,845,395	0.285636	514,108,723,922	21,627,823,716
PWY-5100	pyruvate fermentation to acetate and lactate II	0.293935	0.18216	0.111796	0.0345991	0.000734691	0.000734691	0.182139	0.0877439	0.276534		309,193,277,311	158,871,447,418	0.194619	105,908,852,559	665,692,894,127	0.159096	128,033,458,111	907,879,148,855	0.141025	450,620,301,567	142,368,149,017	0.316518	304,865,715,559	211,676,523,451	0.144024	548,182,008,423	153,997,919,359	0.355967	235,792,083,779	145,718,523,127	0.161813	49,483,493,635	163,127,407,202	0.303343	400,051,735,282	179,550,738,969	0.222807	513,585,333,429	310,803,248,259	0.165245	105,465,055,986	171,415,601,848	0.615259	108,444,936,614	201,333,845,395	0.538632	966,858,910,453	21,627,823,716
PWY-7323	superpathway of GDP-mannose-derived O-antigen building blocks biosynthesis	0.290059	0.0819792	0.326303	0.0307584	0.102157	0.102157	-0.0362437	-0.0803212	0.00783384		562,928,858,578	158,871,447,418	0.35433	25,697,793,458	665,692,894,127	0.386031	303,350,507,857	907,879,148,855	0.334131	241,705,377,864	142,368,149,017	0.169775	517,334,461,217	211,676,523,451	0.244399	600,087,890,584	153,997,919,359	0.389673	474,099,244,753	145,718,523,127	0.325353	511,086,227,261	163,127,407,202	0.313305	596,278,569,433	179,550,738,969	0.332095	547,562,028,354	310,803,248,259	0.176176	574,138,239,123	171,415,601,848	0.334939	654,446,657,986	201,333,845,395	0.325055	720,719,572,941	21,627,823,716
PWY-5747	2-methylcitrate cycle II	0.285188	0.0811501	0.192271	0.0213182	0.000202734	0.000202734	0.0929166	0.0503743	0.135459		415,027,142,857	158,871,447,418	0.261235	219,697,285,714	665,692,894,127	0.330028	2850.8	907,879,148,855	0.314007	303,721,714,286	142,368,149,017	0.213335	687,681,714,286	211,676,523,451	0.324874	361,428,428,571	153,997,919,359	0.234697	489,476,142,857	145,718,523,127	0.335905	447,255,714,286	163,127,407,202	0.274176	541,858,571,429	179,550,738,969	0.301786	134,463,571,429	310,803,248,259	0.432632	316,319,285,714	171,415,601,848	0.184534	498,805,428,571	201,333,845,395	0.24775	440,207,285,714	21,627,823,716
PWY-5509	adenosylcobalamin biosynthesis from cobyrinate a,c-diamide I	0.283348	0.0714692	0.239256	0.0208778	0.024101	0.024101	0.0440917	0.00640819	0.0817751		462,072,542,611	158,871,447,418	0.290847	213,312,440,679	665,692,894,127	0.320437	225,622,216,364	907,879,148,855	0.248516	351,713,945,184	142,368,149,017	0.247045	573,336,200,423	211,676,523,451	0.270855	516,425,828,669	153,997,919,359	0.335346	394,605,519,294	145,718,523,127	0.2708	485,090,847,092	163,127,407,202	0.297369	525,127,071,139	179,550,738,969	0.292467	888,179,087,756	310,803,248,259	0.285769	839,816,588,098	171,415,601,848	0.48993	611,227,179,043	201,333,845,395	0.303589	717,270,929,272	21,627,823,716
PWY-6269	adenosylcobalamin salvage from cobinamide II	0.282917	0.071281	0.201595	0.017328	0.000208766	0.000208766	0.0813222	0.0440841	0.11856		461,878,090,088	158,871,447,418	0.290724	21,191,347,675	665,692,894,127	0.318335	226,519,849,587	907,879,148,855	0.249504	35,310,281,018	142,368,149,017	0.248021	576,041,973,381	211,676,523,451	0.272133	51,594,612,396	153,997,919,359	0.335034	394,801,793,091	145,718,523,127	0.270935	480,385,226,901	163,127,407,202	0.294485	526,840,511,782	179,550,738,969	0.293422	891,017,607,337	310,803,248,259	0.286682	839,603,524,431	171,415,601,848	0.489806	605,348,085,188	201,333,845,395	0.300669	719,433,990,601	21,627,823,716
PWY-5345	superpathway of L-methionine biosynthesis (by sulfhydrylation)	0.280417	0.0588702	0.375465	0.0250141	3,03E+05	3,03E+05	-0.0950484	-0.127145	-0.0629518		445,508,460,515	158,871,447,418	0.280421	181,914,076,345	665,692,894,127	0.27327	356,106,796,677	907,879,148,855	0.39224	388,730,170,347	142,368,149,017	0.273046	794,872,379,954	211,676,523,451	0.375513	444,253,375,224	153,997,919,359	0.28848	413,049,425,067	145,718,523,127	0.283457	468,248,316,936	163,127,407,202	0.287045	510,663,033,428	179,550,738,969	0.284412	873,756,621,272	310,803,248,259	0.281129	288,958,564,371	171,415,601,848	0.168572	450,461,343,471	201,333,845,395	0.223739	530,455,245,896	21,627,823,716
PWY-7199	pyrimidine deoxyribonucleosides salvage	0.279856	0.142704	0.215425	0.0238547	0.0829611	0.0829611	0.0644312	-0.00930703	0.138169		354,336,666,667	158,871,447,418	0.223034	112,726,727,273	665,692,894,127	0.169337	17,192,369,697	907,879,148,855	0.189368	610,596,727,273	142,368,149,017	0.428886	502,765,393,939	211,676,523,451	0.237516	425,674,787,879	153,997,919,359	0.276416	333,622,454,545	145,718,523,127	0.22895	453,847,848,485	163,127,407,202	0.278217	446,806,290,043	179,550,738,969	0.248847	385,235,212,121	310,803,248,259	0.123948	622,437,030,303	171,415,601,848	0.363116	673,944,151,515	201,333,845,395	0.33474	678,730,787,879	21,627,823,716
PYRIDOXSYN-PWY	pyridoxal 5'-phosphate biosynthesis I	0.273674	0.0520069	0.111122	0.0135209	1,11E+01	1,11E+01	0.162553	0.135302	0.189803		410.42	158,871,447,418	0.258335	221,274,155,844	665,692,894,127	0.332397	272,079,285,714	907,879,148,855	0.299687	306,401,337,662	142,368,149,017	0.215218	69,573,587,013	211,676,523,451	0.328679	415,345,519,481	153,997,919,359	0.269709	496,631,142,857	145,718,523,127	0.340815	480,503,441,558	163,127,407,202	0.294557	576,957,480,519	179,550,738,969	0.321334	796,306,714,286	310,803,248,259	0.256209	464,390,753,247	171,415,601,848	0.270915	568,639,337,662	201,333,845,395	0.282436	542,636,636,364	21,627,823,716
P105-PWY	TCA cycle IV (2-oxoglutarate decarboxylase)	0.270198	0.0953418	0.411235	0.0349628	1,01E+06	1,01E+06	-0.141037	-0.192185	-0.0898878		338,306,528,472	158,871,447,418	0.212944	129,432,309,154	665,692,894,127	0.194432	218,014,378,956	907,879,148,855	0.240136	650,435,845,353	142,368,149,017	0.456869	660,626,024,358	211,676,523,451	0.312092	304,869,483,706	153,997,919,359	0.19797	377,040,564,148	145,718,523,127	0.258746	446,799,234,006	163,127,407,202	0.273896	419,845,815,419	179,550,738,969	0.233831	116,324,309,769	310,803,248,259	0.37427	279,167,329,568	171,415,601,848	0.16286	486,262,493,611	201,333,845,395	0.24152	467,196,880,234	21,627,823,716
PWY-7431	aromatic biogenic amine degradation (bacteria)	0.269393	0.086034	0.378503	0.0274333	6,76E+06	6,76E+06	-0.109109	-0.154734	-0.0634841		606,876,831,169	158,871,447,418	0.381992	259,472,412,955	665,692,894,127	0.389778	352,846,855,493	907,879,148,855	0.38865	412,083,193,627	142,368,149,017	0.289449	433,070,000,073	211,676,523,451	0.20459	470,590,832,863	153,997,919,359	0.305583	495,555,470,658	145,718,523,127	0.340077	452,623,012,277	163,127,407,202	0.277466	638,162,783,616	179,550,738,969	0.355422	524,339,438,095	310,803,248,259	0.168705	285,619,621,021	171,415,601,848	0.166624	357,294,846,291	201,333,845,395	0.177464	487,457,450,057	21,627,823,716
PWY-7196	superpathway of pyrimidine ribonucleosides salvage	0.260155	0.146887	0.121922	0.0273565	0.00125059	0.00125059	0.138233	0.0621533	0.214313		330,327,042,673	158,871,447,418	0.207921	103,217,120,295	665,692,894,127	0.155052	164,689,378,513	907,879,148,855	0.1814	595,531,712,669	142,368,149,017	0.418304	442,099,566,811	211,676,523,451	0.208856	401,745,156,299	153,997,919,359	0.260877	302,959,427,626	145,718,523,127	0.207907	448,707,086,545	163,127,407,202	0.275065	400,525,357,883	179,550,738,969	0.223071	321,033,218,341	310,803,248,259	0.103291	52,016,049,263	171,415,601,848	0.30345	606,956,138,126	201,333,845,395	0.301468	610,519,049,535	21,627,823,716
P221-PWY	octane oxidation	0.25475	0.0692104	0.247197	0.0223249	0.67296	0.67296	0.00755271	-0.0291814	0.0442868		430,590,305,309	158,871,447,418	0.271031	234,255,168,421	665,692,894,127	0.351897	260,978,825,078	907,879,148,855	0.28746	285,963,891,867	142,368,149,017	0.200862	702,470,538,491	211,676,523,451	0.33186	32,285,594,925	153,997,919,359	0.20965	552,932,555,728	145,718,523,127	0.379452	407,145,147,748	163,127,407,202	0.249587	60,366,954,272	179,550,738,969	0.336211	814,430,417,394	310,803,248,259	0.262041	28,877,341,541	171,415,601,848	0.168464	4,554,029,019	201,333,845,395	0.226193	4,099,865,362	21,627,823,716
PPGPPMET-PWY	ppGpp biosynthesis	0.248822	0.0937811	0.176883	0.0253265	0.00641073	0.00641073	0.0719389	0.0227069	0.121171		262,403,968,254	158,871,447,418	0.165167	144,728,952,381	665,692,894,127	0.217411	224,932,924,603	907,879,148,855	0.247756	285,537,170,635	142,368,149,017	0.200563	687,459,386,447	211,676,523,451	0.324769	278,463,015,873	153,997,919,359	0.180823	37,728,847,619	145,718,523,127	0.258916	379,692,503,968	163,127,407,202	0.232758	426,566,968,254	179,550,738,969	0.237575	139,011,547,619	310,803,248,259	0.447265	284,367,793,651	171,415,601,848	0.165894	43,120,281,746	201,333,845,395	0.214173	440,331,099,206	21,627,823,716
P161-PWY	acetylene degradation	0.243863	0.197845	0.149319	0.0215771	0.0663724	0.0663724	0.094544	-0.00711494	0.196203		224,471,666,667	158,871,447,418	0.141291	100,660,793,506	665,692,894,127	0.151212	131,101,670,996	907,879,148,855	0.144404	432,046,763,636	142,368,149,017	0.303472	332,407,333,333	211,676,523,451	0.157036	309,086,843,939	153,997,919,359	0.200708	244,881,961,905	145,718,523,127	0.168051	343,727,875,902	163,127,407,202	0.210711	350,737,338,528	179,550,738,969	0.195342	350,090,148,485	310,803,248,259	0.11264	591,501,500,866	171,415,601,848	0.345069	645,502,618,615	201,333,845,395	0.320613	590,536,164,308	21,627,823,716
PWY0-1241	ADP-L-glycero-&beta;-D-manno-heptose biosynthesis	0.241437	0.0517937	0.16184	0.0150837	6,21E+05	6,21E+05	0.0795972	0.052293	0.106901		339.42	158,871,447,418	0.213644	205,132,222,222	665,692,894,127	0.308148	252,766,444,444	907,879,148,855	0.278414	235,617,888,889	142,368,149,017	0.165499	615,817,333,333	211,676,523,451	0.290924	336,088,333,333	153,997,919,359	0.218242	463,397,333,333	145,718,523,127	0.318009	46,504,515,873	163,127,407,202	0.285081	491,031,333,333	179,550,738,969	0.273478	7875.31	310,803,248,259	0.253386	3,574,965	171,415,601,848	0.208555	393,522,555,556	201,333,845,395	0.195458	465,329,666,667	21,627,823,716
AST-PWY	L-arginine degradation II (AST pathway)	0.236617	0.0552736	0.104225	0.0070855	1,55E+03	1,55E+03	0.132392	0.103946	0.160838		375,359,722,222	158,871,447,418	0.236266	203,758,519,841	665,692,894,127	0.306085	255,423,601,648	907,879,148,855	0.281341	260,025,849,206	142,368,149,017	0.182643	642,076,741,597	211,676,523,451	0.303329	303,058,853,175	153,997,919,359	0.196794	475,084,200,747	145,718,523,127	0.326029	442,143,801,587	163,127,407,202	0.271042	528,152,889,823	179,550,738,969	0.294152	725,856,849,206	310,803,248,259	0.233542	289,333,527,778	171,415,601,848	0.168791	444,880,285,481	201,333,845,395	0.220966	418,830,781,513	21,627,823,716
ASPASN-PWY	superpathway of L-aspartate and L-asparagine biosynthesis	0.233215	0.0818293	0.171392	0.0264134	0.00752686	0.00752686	0.0618226	0.0183887	0.105256		278,147,058,824	158,871,447,418	0.175077	121,927,325,576	665,692,894,127	0.183159	207,819,569,489	907,879,148,855	0.228907	366,027,713,502	142,368,149,017	0.257099	454,154,497,941	211,676,523,451	0.214551	46,344,837,383	153,997,919,359	0.300945	294,902,995,561	145,718,523,127	0.202379	431,574,300,968	163,127,407,202	0.264563	373,127,636,285	179,550,738,969	0.207812	407,591,580,901	310,803,248,259	0.131141	706,056,335,931	171,415,601,848	0.411897	691,883,228,024	201,333,845,395	0.34365	762,826,304,868	21,627,823,716
PWY-7242	D-fructuronate degradation	0.23106	0.147576	0.240494	0.0294485	0.798914	0.798914	-0.00943401	-0.0860087	0.0671407		297,373,287,497	158,871,447,418	0.187179	123,149,377,133	665,692,894,127	0.184994	106,712,775,417	907,879,148,855	0.117541	281,649,326,073	142,368,149,017	0.197832	429,745,078,945	211,676,523,451	0.20302	323,284,774,893	153,997,919,359	0.209928	264,665,446,438	145,718,523,127	0.181628	324,581,496,648	163,127,407,202	0.198974	298,613,886,583	179,550,738,969	0.166312	831,151,602,484	310,803,248,259	0.267421	404,609,910,602	171,415,601,848	0.23604	352,934,267,459	201,333,845,395	0.175298	476,845,817,915	21,627,823,716
P108-PWY	pyruvate fermentation to propanoate I	0.228034	0.0793375	0.409837	0.0231256	1,68E+03	1,68E+03	-0.181803	-0.223629	-0.139976		412,581,669,893	158,871,447,418	0.259695	122,499,815,582	665,692,894,127	0.184019	220,964,898,647	907,879,148,855	0.243386	585,842,333,565	142,368,149,017	0.411498	393,303,753,988	211,676,523,451	0.185804	512,077,223,903	153,997,919,359	0.332522	245,576,652,768	145,718,523,127	0.168528	323,386,301,924	163,127,407,202	0.198242	36,233,202,114	179,550,738,969	0.201799	375,523,345,135	310,803,248,259	0.120823	507,705,027,096	171,415,601,848	0.296184	445,526,575,346	201,333,845,395	0.221287	653,772,431,066	21,627,823,716
COLANSYN-PWY	colanic acid building blocks biosynthesis	0.226479	0.0750826	0.231296	0.0214086	0.801845	0.801845	-0.00481662	-0.044349	0.0347158		477,657,277,463	158,871,447,418	0.300656	236,370,721,608	665,692,894,127	0.355075	278,602,280,368	907,879,148,855	0.306872	196,538,446,566	142,368,149,017	0.138049	4,519,067,058	211,676,523,451	0.213489	352,838,264,369	153,997,919,359	0.229119	441,531,151,311	145,718,523,127	0.303003	416,538,910,445	163,127,407,202	0.255346	535,823,114,612	179,550,738,969	0.298424	420,364,584,438	310,803,248,259	0.135251	26,361,886,396	171,415,601,848	0.153789	357,914,881,832	201,333,845,395	0.177772	410,516,762,907	21,627,823,716
PWY0-1298	superpathway of pyrimidine deoxyribonucleosides degradation	0.223988	0.144904	0.11775	0.0252264	0.00804923	0.00804923	0.106239	0.0313011	0.181176		272,859,563,123	158,871,447,418	0.171749	920,592,573,783	665,692,894,127	0.138291	122,574,105,386	907,879,148,855	0.135011	436,965,860,433	142,368,149,017	0.306927	312,860,574,029	211,676,523,451	0.147801	273,475,547,644	153,997,919,359	0.177584	224,412,573,455	145,718,523,127	0.154004	370,062,102,804	163,127,407,202	0.226855	33,928,785,928	179,550,738,969	0.188965	357,877,005,477	310,803,248,259	0.115146	524,303,966,286	171,415,601,848	0.305867	65,077,859,932	201,333,845,395	0.323234	597,066,643,432	21,627,823,716
TYRFUMCAT-PWY	L-tyrosine degradation I	0.221512	0.0916739	0.241253	0.02359	0.400448	0.400448	-0.0197413	-0.0677533	0.0282706		339,444,444,444	158,871,447,418	0.21366	180,528,651,139	665,692,894,127	0.271189	194,582,442,002	907,879,148,855	0.214326	200,607,469,634	142,368,149,017	0.140908	585,447,495,753	211,676,523,451	0.276576	269,989,164,941	153,997,919,359	0.17532	387,601,121,198	145,718,523,127	0.265993	309,070,206,721	163,127,407,202	0.189466	456,372,526,358	179,550,738,969	0.254175	128,147,670,773	310,803,248,259	0.412311	222,667,492,063	171,415,601,848	0.129899	323,166,478,778	201,333,845,395	0.160513	322,672,356,249	21,627,823,716
PWY0-1297	superpathway of purine deoxyribonucleosides degradation	0.219965	0.144628	0.133495	0.0199402	0.0253834	0.0253834	0.0864703	0.0119713	0.160969		279,929,090,909	158,871,447,418	0.176198	10,409,680,303	665,692,894,127	0.156374	150,403,030,736	907,879,148,855	0.165664	377,606,201,802	142,368,149,017	0.265232	369,392,864,069	211,676,523,451	0.174508	269,967,758,148	153,997,919,359	0.175306	241,599,270,563	145,718,523,127	0.165799	360,944,377,389	163,127,407,202	0.221265	340,445,721,581	179,550,738,969	0.18961	287,837,394,539	310,803,248,259	0.0926108	399,716,965,563	171,415,601,848	0.233186	527,371,789,748	201,333,845,395	0.261939	509,885,885,028	21,627,823,716
PWY-6317	galactose degradation I (Leloir pathway)	0.213081	0.1634	0.0936318	0.0241647	0.0080904	0.0080904	0.119449	0.0351956	0.203702		180,385,411,255	158,871,447,418	0.113542	873,863,023,251	665,692,894,127	0.131271	982,987,382,226	907,879,148,855	0.108273	481,471,824,952	142,368,149,017	0.338188	344,061,892,774	211,676,523,451	0.162541	287,581,950,931	153,997,919,359	0.186744	224,611,567,766	145,718,523,127	0.154141	296,516,706,208	163,127,407,202	0.18177	265,732,973,975	179,550,738,969	0.147999	328,655,878,788	310,803,248,259	0.105744	538,046,677,793	171,415,601,848	0.313884	59,079,854,194	201,333,845,395	0.293442	467,266,473,439	21,627,823,716
PWYG-321	mycolate biosynthesis	0.208391	0.0713955	0.555472	0.0455321	1,65E-05	1,65E-05	-0.347081	-0.389094	-0.305068		50,368,871,458	158,871,447,418	0.317042	166,747,022,479	665,692,894,127	0.250486	309,176,028,552	907,879,148,855	0.340548	182,258,821,262	142,368,149,017	0.128019	450,906,262,072	211,676,523,451	0.213017	449,991,824,167	153,997,919,359	0.292206	238,210,384,221	145,718,523,127	0.163473	295,200,958,927	163,127,407,202	0.180963	385,207,269,811	179,550,738,969	0.21454	425,269,708,005	310,803,248,259	0.136829	255,944,255,101	171,415,601,848	0.149312	303,252,744,769	201,333,845,395	0.150622	435,136,236,775	21,627,823,716
PWY-7200	superpathway of pyrimidine deoxyribonucleoside salvage	0.207137	0.121541	0.193468	0.0206387	0.653043	0.653043	0.0136686	-0.0491543	0.0764915		321,755,384,615	158,871,447,418	0.202526	101,950,153,846	665,692,894,127	0.153149	155,908,242,165	907,879,148,855	0.171728	525,304,979,757	142,368,149,017	0.368976	4394.69	211,676,523,451	0.207613	210,598,820,513	153,997,919,359	0.136754	285,637,287,749	145,718,523,127	0.19602	345,573,435,897	163,127,407,202	0.211843	376,409,464,016	179,550,738,969	0.20964	253,761,503,134	310,803,248,259	0.081647	228,230,570,296	171,415,601,848	0.133145	340,823,596,941	201,333,845,395	0.169283	344,766,847,293	21,627,823,716
DENOVOPURINE2-PWY	superpathway of purine nucleotides de novo biosynthesis II	0.18824	0.126342	0.102424	0.0220775	0.0129116	0.0129116	0.0858157	0.0204725	0.151159		253,369,589,317	158,871,447,418	0.159481	826,391,105,118	665,692,894,127	0.12414	119,915,586,615	907,879,148,855	0.132083	279,155,776,339	142,368,149,017	0.19608	29,083,850,498	211,676,523,451	0.137398	254,528,456,196	153,997,919,359	0.16528	22,002,706,205	145,718,523,127	0.150995	321,620,711,787	163,127,407,202	0.197159	291,642,430,814	179,550,738,969	0.162429	297,722,588,049	310,803,248,259	0.0957913	356,518,848,435	171,415,601,848	0.207985	414,605,974,073	201,333,845,395	0.20593	425,235,272,027	21,627,823,716
PWY-5417	catechol degradation III (ortho-cleavage pathway)	0.181716	0.0437217	0.141293	0.00876968	0.00146402	0.00146402	0.0404231	0.0177334	0.0631128		325,484,834,268	158,871,447,418	0.204873	174,693,529,044	665,692,894,127	0.262424	178,927,092,743	907,879,148,855	0.197083	192,592,679,784	142,368,149,017	0.135278	515,250,820,112	211,676,523,451	0.243414	241,318,373,052	153,997,919,359	0.156702	322,050,911,557	145,718,523,127	0.221009	3,161,995,729	163,127,407,202	0.193836	410,973,029,418	179,550,738,969	0.22889	60,081,581,847	310,803,248,259	0.193311	222,351,124,067	171,415,601,848	0.129715	369,099,536,403	201,333,845,395	0.183327	291,933,441,098	21,627,823,716
PWY-5431	aromatic compounds degradation via &beta;-ketoadipate	0.181716	0.0437217	0.141293	0.00876968	0.00146402	0.00146402	0.0404231	0.0177334	0.0631128		325,484,834,268	158,871,447,418	0.204873	174,693,529,044	665,692,894,127	0.262424	178,927,092,743	907,879,148,855	0.197083	192,592,679,784	142,368,149,017	0.135278	515,250,820,112	211,676,523,451	0.243414	241,318,373,052	153,997,919,359	0.156702	322,050,911,557	145,718,523,127	0.221009	3,161,995,729	163,127,407,202	0.193836	410,973,029,418	179,550,738,969	0.22889	60,081,581,847	310,803,248,259	0.193311	222,351,124,067	171,415,601,848	0.129715	369,099,536,403	201,333,845,395	0.183327	291,933,441,098	21,627,823,716
MET-SAM-PWY	superpathway of S-adenosyl-L-methionine biosynthesis	0.181182	0.0477598	0.189546	0.01475	0.498087	0.498087	-0.00836415	-0.0336357	0.0169074		276,423,104,578	158,871,447,418	0.173992	115,151,870,461	665,692,894,127	0.17298	16,690,773,748	907,879,148,855	0.183844	440,825,706,139	142,368,149,017	0.309638	429,394,209,998	211,676,523,451	0.202854	230,815,062,648	153,997,919,359	0.149882	282,541,880,907	145,718,523,127	0.193896	346,411,545,402	163,127,407,202	0.212356	33,465,645,472	179,550,738,969	0.186385	249,799,418,261	310,803,248,259	0.0803722	299,401,778,648	171,415,601,848	0.174664	285,632,909,126	201,333,845,395	0.14187	415,190,568,625	21,627,823,716
PWY0-845	superpathway of pyridoxal 5'-phosphate biosynthesis and salvage	0.179702	0.0480911	0.0771835	0.0079858	7,86E+03	7,86E+03	0.102518	0.0776714	0.127365		298,881,818,182	158,871,447,418	0.188128	181,277,137,651	665,692,894,127	0.272313	171,721,631,016	907,879,148,855	0.189146	171,623,181,422	142,368,149,017	0.120549	474,287,461,406	211,676,523,451	0.224062	259,250,626,857	153,997,919,359	0.168347	367,329,009,986	145,718,523,127	0.252081	31,296,887,314	163,127,407,202	0.191855	423,701,730,244	179,550,738,969	0.235979	61,470,528,877	310,803,248,259	0.19778	233,216,819,766	171,415,601,848	0.136053	278,546,282,828	201,333,845,395	0.13835	298,635,195,286	21,627,823,716
CATECHOL-ORTHO-CLEAVAGE-PWY	catechol degradation to &beta;-ketoadipate	0.176913	0.0420151	0.168016	0.0104425	0.407312	0.407312	0.00889703	-0.0130729	0.030867		306,566,883,117	158,871,447,418	0.192965	165,566,858,748	665,692,894,127	0.248714	171,315,380,952	907,879,148,855	0.188698	193,840,454,545	142,368,149,017	0.136154	519,684,660,046	211,676,523,451	0.245509	229,544,435,897	153,997,919,359	0.149057	307,034,138,479	145,718,523,127	0.210704	311,624,907,657	163,127,407,202	0.191032	394,123,022,472	179,550,738,969	0.219505	59,364,047,619	310,803,248,259	0.191002	213,395,857,143	171,415,601,848	0.12449	351,197,285,714	201,333,845,395	0.174435	28,637,952,381	21,627,823,716
ARGORNPROST-PWY	arginine, ornithine and proline interconversion	0.176358	0.0495276	0.10315	0.00899578	1,10E+06	1,10E+06	0.0732074	0.04757	0.0988449		342,704,201,681	158,871,447,418	0.215712	160,803,024,348	665,692,894,127	0.241557	173,562,234,652	907,879,148,855	0.191173	221,742,386,202	142,368,149,017	0.155753	439,877,923,681	211,676,523,451	0.207807	227,601,283,059	153,997,919,359	0.147795	387,926,736,758	145,718,523,127	0.266216	324,847,104,254	163,127,407,202	0.199137	435,243,776,867	179,550,738,969	0.242407	662,070,536,238	310,803,248,259	0.213019	194,302,519,407	171,415,601,848	0.113352	2,828,866,713	201,333,845,395	0.140506	254,675,232,726	21,627,823,716
HOMOSER-METSYN-PWY	L-methionine biosynthesis I	0.175273	0.0449423	0.198734	0.0155943	0.054814	0.054814	-0.0234614	-0.0474528	0.00053		264,651,142,857	158,871,447,418	0.166582	111,992,165,368	665,692,894,127	0.168234	158,574,775,758	907,879,148,855	0.174665	411,326,397,403	142,368,149,017	0.288917	425,108,745,455	211,676,523,451	0.200829	22,576,474,632	153,997,919,359	0.146602	277,732,382,684	145,718,523,127	0.190595	332,256,640,693	163,127,407,202	0.203679	321,045,046,753	179,550,738,969	0.178805	245,391,790,476	310,803,248,259	0.0789541	293,227,062,292	171,415,601,848	0.171062	273,032,251,948	201,333,845,395	0.135612	403,699,017,316	21,627,823,716
PWY-7237	myo-, chiro- and scillo-inositol degradation	0.174552	0.0552542	0.35212	0.0414264	6,38E-01	6,38E-01	-0.177569	-0.211706	-0.143431		308.5	158,871,447,418	0.194182	1232.37	665,692,894,127	0.185126	1593.32	907,879,148,855	0.175499	2949.28	142,368,149,017	0.207159	3327.54	211,676,523,451	0.157199	2629.26	153,997,919,359	0.170733	4470.68	145,718,523,127	0.306802	2693.32	163,127,407,202	0.165105	3974.59	179,550,738,969	0.221363	2949.88	310,803,248,259	0.0949115	2783.82	171,415,601,848	0.162402	2853.06	201,333,845,395	0.141708	4011.91	21,627,823,716
PWY0-1533	methylphosphonate degradation I	0.171442	0.0497219	0.299608	0.0248929	8,81E+01	8,81E+01	-0.128166	-0.15594	-0.100392		315,119,404,467	158,871,447,418	0.198349	134,110,462,441	665,692,894,127	0.20146	213,804,600,045	907,879,148,855	0.235499	149,030,255,551	142,368,149,017	0.104679	583,572,457,478	211,676,523,451	0.275691	281,126,202,572	153,997,919,359	0.182552	219,484,085,721	145,718,523,127	0.150622	247,670,499,823	163,127,407,202	0.151826	321,112,629,822	179,550,738,969	0.178842	719,602,913,731	310,803,248,259	0.23153	18,585,806,993	171,415,601,848	0.108425	171,670,153,846	201,333,845,395	0.0852664	32,945,375,141	21,627,823,716
PWY-6630	superpathway of L-tyrosine biosynthesis	0.170497	0.0477017	0.230631	0.0203939	8,06E+06	8,06E+06	-0.0601337	-0.0861614	-0.034106		342,352,414,891	158,871,447,418	0.21549	121,461,851,336	665,692,894,127	0.182459	183,775,334,357	907,879,148,855	0.202423	180,589,794,952	142,368,149,017	0.126847	405,950,358,335	211,676,523,451	0.191779	262,925,333,556	153,997,919,359	0.170733	218,668,679,507	145,718,523,127	0.150062	272,980,522,546	163,127,407,202	0.167342	290,660,087,331	179,550,738,969	0.161882	863,194,735,907	310,803,248,259	0.27773	212,851,315,233	171,415,601,848	0.124173	14,913,291,545	201,333,845,395	0.0740725	378,706,355,062	21,627,823,716
PWY-5347	superpathway of L-methionine biosynthesis (transsulfuration)	0.168999	0.0491026	0.173573	0.0139037	0.715662	0.715662	-0.004574	-0.0304172	0.0212692		282,837,166,155	158,871,447,418	0.178029	115,395,781,325	665,692,894,127	0.173347	163,925,523,114	907,879,148,855	0.180559	413,594,745,914	142,368,149,017	0.290511	436,265,473,595	211,676,523,451	0.2061	223,534,154,753	153,997,919,359	0.145154	269,961,115,877	145,718,523,127	0.185262	33,356,250,468	163,127,407,202	0.20448	325,708,037,746	179,550,738,969	0.181402	23,760,313,491	310,803,248,259	0.0764481	279,446,227,671	171,415,601,848	0.163023	277,764,361,336	201,333,845,395	0.137962	378,764,551,742	21,627,823,716
ANAEROFRUCAT-PWY	homolactic fermentation	0.162756	0.0444996	0.163358	0.0161408	0.95868	0.95868	-0.000601823	-0.0244504	0.0232468		280,078,329,547	158,871,447,418	0.176292	899,618,610,151	665,692,894,127	0.13514	120,899,509,298	907,879,148,855	0.133167	326,120,318,503	142,368,149,017	0.229068	35,945,386,942	211,676,523,451	0.169813	196,343,398,277	153,997,919,359	0.127497	257,646,572,946	145,718,523,127	0.176811	349,098,268,412	163,127,407,202	0.214003	363,662,971,482	179,550,738,969	0.202541	280,404,545,333	310,803,248,259	0.0902193	254,221,686,209	171,415,601,848	0.148307	451,959,205,029	201,333,845,395	0.224482	310,321,551,317	21,627,823,716
GLUCUROCAT-PWY	superpathway of &beta;-D-glucuronide and D-glucuronate degradation	0.15783	0.141626	0.154969	0.0318023	0.936096	0.936096	0.0028608	-0.0709007	0.0766223		189,485,483,482	158,871,447,418	0.11927	761,370,389,429	665,692,894,127	0.114373	649,099,232,144	907,879,148,855	0.0714962	190,466,872,523	142,368,149,017	0.133785	260,807,468,481	211,676,523,451	0.12321	199,112,629,763	153,997,919,359	0.129296	169,323,699,803	145,718,523,127	0.116199	185,826,243,153	163,127,407,202	0.113915	159,497,725,455	179,550,738,969	0.0888316	727,083,226,098	310,803,248,259	0.233937	233,182,477,048	171,415,601,848	0.136033	184,698,269,345	201,333,845,395	0.0917373	271,822,370,466	21,627,823,716
PWY-7376	cob(II)yrinate a,c-diamide biosynthesis II (late cobalt incorporation)	0.155547	0.0470515	0.0912884	0.0115321	2,80E+06	2,80E+06	0.0642588	0.0396701	0.0888476		325,291,681,474	158,871,447,418	0.204752	163,331,182,475	665,692,894,127	0.245355	170,008,245,301	907,879,148,855	0.187259	131,300,655,182	142,368,149,017	0.0922261	37,132,089,579	211,676,523,451	0.175419	215,273,614,988	153,997,919,359	0.13979	311,581,524,199	145,718,523,127	0.213824	268,399,759,688	163,127,407,202	0.164534	346,293,797,776	179,550,738,969	0.192867	594,825,721,536	310,803,248,259	0.191383	178,179,640,949	171,415,601,848	0.103946	244,756,526,627	201,333,845,395	0.121568	220,534,066,474	21,627,823,716
PWY-5028	L-histidine degradation II	0.154905	0.0652628	0.115231	0.0255165	0.0290709	0.0290709	0.0396738	0.00443484	0.0749127		266,961,538,462	158,871,447,418	0.168036	136,722,700,855	665,692,894,127	0.205384	141,668,861,169	907,879,148,855	0.156044	114,569,957,265	142,368,149,017	0.0804744	238,144,586,771	211,676,523,451	0.112504	186,997,435,897	153,997,919,359	0.121429	327,706,481,565	145,718,523,127	0.22489	234,004,273,635	163,127,407,202	0.143449	350,037,222,222	179,550,738,969	0.194952	79,289,671,126	310,803,248,259	0.255112	159,481,043,238	171,415,601,848	0.0930376	209,285,160,545	201,333,845,395	0.103949	221,349,615,385	21,627,823,716
PWY-4984	urea cycle	0.152999	0.0550375	0.271078	0.0189857	4,03E+03	4,03E+03	-0.118079	-0.147445	-0.0887134		453,800,724,638	158,871,447,418	0.28564	114,894,826,087	665,692,894,127	0.172594	185,115,466,184	907,879,148,855	0.203899	368,489,338,002	142,368,149,017	0.258828	292,966,891,862	211,676,523,451	0.138403	242,857,222,222	153,997,919,359	0.157702	185,396,666,667	145,718,523,127	0.127229	262,284,225,832	163,127,407,202	0.160785	325,218,396,135	179,550,738,969	0.181129	283,176,125,816	310,803,248,259	0.0911111	16,383,424,359	171,415,601,848	0.0955772	230,487,355,072	201,333,845,395	0.11448	304,460,632,266	21,627,823,716
PWY0-321	phenylacetate degradation I (aerobic)	0.14559	0.0523455	0.109466	0.0102748	0.0119052	0.0119052	0.0361238	0.00897498	0.0632726		317,346,791,444	158,871,447,418	0.199751	170,061,403,835	665,692,894,127	0.255465	153,019,180,551	907,879,148,855	0.168546	135,115,042,318	142,368,149,017	0.0949054	262,999,110,252	211,676,523,451	0.124246	217,963,814,694	153,997,919,359	0.141537	306,946,109,434	145,718,523,127	0.210643	285,175,870,031	163,127,407,202	0.174818	366,094,604,272	179,550,738,969	0.203895	254,734,808,716	310,803,248,259	0.0819602	183,752,333,076	171,415,601,848	0.107197	249,193,139,335	201,333,845,395	0.123771	24,345,443,668	21,627,823,716
P42-PWY	incomplete reductive TCA cycle	0.144141	0.0933251	0.0698353	0.0207893	0.00474364	0.00474364	0.0743061	0.0257141	0.122898		252,825,074,272	158,871,447,418	0.159138	370,440,751,889	665,692,894,127	0.0556474	601,301,858,084	907,879,148,855	0.0662315	501,377,360,822	142,368,149,017	0.35217	128,582,255,528	211,676,523,451	0.0607447	330,993,610,227	153,997,919,359	0.214934	119,106,096,838	145,718,523,127	0.0817371	264,391,301,686	163,127,407,202	0.162077	265,951,336,802	179,550,738,969	0.14812	200,400,269,556	310,803,248,259	0.0644782	515,148,797,511	171,415,601,848	0.300526	536,901,174,771	201,333,845,395	0.266672	558,817,424,427	21,627,823,716
GLYCOLYSIS-E-D	superpathway of glycolysis and Entner-Doudoroff	0.140221	0.0657729	0.189796	0.0208646	0.00759571	0.00759571	-0.049575	-0.0844426	-0.0147075		133,586,536,198	158,871,447,418	0.0840847	774,148,604,452	665,692,894,127	0.116292	116,256,901,755	907,879,148,855	0.128053	166,495,406,308	142,368,149,017	0.116947	318,857,749,274	211,676,523,451	0.150634	189,900,072,467	153,997,919,359	0.123313	2,006,471,235	145,718,523,127	0.137695	239,577,181,046	163,127,407,202	0.146865	209,316,650,826	179,550,738,969	0.116578	738,622,337,736	310,803,248,259	0.237649	16,455,968,047	171,415,601,848	0.0960004	176,313,749,173	201,333,845,395	0.0875728	270,619,898,786	21,627,823,716
PWY-7328	superpathway of UDP-glucose-derived O-antigen building blocks biosynthesis	0.136714	0.0701921	0.1241	0.0261186	0.494795	0.494795	0.0126143	-0.025095	0.0503236		106,020,467,836	158,871,447,418	0.0667335	788,139,045,157	665,692,894,127	0.118394	916,429,627,942	907,879,148,855	0.100942	145,686,248,438	142,368,149,017	0.102331	290,813,445,535	211,676,523,451	0.137386	167,894,560,767	153,997,919,359	0.109024	26,159,440,248	145,718,523,127	0.17952	198,152,676,933	163,127,407,202	0.121471	247,465,682,352	179,550,738,969	0.137825	801,208,010,727	310,803,248,259	0.257786	159,658,719,538	171,415,601,848	0.0931413	152,209,431,395	201,333,845,395	0.0756005	228,333,253,444	21,627,823,716
PWY-7187	pyrimidine deoxyribonucleotides de novo biosynthesis II	0.136048	0.119055	0.0793716	0.0158789	0.0678523	0.0678523	0.0566762	-0.00462414	0.117977		177,911,111,111	158,871,447,418	0.111984	579,074,444,444	665,692,894,127	0.0869882	899,918,888,889	907,879,148,855	0.0991232	192,192,888,889	142,368,149,017	0.134997	228,787,111,111	211,676,523,451	0.108083	157,324,444,444	153,997,919,359	0.10216	166,748,666,667	145,718,523,127	0.114432	204,210,888,889	163,127,407,202	0.125185	183,835,777,778	179,550,738,969	0.102387	197,406,111,111	310,803,248,259	0.0635148	196,499,222,222	171,415,601,848	0.114633	2921.62	201,333,845,395	0.145113	254,271,777,778	21,627,823,716
PWY-6071	superpathway of phenylethylamine degradation	0.135428	0.0497078	0.0491132	0.0073466	1,44E+05	1,44E+05	0.0863148	0.0606844	0.111945		305,364,009,829	158,871,447,418	0.192208	159,658,838,612	665,692,894,127	0.239839	14,651,439,094	907,879,148,855	0.161381	118,290,743,131	142,368,149,017	0.0830879	229,836,295,974	211,676,523,451	0.108579	206,916,180,518	153,997,919,359	0.134363	27,100,542,794	145,718,523,127	0.185979	270,762,126,782	163,127,407,202	0.165982	346,860,001,839	179,550,738,969	0.193182	241,032,680,433	310,803,248,259	0.0775515	172,470,268,277	171,415,601,848	0.100615	231,285,028,239	201,333,845,395	0.114876	225,788,261,228	21,627,823,716
PWY0-42	2-methylcitrate cycle I	0.131044	0.0662147	0.106208	0.0244819	0.161297	0.161297	0.0248363	-0.0107143	0.0603869		105,797,777,778	158,871,447,418	0.0665933	68,111,031,746	665,692,894,127	0.102316	123,741,444,444	907,879,148,855	0.136297	140,088,142,857	142,368,149,017	0.0983985	235,270,888,889	211,676,523,451	0.111146	133,766,603,175	153,997,919,359	0.0868626	27,926,947,619	145,718,523,127	0.19165	194,985,809,524	163,127,407,202	0.11953	216,591,206,349	179,550,738,969	0.12063	723,739,904,762	310,803,248,259	0.232861	121,694,777,778	171,415,601,848	0.070994	188,504,222,222	201,333,845,395	0.0936277	216,430,857,143	21,627,823,716
PWY-5181	toluene degradation III (aerobic) (via p-cresol)	0.13017	0.0492446	0.0436211	0.0065305	1,25E+05	1,25E+05	0.0865489	0.0611952	0.111903		300,750,769,231	158,871,447,418	0.189304	157,375,144,707	665,692,894,127	0.236408	138,335,371,442	907,879,148,855	0.152372	117,348,869,167	142,368,149,017	0.0824264	205,514,047,217	211,676,523,451	0.0970887	197,554,443,379	153,997,919,359	0.128284	26,338,753,764	145,718,523,127	0.180751	257,825,810,517	163,127,407,202	0.158052	3,404,238,532	179,550,738,969	0.189598	234,317,716,385	310,803,248,259	0.075391	170,658,505,626	171,415,601,848	0.0995583	228,627,888,601	201,333,845,395	0.113557	212,734,643,582	21,627,823,716
PWY-5920	superpathway of heme biosynthesis from glycine	0.122001	0.0454443	0.310373	0.0251737	1,92E-03	1,92E-03	-0.188372	-0.214246	-0.162498		327,794,666,667	158,871,447,418	0.206327	985,772,420,866	665,692,894,127	0.148082	170,524,514,286	907,879,148,855	0.187827	102,639,866,667	142,368,149,017	0.0720947	283,324,761,905	211,676,523,451	0.133848	237,398,666,667	153,997,919,359	0.154157	140,058,666,667	145,718,523,127	0.0961159	186,528,133,333	163,127,407,202	0.114345	201,263,487,179	179,550,738,969	0.112093	266,788,533,333	310,803,248,259	0.0858384	111,331,990,476	171,415,601,848	0.0649486	1291.74	201,333,845,395	0.0641591	2,384,582	21,627,823,716
P4-PWY	superpathway of L-lysine, L-threonine and L-methionine biosynthesis I	0.11919	0.0321939	0.148279	0.0136465	0.00229417	0.00229417	-0.029089	-0.0466361	-0.0115419		180,100,053,957	158,871,447,418	0.113362	985,788,509,493	665,692,894,127	0.148085	1,302,546,103	907,879,148,855	0.143471	150,416,945,732	142,368,149,017	0.105654	304,150,296,231	211,676,523,451	0.143686	17,010,454,906	153,997,919,359	0.110459	229,231,522,427	145,718,523,127	0.157311	244,662,985,875	163,127,407,202	0.149983	227,551,620,371	179,550,738,969	0.126734	187,183,637,293	310,803,248,259	0.0602258	16,766,138,195	171,415,601,848	0.0978099	175,072,205,445	201,333,845,395	0.0869562	279,732,008,191	21,627,823,716
PWY-6182	superpathway of salicylate degradation	0.117705	0.0424502	0.103276	0.00722593	0.184018	0.184018	0.0144291	-0.0075138	0.0363721		272,461,538,462	158,871,447,418	0.171498	139,633,818,556	665,692,894,127	0.209757	125,010,543,124	907,879,148,855	0.137695	112,265,778,477	142,368,149,017	0.078856	218,008,352,441	211,676,523,451	0.102991	172,788,102,564	153,997,919,359	0.112202	224,367,028,866	145,718,523,127	0.153973	230,313,556,169	163,127,407,202	0.141186	307,460,946,144	179,550,738,969	0.171239	208,646,730,769	310,803,248,259	0.0671315	154,399,637,707	171,415,601,848	0.0900733	210,641,778,281	201,333,845,395	0.104623	197,854,279,035	21,627,823,716
P125-PWY	superpathway of (R,R)-butanediol biosynthesis	0.116822	0.0335079	0.128423	0.0133033	0.198078	0.198078	-0.0116006	-0.0297235	0.00652242		180,452,614,408	158,871,447,418	0.113584	493,853,187,017	665,692,894,127	0.0741863	823,761,919,397	907,879,148,855	0.0907348	183,004,238,042	142,368,149,017	0.128543	400,914,893,076	211,676,523,451	0.1894	109,348,499,071	153,997,919,359	0.0710065	142,109,019,596	145,718,523,127	0.097523	215,743,449,041	163,127,407,202	0.132255	228,213,283,146	179,550,738,969	0.127102	493,313,887,785	310,803,248,259	0.158722	129,760,818,455	171,415,601,848	0.0756995	299,808,103,518	201,333,845,395	0.148911	206,824,891,846	21,627,823,716
PWY0-1261	anhydromuropeptides recycling	0.116477	0.0364649	0.138309	0.014473	0.0315717	0.0315717	-0.0218322	-0.0415538	-0.00211055		208,565,388,672	158,871,447,418	0.131279	95,237,837,562	665,692,894,127	0.143066	105,093,866,742	907,879,148,855	0.115758	144,611,366,899	142,368,149,017	0.101576	345,657,873,124	211,676,523,451	0.163295	206,922,495,842	153,997,919,359	0.134367	172,609,784,509	145,718,523,127	0.118454	214,007,545,339	163,127,407,202	0.13119	224,330,138,125	179,550,738,969	0.12494	192,694,112,777	310,803,248,259	0.0619987	175,404,533,816	171,415,601,848	0.102327	149,732,100,996	201,333,845,395	0.0743701	258,108,210,483	21,627,823,716
PWY-6185	4-methylcatechol degradation (ortho cleavage)	0.114801	0.0426677	0.037833	0.00541921	8,88E+04	8,88E+04	0.0769676	0.0550112	0.098924		268,333,333,333	158,871,447,418	0.1689	139,862,307,692	665,692,894,127	0.2101	1216.7	907,879,148,855	0.134016	104,316,324,786	142,368,149,017	0.0732722	198,564,379,085	211,676,523,451	0.0938056	172,267,435,897	153,997,919,359	0.111863	219,904,700,855	145,718,523,127	0.150911	22,874,965,812	163,127,407,202	0.140228	298,742,136,752	179,550,738,969	0.166383	207,601,709,402	310,803,248,259	0.0667952	152,433,333,333	171,415,601,848	0.0889262	204,135,897,436	201,333,845,395	0.101392	185,115,470,085	21,627,823,716
P124-PWY	Bifidobacterium shunt	0.108973	0.0314321	0.150898	0.0263639	0.000182828	0.000182828	-0.0419242	-0.0621676	-0.0216809		189,598,806,235	158,871,447,418	0.119341	684,391,876,278	665,692,894,127	0.102809	144,834,637,814	907,879,148,855	0.159531	11,304,131,684	142,368,149,017	0.0794007	144,153,471,541	211,676,523,451	0.0681008	207,354,970,563	153,997,919,359	0.134648	142,576,258,226	145,718,523,127	0.0978436	139,645,591,733	163,127,407,202	0.0856052	194,307,314,909	179,550,738,969	0.108219	235,472,879,196	310,803,248,259	0.0757627	198,109,239,426	171,415,601,848	0.115572	321,014,919,804	201,333,845,395	0.159444	22,983,117,186	21,627,823,716
PWY-5837	1,4-dihydroxy-2-naphthoate biosynthesis I	0.106576	0.0432242	0.0498362	0.0164962	4,68E+06	4,68E+06	0.0567398	0.0334597	0.0800198		193,284,615,385	158,871,447,418	0.121661	626,082,226,721	665,692,894,127	0.0940497	916,767,125,506	907,879,148,855	0.100979	3549.1	142,368,149,017	0.24929	243,089,819,163	211,676,523,451	0.11484	123,817,384,615	153,997,919,359	0.080402	160,556,118,881	145,718,523,127	0.110182	219,885,865,722	163,127,407,202	0.134794	24,604,308,637	179,550,738,969	0.137033	179,064,384,615	310,803,248,259	0.0576134	130,810,230,769	171,415,601,848	0.0763117	223,446,230,769	201,333,845,395	0.110983	223,716,097,166	21,627,823,716
PWY-5897	superpathway of menaquinol-11 biosynthesis	0.102982	0.0429432	0.0471478	0.0160177	5,22E+06	5,22E+06	0.0558339	0.0327581	0.0789097		189,699,713,056	158,871,447,418	0.119405	605,453,554,108	665,692,894,127	0.0909509	84,399,213,444	907,879,148,855	0.092963	351,819,549,498	142,368,149,017	0.24712	236,292,694,522	211,676,523,451	0.111629	118,014,159,254	153,997,919,359	0.0766336	151,453,985,874	145,718,523,127	0.103936	213,980,211,728	163,127,407,202	0.131174	237,092,080,744	179,550,738,969	0.132047	172,829,263,989	310,803,248,259	0.0556073	127,169,493,544	171,415,601,848	0.0741878	213,698,721,664	201,333,845,395	0.106141	219,323,781,452	21,627,823,716
PWY-5898	superpathway of menaquinol-12 biosynthesis	0.102982	0.0429432	0.0471478	0.0160177	5,22E+06	5,22E+06	0.0558339	0.0327581	0.0789097		189,699,713,056	158,871,447,418	0.119405	605,453,554,108	665,692,894,127	0.0909509	84,399,213,444	907,879,148,855	0.092963	351,819,549,498	142,368,149,017	0.24712	236,292,694,522	211,676,523,451	0.111629	118,014,159,254	153,997,919,359	0.0766336	151,453,985,874	145,718,523,127	0.103936	213,980,211,728	163,127,407,202	0.131174	237,092,080,744	179,550,738,969	0.132047	172,829,263,989	310,803,248,259	0.0556073	127,169,493,544	171,415,601,848	0.0741878	213,698,721,664	201,333,845,395	0.106141	219,323,781,452	21,627,823,716
PWY-5899	superpathway of menaquinol-13 biosynthesis	0.102982	0.0429432	0.0471478	0.0160177	5,22E+06	5,22E+06	0.0558339	0.0327581	0.0789097		189,699,713,056	158,871,447,418	0.119405	605,453,554,108	665,692,894,127	0.0909509	84,399,213,444	907,879,148,855	0.092963	351,819,549,498	142,368,149,017	0.24712	236,292,694,522	211,676,523,451	0.111629	118,014,159,254	153,997,919,359	0.0766336	151,453,985,874	145,718,523,127	0.103936	213,980,211,728	163,127,407,202	0.131174	237,092,080,744	179,550,738,969	0.132047	172,829,263,989	310,803,248,259	0.0556073	127,169,493,544	171,415,601,848	0.0741878	213,698,721,664	201,333,845,395	0.106141	219,323,781,452	21,627,823,716
PWY-5741	ethylmalonyl-CoA pathway	0.0995269	0.0455797	0.18144	0.0194973	5,98E+04	5,98E+04	-0.0819129	-0.106784	-0.0570413		311,853,946,432	158,871,447,418	0.196293	884,866,135,035	665,692,894,127	0.132924	16,930,863,086	907,879,148,855	0.186488	801,895,899,453	142,368,149,017	0.0563255	214,402,419,736	211,676,523,451	0.101288	200,952,701,421	153,997,919,359	0.130491	113,395,795,971	145,718,523,127	0.0778184	134,762,648,576	163,127,407,202	0.0826119	194,858,859,534	179,550,738,969	0.108526	200,524,368,965	310,803,248,259	0.0645181	758,613,503,456	171,415,601,848	0.0442558	650,926,528,442	201,333,845,395	0.0323307	211,810,215,843	21,627,823,716
GLCMANNANAUT-PWY	superpathway of N-acetylglucosamine, N-acetylmannosamine and N-acetylneuraminate degradation	0.0995135	0.152303	0.0263227	0.00713047	0.0641482	0.0641482	0.0731908	-0.00480318	0.151185		116,438,034,188	158,871,447,418	0.0732907	458.1	665,692,894,127	0.0688155	422,656,837,607	907,879,148,855	0.0465543	101,236,472,027	142,368,149,017	0.0711089	131,979,358,974	211,676,523,451	0.0623495	887,482,127,764	153,997,919,359	0.0576295	889,155,555,556	145,718,523,127	0.0610187	149,296,997,863	163,127,407,202	0.0915217	119,445,897,436	179,550,738,969	0.0665249	122,594,491,395	310,803,248,259	0.0394444	132,512,489,016	171,415,601,848	0.0773048	137,692,895,026	201,333,845,395	0.0683903	129,248,044,204	21,627,823,716
P562-PWY	myo-inositol degradation I	0.0976628	0.0335948	0.190827	0.0166397	2,08E+01	2,08E+01	-0.0931639	-0.111896	-0.0744322		186,554,545,455	158,871,447,418	0.117425	68,685,591,133	665,692,894,127	0.103179	935,420,230,631	907,879,148,855	0.103034	170,189,547,958	142,368,149,017	0.119542	192,395,283,452	211,676,523,451	0.0908912	147,509,836,588	153,997,919,359	0.0957869	258,015,039,892	145,718,523,127	0.177064	146,912,633,094	163,127,407,202	0.0900601	213,902,568,204	179,550,738,969	0.119132	165,668,637,436	310,803,248,259	0.0533034	124,574,610,948	171,415,601,848	0.072674	144,991,540,039	201,333,845,395	0.0720155	220,100,899,828	21,627,823,716
PWY-6507	4-deoxy-L-threo-hex-4-enopyranuronate degradation	0.0959568	0.0711776	0.1185	0.0310008	0.243301	0.243301	-0.0225428	-0.0614735	0.0163879		824,996,313,364	158,871,447,418	0.0519285	385,231,060,811	665,692,894,127	0.0578692	398,007,265,745	907,879,148,855	0.0438392	10,050,421,892	142,368,149,017	0.0705946	191,052,106,443	211,676,523,451	0.0902566	16,811,179,831	153,997,919,359	0.109165	879,014,884,793	145,718,523,127	0.0603228	137,817,212,072	163,127,407,202	0.0844844	965,905,578,748	179,550,738,969	0.0537957	680,936,969,278	310,803,248,259	0.219089	212,369,078,659	171,415,601,848	0.123891	186,119,474,556	201,333,845,395	0.0924432	22,185,978,965	21,627,823,716
PWY-5863	superpathway of phylloquinol biosynthesis	0.0946076	0.0435362	0.0452108	0.0139392	0.000231477	0.000231477	0.0493968	0.026302	0.0724915		184,953,333,333	158,871,447,418	0.116417	486,593,030,303	665,692,894,127	0.0730957	809,854,545,455	907,879,148,855	0.0892029	337,501,466,667	142,368,149,017	0.237062	228,797,769,697	211,676,523,451	0.108088	978,726,666,667	153,997,919,359	0.0635545	135,921,907,692	145,718,523,127	0.093277	199,729,106,494	163,127,407,202	0.122437	232,237,988,745	179,550,738,969	0.129344	1,526,022	310,803,248,259	0.0490993	109,014,666,667	171,415,601,848	0.0635967	216,058,333,333	201,333,845,395	0.107313	188,115,606,061	21,627,823,716
GALACTUROCAT-PWY	D-galacturonate degradation I	0.0944813	0.0327482	0.138382	0.0122106	3,59E+06	3,59E+06	-0.0439002	-0.061497	-0.0263033		164,844,702,842	158,871,447,418	0.10376	643,555,839,918	665,692,894,127	0.0966746	66,567,671,212	907,879,148,855	0.0733222	119,500,851,171	142,368,149,017	0.0839379	287,427,720,499	211,676,523,451	0.135786	182,792,807,078	153,997,919,359	0.118698	126,168,466,517	145,718,523,127	0.0865837	15,842,282,601	163,127,407,202	0.097116	159,900,452,753	179,550,738,969	0.0890559	16,438,846,095	310,803,248,259	0.0528915	255,949,676,342	171,415,601,848	0.149315	207,537,956,065	201,333,845,395	0.103082	274,421,623,442	21,627,823,716
PWY-6892	thiazole biosynthesis I (E. coli)	0.0939059	0.0515472	0.0292501	0.012448	7,51E+06	7,51E+06	0.0646558	0.0377343	0.0915773		859,127,272,727	158,871,447,418	0.0540769	438,266,461,039	665,692,894,127	0.0658361	479,719,540,976	907,879,148,855	0.0528396	910,838,460,041	142,368,149,017	0.0639777	188,197,527,944	211,676,523,451	0.0889081	186,116,174,128	153,997,919,359	0.120856	118,490,971,787	145,718,523,127	0.081315	20,606,023,468	163,127,407,202	0.126319	148,667,531,476	179,550,738,969	0.0827997	187,881,832,525	310,803,248,259	0.0604504	398,805,419,142	171,415,601,848	0.232654	232,793,455,424	201,333,845,395	0.115626	418,172,299,332	21,627,823,716
PWY-6891	thiazole biosynthesis II (Bacillus)	0.0932835	0.0405211	0.0339427	0.0101872	1,19E+06	1,19E+06	0.0593408	0.0381414	0.0805402		169,339,710,145	158,871,447,418	0.106589	523,565,406,893	665,692,894,127	0.0786497	666,821,003,288	907,879,148,855	0.0734482	327,356,148,444	142,368,149,017	0.229936	190,971,338,229	211,676,523,451	0.0902185	130,857,924,613	153,997,919,359	0.0849738	11,802,823,918	145,718,523,127	0.0809974	186,511,027,008	163,127,407,202	0.114335	188,727,659,359	179,550,738,969	0.105111	130,171,578,902	310,803,248,259	0.0418823	160,947,483,548	171,415,601,848	0.0938931	224,004,645,542	201,333,845,395	0.11126	223,608,819,504	21,627,823,716
PWY0-781	aspartate superpathway	0.0930306	0.0265107	0.0574962	0.00768413	3,49E+06	3,49E+06	0.0355344	0.0215627	0.0495061		117,496,325,632	158,871,447,418	0.0739569	660,432,354,568	665,692,894,127	0.0992098	102,874,584,062	907,879,148,855	0.113313	120,480,689,504	142,368,149,017	0.0846262	251,396,970,553	211,676,523,451	0.118765	131,291,908,343	153,997,919,359	0.0852556	175,278,213,184	145,718,523,127	0.120285	200,682,137,282	163,127,407,202	0.123022	172,242,104,233	179,550,738,969	0.0959295	138,533,588,193	310,803,248,259	0.0445728	123,199,354,084	171,415,601,848	0.0718717	145,651,987,946	201,333,845,395	0.0723435	226,474,961,967	21,627,823,716
PWY-5505	L-glutamate and L-glutamine biosynthesis	0.092885	0.0409816	0.069849	0.0122313	0.0380724	0.0380724	0.023036	0.00139917	0.0446728		12,387,125,702	158,871,447,418	0.0779695	541,144,295,676	665,692,894,127	0.0812904	538,699,480,137	907,879,148,855	0.059336	101,544,491,594	142,368,149,017	0.0713253	282,906,093,422	211,676,523,451	0.13365	159,592,601,218	153,997,919,359	0.103633	107,142,724,558	145,718,523,127	0.0735272	151,328,773,733	163,127,407,202	0.0927672	150,338,425,193	179,550,738,969	0.0837303	17,039,780,559	310,803,248,259	0.054825	344,594,994,408	171,415,601,848	0.201029	307,326,551,578	201,333,845,395	0.152645	289,410,170,222	21,627,823,716
LACTOSECAT-PWY	lactose and galactose degradation I	0.0928692	0.201597	0.0236157	0.00902968	0.175063	0.175063	0.0692535	-0.0339767	0.172484		982,857,142,857	158,871,447,418	0.0618649	279,643,697,479	665,692,894,127	0.0420079	265.8	907,879,148,855	0.029277	10,140,581,685	142,368,149,017	0.0712279	637.6	211,676,523,451	0.0301214	446,315,319,974	153,997,919,359	0.0289819	695,499,159,664	145,718,523,127	0.0477289	128,603,641,457	163,127,407,202	0.0788363	132,278,812,325	179,550,738,969	0.0736721	860,279,413,919	310,803,248,259	0.0276792	671,206,886,447	171,415,601,848	0.0391567	112,654,725,275	201,333,845,395	0.0559542	593,173,333,333	21,627,823,716
GALLATE-DEGRADATION-I-PWY	gallate degradation II	0.0920521	0.0363788	0.111348	0.018719	0.0629619	0.0629619	-0.0192963	-0.0397156	0.00112307		219.75	158,871,447,418	0.138319	114,763,857,143	665,692,894,127	0.172398	101,546,428,571	907,879,148,855	0.11185	885,205,714,286	142,368,149,017	0.0621772	139,979,428,571	211,676,523,451	0.0661289	141,304,428,571	153,997,919,359	0.0917574	176,970,571,429	145,718,523,127	0.121447	176,496,428,571	163,127,407,202	0.108195	248,235,285,714	179,550,738,969	0.138254	175,378,571,429	310,803,248,259	0.0564275	114,572,285,714	171,415,601,848	0.0668389	157,296,428,571	201,333,845,395	0.0781272	149,859,857,143	21,627,823,716
PWY-7392	taxadiene biosynthesis (engineered)	0.0914239	0.0408001	0.0566672	0.0181775	0.00383098	0.00383098	0.0347567	0.0123726	0.0571408		238,563,523,433	158,871,447,418	0.150161	424,004,795,982	665,692,894,127	0.0636938	579,582,676,454	907,879,148,855	0.0638392	289,083,998,782	142,368,149,017	0.203054	159,258,657,256	211,676,523,451	0.0752368	131,884,473,048	153,997,919,359	0.0856404	163,413,888,971	145,718,523,127	0.112144	164,430,363,785	163,127,407,202	0.100799	185,024,828,435	179,550,738,969	0.103049	105,836,363,636	310,803,248,259	0.0340525	202,456,765,134	171,415,601,848	0.118109	244,209,442,123	201,333,845,395	0.121296	214,057,162,085	21,627,823,716
PWY-5840	superpathway of menaquinol-7 biosynthesis	0.0913827	0.0439111	0.0425432	0.0133558	0.000280989	0.000280989	0.0488395	0.0256279	0.0720511		183,211,465,992	158,871,447,418	0.115321	465,966,765,943	665,692,894,127	0.0699973	779,439,615,494	907,879,148,855	0.0858528	339,075,326,383	142,368,149,017	0.238168	223,464,151,761	211,676,523,451	0.105569	903,652,116,948	153,997,919,359	0.0586795	129,199,435,821	145,718,523,127	0.0886637	190,299,387,201	163,127,407,202	0.116657	224,224,246,651	179,550,738,969	0.124881	147,233,485,988	310,803,248,259	0.0473719	104,801,712,157	171,415,601,848	0.061139	206,676,998,692	201,333,845,395	0.102654	181,639,575,306	21,627,823,716
GALLATE-DEGRADATION-II-PWY	gallate degradation I	0.0885822	0.0356444	0.0824313	0.0152053	0.519323	0.519323	0.00615091	-0.0132924	0.0255942		215	158,871,447,418	0.13533	112,563,857,143	665,692,894,127	0.169093	991,544,285,714	907,879,148,855	0.109215	840,277,142,857	142,368,149,017	0.0590214	133,611,571,429	211,676,523,451	0.0631206	131,204,428,571	153,997,919,359	0.0851988	170,938,428,571	145,718,523,127	0.117307	168,871,428,571	163,127,407,202	0.103521	235,410,285,714	179,550,738,969	0.131111	165,121,428,571	310,803,248,259	0.0531273	111,340,142,857	171,415,601,848	0.0649533	155,517,857,143	201,333,845,395	0.0772438	140,459,857,143	21,627,823,716
METHYLGALLATE-DEGRADATION-PWY	methylgallate degradation	0.0877755	0.0355805	0.0787735	0.0172121	0.356851	0.356851	0.00900205	-0.0107598	0.0287639		212	158,871,447,418	0.133441	112,106,405,229	665,692,894,127	0.168406	979,708,496,732	907,879,148,855	0.107912	831,917,320,261	142,368,149,017	0.0584342	128,937,908,497	211,676,523,451	0.0609127	129,755,816,993	153,997,919,359	0.0842582	170,144,183,007	145,718,523,127	0.116762	167,121,627,451	163,127,407,202	0.102449	235,004,444,444	179,550,738,969	0.130885	164,673,856,209	310,803,248,259	0.0529833	111,652,607,843	171,415,601,848	0.0651356	151,715,686,275	201,333,845,395	0.0753553	136,110,849,673	21,627,823,716
DHGLUCONATE-PYR-CAT-PWY	glucose degradation (oxidative)	0.0822269	0.0410742	0.0142673	0.00387264	2,86E+05	2,86E+05	0.0679596	0.0468766	0.0890426		235,555,555,556	158,871,447,418	0.148268	112,833,333,333	665,692,894,127	0.169498	947,527,777,778	907,879,148,855	0.104367	565,994,117,647	142,368,149,017	0.0397557	102,501,984,127	211,676,523,451	0.0484239	131,977,777,778	153,997,919,359	0.085701	204,514,542,484	145,718,523,127	0.140349	167,366,666,667	163,127,407,202	0.102599	229,983,333,333	179,550,738,969	0.128088	1673.75	310,803,248,259	0.0538524	959,444,444,444	171,415,601,848	0.0559718	140,178,333,333	201,333,845,395	0.0696248	972,477,777,778	21,627,823,716
GLYCOLYSIS-TCA-GLYOX-BYPASS	superpathway of glycolysis, pyruvate dehydrogenase, TCA, and glyoxylate bypass	0.080505	0.0320886	0.125911	0.0143007	1,94E+05	1,94E+05	-0.0454059	-0.0630113	-0.0278004		148,047,191,423	158,871,447,418	0.0931868	490,127,874,751	665,692,894,127	0.0736267	568,408,509,489	907,879,148,855	0.0626084	214,547,309,683	142,368,149,017	0.150699	242,290,547,816	211,676,523,451	0.114463	103,315,109,174	153,997,919,359	0.0670886	132,871,682,875	145,718,523,127	0.0911838	170,814,639,524	163,127,407,202	0.104712	177,689,112,327	179,550,738,969	0.0989632	115,271,569,402	310,803,248,259	0.0370883	951,321,379,651	171,415,601,848	0.0554979	135,139,954,757	201,333,845,395	0.0671223	16,548,026,091	21,627,823,716
PWY-922	mevalonate pathway I	0.0800956	0.127808	0.0342678	0.00917336	0.158411	0.158411	0.0458278	-0.0196898	0.111345		521,538,461,538	158,871,447,418	0.0328277	259,754,119,107	665,692,894,127	0.0390201	380,553,846,154	907,879,148,855	0.0419168	920,028,340,081	142,368,149,017	0.0646232	777,125,870,445	211,676,523,451	0.0367129	503,674,735,536	153,997,919,359	0.0327066	698,054,087,763	145,718,523,127	0.0479043	101,694,136,516	163,127,407,202	0.0623403	112,646,114,144	179,550,738,969	0.0627378	119,397,842,105	310,803,248,259	0.0384159	738,209,230,769	171,415,601,848	0.0430655	264,180,076,923	201,333,845,395	0.131215	92,311,388,664	21,627,823,716
NAD-BIOSYNTHESIS-II	NAD salvage pathway II	0.0794111	0.0280304	0.0350487	0.00703212	4,35E+05	4,35E+05	0.0443624	0.0296991	0.0590257		106,474,835,165	158,871,447,418	0.0670195	497,954,681,319	665,692,894,127	0.0748025	802,718,490,842	907,879,148,855	0.0884169	114,325,733,333	142,368,149,017	0.0803029	288,016,491,575	211,676,523,451	0.136064	107,946,072,527	153,997,919,359	0.0700958	141,606,150,183	145,718,523,127	0.0971779	142,351,931,136	163,127,407,202	0.0872643	14,150,023,663	179,550,738,969	0.0788079	135,194,974,359	310,803,248,259	0.0434986	110,146,388,278	171,415,601,848	0.0642569	213,858,868,132	201,333,845,395	0.106221	159,284,026,374	21,627,823,716
PWY-5910	superpathway of geranylgeranyldiphosphate biosynthesis I (via mevalonate)	0.0791879	0.12638	0.026782	0.00863388	0.106089	0.106089	0.0524058	-0.0123685	0.11718		518,637,770,898	158,871,447,418	0.0326451	255,966,338,673	665,692,894,127	0.0384511	378,618,421,053	907,879,148,855	0.0417036	905,007,518,797	142,368,149,017	0.0635681	763,601,691,729	211,676,523,451	0.036074	499,413,144,434	153,997,919,359	0.0324299	693,877,069,592	145,718,523,127	0.0476176	995,382,997,327	163,127,407,202	0.0610187	110,903,422,599	179,550,738,969	0.0617672	118,018,541,353	310,803,248,259	0.0379721	729,629,473,684	171,415,601,848	0.0425649	262,454,894,737	201,333,845,395	0.130358	912,611,466,165	21,627,823,716
PWY-5304	superpathway of sulfur oxidation (Acidianus ambivalens)	0.0752577	0.0448801	0.0335285	0.011503	0.00144961	0.00144961	0.0417292	0.0182287	0.0652297		153	158,871,447,418	0.0963043	233.57	665,692,894,127	0.0350867	500.04	907,879,148,855	0.0550778	3317.34	142,368,149,017	0.233011	1276.5	211,676,523,451	0.0603043	925.65	153,997,919,359	0.060108	903.4	145,718,523,127	0.0619962	1690.92	163,127,407,202	0.103656	1633.77	179,550,738,969	0.0909921	1271.94	310,803,248,259	0.0409243	1386.72	171,415,601,848	0.0808981	2200.9	201,333,845,395	0.109316	1651.83	21,627,823,716
PWY-6478	GDP-D-glycero-&alpha;-D-manno-heptose biosynthesis	0.0708022	0.045586	0.0480858	0.0267385	0.0874494	0.0874494	0.0227164	-0.003563	0.0489957		134.67	158,871,447,418	0.0847666	389.17	665,692,894,127	0.0584609	952.17	907,879,148,855	0.104878	422,401,428,571	142,368,149,017	0.0296697	881,357,142,857	211,676,523,451	0.041637	1104.5	153,997,919,359	0.0717217	700,454,545,455	145,718,523,127	0.048069	871,955,714,286	163,127,407,202	0.0534524	1188	179,550,738,969	0.0661651	662,490,909,091	310,803,248,259	0.213154	670.17	171,415,601,848	0.0390962	510,710,526,316	201,333,845,395	0.0253664	134,551,714,286	21,627,823,716
THISYN-PWY	superpathway of thiamin diphosphate biosynthesis I	0.0705213	0.0294004	0.0244613	0.00981612	4,68E+05	4,68E+05	0.0460599	0.0304145	0.0617054		68,658,162,355	158,871,447,418	0.0432162	426,099,563,198	665,692,894,127	0.0640084	4,348,746,566	907,879,148,855	0.0479001	756,171,610,925	142,368,149,017	0.0531138	173,566,167,605	211,676,523,451	0.0819959	127,053,489,446	153,997,919,359	0.0825034	902,167,573,036	145,718,523,127	0.0619117	141,711,397,515	163,127,407,202	0.0868716	1,058,435,487	179,550,738,969	0.0589491	144,464,226,024	310,803,248,259	0.0464809	218,177,369,489	171,415,601,848	0.12728	160,500,689,598	201,333,845,395	0.0797187	277,430,930,828	21,627,823,716
PWY-1622	formaldehyde assimilation I (serine pathway)	0.0704903	0.0320689	0.120431	0.0116593	5,03E+05	5,03E+05	-0.0499403	-0.0671307	-0.0327499		192,073,776,224	158,871,447,418	0.120899	57,576,486,014	665,692,894,127	0.0864911	134,070,611,888	907,879,148,855	0.147675	537,411,013,986	142,368,149,017	0.037748	104,554,103,397	211,676,523,451	0.0493933	148,186,382,745	153,997,919,359	0.0962262	880,442,546,927	145,718,523,127	0.0604208	105,263,761,587	163,127,407,202	0.0645286	151,968,561,555	179,550,738,969	0.0846382	150,486,684,631	310,803,248,259	0.0484186	487,252,089,771	171,415,601,848	0.0284252	472,518,128,964	201,333,845,395	0.0234694	16,131,106,806	21,627,823,716
PWY0-1479	tRNA processing	0.069523	0.0248681	0.0971006	0.00967193	0.000317894	0.000317894	-0.0275776	-0.0409977	-0.0141575		88	158,871,447,418	0.0553907	536,678,571,429	665,692,894,127	0.0806195	650.64	907,879,148,855	0.0716659	103,489,857,143	142,368,149,017	0.0726917	2106.89	211,676,523,451	0.0995335	107,018,229,814	153,997,919,359	0.0694933	117,505,571,429	145,718,523,127	0.0806387	140,702,142,857	163,127,407,202	0.0862529	127,198,571,429	179,550,738,969	0.0708427	131,610,546,584	310,803,248,259	0.0423453	906.56	171,415,601,848	0.0528867	876.88	201,333,845,395	0.0435535	170,141,021,978	21,627,823,716
PWY-6339	syringate degradation	0.0662808	0.033936	0.0113831	0.00369348	3,77E+05	3,77E+05	0.0548976	0.0374606	0.0723347		212	158,871,447,418	0.133441	983	665,692,894,127	0.147666	788	907,879,148,855	0.0867957	422	142,368,149,017	0.0296415	787	211,676,523,451	0.0371794	1177	153,997,919,359	0.0764296	993	145,718,523,127	0.0681451	1410	163,127,407,202	0.0864355	1767	179,550,738,969	0.0984123	1436	310,803,248,259	0.0462029	862	171,415,601,848	0.0502871	1132	201,333,845,395	0.056225	781	21,627,823,716
PWY-6471	peptidoglycan biosynthesis IV (Enterococcus faecium)	0.0660991	0.170478	0.0131144	0.00666007	0.217518	0.217518	0.0529848	-0.0342962	0.140266		268,677,484,543	158,871,447,418	0.0169116	122,156,369,959	665,692,894,127	0.0183503	127,283,238,282	907,879,148,855	0.0140198	384,062,000,789	142,368,149,017	0.0269767	173,525,557,608	211,676,523,451	0.00819768	324,283,297,807	153,997,919,359	0.0210576	406,321,196,025	145,718,523,127	0.027884	395,698,630,439	163,127,407,202	0.024257	396,405,244,907	179,550,738,969	0.0220776	6,004,699,343	310,803,248,259	0.0193199	70,783,808,782	171,415,601,848	0.0412937	151,679,357,739	201,333,845,395	0.0753372	389,684,537,265	21,627,823,716
PWY-5419	catechol degradation to 2-oxopent-4-enoate II	0.0646765	0.0239664	0.107788	0.0107107	5,86E+04	5,86E+04	-0.0431114	-0.0562657	-0.0299572		150.48	158,871,447,418	0.0947181	549,903,809,524	665,692,894,127	0.0826062	974,108,571,429	907,879,148,855	0.107295	623.71	142,368,149,017	0.0438097	948,337,566,138	211,676,523,451	0.0448013	107,594,360,902	153,997,919,359	0.0698674	125,101,904,762	145,718,523,127	0.0858518	11,714,162,406	163,127,407,202	0.0718099	164,941,403,509	179,550,738,969	0.0918634	114,960,888,889	310,803,248,259	0.0369883	559,222,857,143	171,415,601,848	0.0326238	725,384,711,779	201,333,845,395	0.036029	144,054,857,143	21,627,823,716
PWY0-1415	superpathway of heme biosynthesis from uroporphyrinogen-III	0.0579798	0.0198106	0.0331086	0.00670383	7,69E+06	7,69E+06	0.0248713	0.0143178	0.0354248		666,272,727,273	158,871,447,418	0.0419379	406,136,357,656	665,692,894,127	0.0610096	493,567,386,364	907,879,148,855	0.0543649	957,049,015,152	142,368,149,017	0.0672235	15,511,465	211,676,523,451	0.0732791	835,828,365,987	153,997,919,359	0.0542753	974,063,295,455	145,718,523,127	0.0668455	115,950,670,455	163,127,407,202	0.0710798	107,487,909,091	179,550,738,969	0.0598649	973,857,613,636	310,803,248,259	0.0313336	918,227,045,455	171,415,601,848	0.0535673	931,764,772,727	201,333,845,395	0.0462796	154,906,761,364	21,627,823,716
POLYAMSYN-PWY	superpathway of polyamine biosynthesis I	0.0569514	0.0186068	0.0454704	0.00554787	0.0242247	0.0242247	0.011481	0.00165787	0.0213041		941,334,724,013	158,871,447,418	0.0592513	383,469,654,283	665,692,894,127	0.0576046	571,243,196,007	907,879,148,855	0.0629206	706,495,032,825	142,368,149,017	0.0496245	161,720,827,999	211,676,523,451	0.0764	8,005,790,289	153,997,919,359	0.0519864	119,350,356,357	145,718,523,127	0.0819047	127,808,116,946	163,127,407,202	0.0783486	14,034,738,828	179,550,738,969	0.0781659	609,422,976,432	310,803,248,259	0.019608	735,830,547,607	171,415,601,848	0.0429267	928,539,762,148	201,333,845,395	0.0461194	120,849,626,794	21,627,823,716
PWY-6353	purine nucleotides degradation II (aerobic)	0.0559652	0.0231355	0.172957	0.0208632	7,18E-06	7,18E-06	-0.116992	-0.132353	-0.101631		119,197,119,109	158,871,447,418	0.0750274	378,022,496,519	665,692,894,127	0.0567863	396,813,207,177	907,879,148,855	0.0437077	728,602,979,189	142,368,149,017	0.0511774	202,716,204,307	211,676,523,451	0.095767	801,876,381,758	153,997,919,359	0.0520706	10,993,935,257	145,718,523,127	0.0754464	991,593,624,017	163,127,407,202	0.0607865	110,818,008,852	179,550,738,969	0.0617196	798,775,248,254	310,803,248,259	0.0257004	756,741,792,651	171,415,601,848	0.0441466	582,958,744,303	201,333,845,395	0.0289548	126,964,346,064	21,627,823,716
PRPP-PWY	superpathway of histidine, purine, and pyrimidine biosynthesis	0.0558852	0.0187266	0.0206372	0.00498316	3,79E+04	3,79E+04	0.035248	0.0254245	0.0450715		614,556,542,103	158,871,447,418	0.0386826	406,122,274,636	665,692,894,127	0.0610075	454,653,045,564	907,879,148,855	0.0500786	838,597,628,748	142,368,149,017	0.0589035	149,941,654,533	211,676,523,451	0.0708353	883,662,767,048	153,997,919,359	0.0573815	968,028,312,121	145,718,523,127	0.0664314	105,929,746,851	163,127,407,202	0.0649368	107,841,382,599	179,550,738,969	0.0600618	901,212,653,706	310,803,248,259	0.0289962	103,860,310,837	171,415,601,848	0.0605898	861,956,706,435	201,333,845,395	0.0428123	149,836,709,028	21,627,823,716
PWY-5022	4-aminobutanoate degradation V	0.055629	0.029647	0.0386971	0.00486778	0.0321124	0.0321124	0.0169319	0.00161788	0.0322459		126	158,871,447,418	0.0793094	268,503,448,276	665,692,894,127	0.0403344	435.1	907,879,148,855	0.0479249	790,646,666,667	142,368,149,017	0.0555354	2234.5	211,676,523,451	0.105562	595,673,333,333	153,997,919,359	0.0386806	597,555,172,414	145,718,523,127	0.0410075	115,952,954,023	163,127,407,202	0.0710812	12,112,808,046	179,550,738,969	0.0674618	400,988,133,333	310,803,248,259	0.129017	449,775,964,912	171,415,601,848	0.0262389	850,156,666,667	201,333,845,395	0.0422262	616,215,333,333	21,627,823,716
PWY-6895	superpathway of thiamin diphosphate biosynthesis II	0.052973	0.0169413	0.0201239	0.00637886	1,91E+04	1,91E+04	0.0328491	0.0237371	0.0419611		691,678,581,834	158,871,447,418	0.043537	405,881,965,094	665,692,894,127	0.0609714	415,082,093,024	907,879,148,855	0.04572	711,711,723,317	142,368,149,017	0.0499909	137,615,146,546	211,676,523,451	0.065012	867,617,581,121	153,997,919,359	0.0563396	874,651,119,525	145,718,523,127	0.0600233	100,497,427,278	163,127,407,202	0.0616067	100,114,912,937	179,550,738,969	0.0557586	817,299,525,193	310,803,248,259	0.0262964	872,160,221,245	171,415,601,848	0.0508799	980,866,559,257	201,333,845,395	0.0487184	155,452,617,085	21,627,823,716
P461-PWY	hexitol fermentation to lactate, formate, ethanol and acetate	0.0529066	0.0218703	0.0216015	0.00573544	1,57E+05	1,57E+05	0.0313051	0.0198408	0.0427695		597,053,068,933	158,871,447,418	0.0375809	304,018,095,238	665,692,894,127	0.0456694	3,353,736,013	907,879,148,855	0.0369403	761,003,545,123	142,368,149,017	0.0534532	161,050,343,075	211,676,523,451	0.0760832	787,202,107,784	153,997,919,359	0.0511177	860,041,943,882	145,718,523,127	0.0590208	112,106,975,046	163,127,407,202	0.0687236	111,963,522,419	179,550,738,969	0.0623576	893,997,611,225	310,803,248,259	0.0287641	111,580,678,942	171,415,601,848	0.0650937	129,313,066,251	201,333,845,395	0.0642282	139,947,564,297	21,627,823,716
PWY-6545	pyrimidine deoxyribonucleotides de novo biosynthesis III	0.0522389	0.0162629	0.0524319	0.0150235	0.971542	0.971542	-0.000192988	-0.0111082	0.0107222		1,419,375	158,871,447,418	0.0893411	338,622,717,391	665,692,894,127	0.0508677	391,537,651,668	907,879,148,855	0.0431266	797,155,921,891	142,368,149,017	0.0559926	107,145,423,913	211,676,523,451	0.0506175	114,671,636,881	153,997,919,359	0.0744631	681,498,913,043	145,718,523,127	0.0467682	987,251,195,652	163,127,407,202	0.0605203	707,794,565,217	179,550,738,969	0.0394203	908,805,826,087	310,803,248,259	0.0292406	106,022,309,783	171,415,601,848	0.061851	796,341,195,652	201,333,845,395	0.0395533	119,779,732,179	21,627,823,716
PWY-2941	L-lysine biosynthesis II	0.0520714	0.0414375	0.0216197	0.00849642	0.00808516	0.00808516	0.0304517	0.00893376	0.0519697		772,198,187,777	158,871,447,418	0.0486052	1,803,770,985	665,692,894,127	0.0270961	312,997,745,039	907,879,148,855	0.0344757	271,264,043,851	142,368,149,017	0.190537	668,858,054,986	211,676,523,451	0.0315981	511,644,139,895	153,997,919,359	0.0332241	560,821,322,772	145,718,523,127	0.0384866	798,663,540,698	163,127,407,202	0.0489595	876,695,752	179,550,738,969	0.0488272	10,280,375,747	310,803,248,259	0.0330768	982,926,648,922	171,415,601,848	0.0573417	267,947,118,971	201,333,845,395	0.133086	104,482,803,008	21,627,823,716
ARG+POLYAMINE-SYN	superpathway of arginine and polyamine biosynthesis	0.0504965	0.0171162	0.0353978	0.004404	0.00224228	0.00224228	0.0150987	0.00613456	0.0240629		785,357,806,599	158,871,447,418	0.0494335	348,924,610,839	665,692,894,127	0.0524153	497,640,937,955	907,879,148,855	0.0548136	628,513,046,725	142,368,149,017	0.044147	146,034,680,276	211,676,523,451	0.0689895	713,541,839,303	153,997,919,359	0.0463345	109,367,431,079	145,718,523,127	0.0750539	113,291,407,514	163,127,407,202	0.0694496	123,056,827,205	179,550,738,969	0.068536	506,166,233,395	310,803,248,259	0.0162857	640,669,170,262	171,415,601,848	0.0373752	816,514,906,207	201,333,845,395	0.0405553	105,213,570,891	21,627,823,716
PWY-5861	superpathway of demethylmenaquinol-8 biosynthesis	0.0504869	0.0176211	0.0232637	0.00854673	6,06E+05	6,06E+05	0.0272232	0.0174321	0.0370144		622,290,322,581	158,871,447,418	0.0391694	398,498,709,677	665,692,894,127	0.0598622	474,375,652,174	907,879,148,855	0.052251	704,298,387,097	142,368,149,017	0.0494702	139,656,347,359	211,676,523,451	0.0659763	734,724,193,548	153,997,919,359	0.04771	937,627,296,997	145,718,523,127	0.0643451	104,293,683,403	163,127,407,202	0.0639339	965,939,869,098	179,550,738,969	0.0537976	798,635,806,452	310,803,248,259	0.0256959	738,742,580,645	171,415,601,848	0.0430966	662,516,774,194	201,333,845,395	0.0329064	134,525,743,338	21,627,823,716
PWY-5838	superpathway of menaquinol-8 biosynthesis I	0.0498973	0.0174783	0.0230285	0.00855327	6,56E+05	6,56E+05	0.0268688	0.0171429	0.0365947		617,425,531,915	158,871,447,418	0.0388632	39,587,106,383	665,692,894,127	0.0594675	431,511,367,781	907,879,148,855	0.0475296	70,109,212,766	142,368,149,017	0.049245	138,516,091,846	211,676,523,451	0.0654376	732,622,340,426	153,997,919,359	0.0475735	916,235,035,461	145,718,523,127	0.062877	103,607,460,817	163,127,407,202	0.0635132	959,490,865,601	179,550,738,969	0.0534384	794.77	310,803,248,259	0.0255715	735,943,404,255	171,415,601,848	0.0429333	656,739,148,936	201,333,845,395	0.0326194	133,954,550,152	21,627,823,716
RHAMCAT-PWY	L-rhamnose degradation I	0.0481377	0.0255002	0.0217747	0.0144675	0.000957899	0.000957899	0.026363	0.0117708	0.0409551		58.55	158,871,447,418	0.0368537	312,522,857,143	665,692,894,127	0.046947	188,108,571,429	907,879,148,855	0.0207196	730,805,260,504	142,368,149,017	0.0513321	952.708	211,676,523,451	0.0450077	846,398,571,429	153,997,919,359	0.0549617	767,054,285,714	145,718,523,127	0.0526394	825,307,714,286	163,127,407,202	0.0505928	790,937,238,095	179,550,738,969	0.0440509	692,135,714,286	310,803,248,259	0.0222693	131,655,667,532	171,415,601,848	0.076805	913,779,220,779	201,333,845,395	0.0453863	111,537,885,714	21,627,823,716
TEICHOICACID-PWY	teichoic acid (poly-glycerol) biosynthesis	0.0474684	0.0232498	0.0249183	0.00919873	0.00118157	0.00118157	0.0225501	0.00998005	0.0351201		101,179,056,238	158,871,447,418	0.0636861	173,947,057,016	665,692,894,127	0.0261302	380,067,529,106	907,879,148,855	0.0418632	831,189,123,034	142,368,149,017	0.0583831	101,556,547,935	211,676,523,451	0.0479772	447,577,720,319	153,997,919,359	0.0290639	618,542,081,448	145,718,523,127	0.0424477	115,483,377,074	163,127,407,202	0.0707934	135,103,476,837	179,550,738,969	0.0752453	110,647,761,258	310,803,248,259	0.0356006	592,280,650,722	171,415,601,848	0.0345523	240,353,267,399	201,333,845,395	0.11938	892,167,200,687	21,627,823,716
KDO-NAGLIPASYN-PWY	superpathway of (Kdo)2-lipid A biosynthesis	0.0466439	0.0171408	0.0177248	0.00362092	1,94E+05	1,94E+05	0.028919	0.0200099	0.0378281		613,253,521,127	158,871,447,418	0.0386006	346,777,001,659	665,692,894,127	0.0520926	464,347,315,825	907,879,148,855	0.0511464	628,383,784,038	142,368,149,017	0.0441379	136,474,666,843	211,676,523,451	0.0644732	594,958,758,516	153,997,919,359	0.0386342	877,989,064,916	145,718,523,127	0.0602524	939,362,931,907	163,127,407,202	0.0575846	922,703,785,238	179,550,738,969	0.0513896	747,518,384,341	310,803,248,259	0.0240512	663,367,781,072	171,415,601,848	0.0386994	622,828,215,539	201,333,845,395	0.0309351	118,297,369,515	21,627,823,716
PWY-1861	formaldehyde assimilation II (RuMP Cycle)	0.0431364	0.0259414	0.0503008	0.00743392	0.286823	0.286823	-0.00716447	-0.020827	0.00649809		596,526,315,789	158,871,447,418	0.0375477	156,238,666,667	665,692,894,127	0.0234701	292,643,809,524	907,879,148,855	0.0322338	182,891,625,104	142,368,149,017	0.128464	107,420,817,517	211,676,523,451	0.0507476	493,816,338,602	153,997,919,359	0.0320664	521,055,632,141	145,718,523,127	0.0357577	978,646,587,055	163,127,407,202	0.0599928	124,970,072,665	179,550,738,969	0.0696015	79,637,740,272	310,803,248,259	0.0256232	902,803,033,928	171,415,601,848	0.0526675	135,796,911,741	201,333,845,395	0.0674486	89,410,840,384	21,627,823,716
PWY-6396	superpathway of 2,3-butanediol biosynthesis	0.0422394	0.026136	0.0812772	0.00948937	8,88E+04	8,88E+04	-0.0390378	-0.0530461	-0.0250295		427,531,100,478	158,871,447,418	0.0269105	163,050,992,685	665,692,894,127	0.0244934	324,143,761,755	907,879,148,855	0.0357034	946,931,070,309	142,368,149,017	0.0665128	830,282,991,491	211,676,523,451	0.0392241	438,450,992,685	153,997,919,359	0.0284712	526,126,750,261	145,718,523,127	0.0361057	677,610,404,045	163,127,407,202	0.0415387	79,779,596,048	179,550,738,969	0.0444329	729,948,098,712	310,803,248,259	0.0234859	53,882,737,722	171,415,601,848	0.031434	118,752,142,111	201,333,845,395	0.0589827	643,301,351,924	21,627,823,716
GALACT-GLUCUROCAT-PWY	superpathway of hexuronide and hexuronate degradation	0.0415184	0.020407	0.0168381	0.00464184	0.000112048	0.000112048	0.0246803	0.014047	0.0353136		428,604,278,075	158,871,447,418	0.0269781	27,497,402,696	665,692,894,127	0.0413064	22,664,615,057	907,879,148,855	0.0249644	45,587,772,488	142,368,149,017	0.032021	116,530,592,448	211,676,523,451	0.0550513	860,906,026,533	153,997,919,359	0.0559037	549,061,289,329	145,718,523,127	0.0376796	894,683,982,326	163,127,407,202	0.0548457	63,854,015,059	179,550,738,969	0.0355632	880,986,316,254	310,803,248,259	0.0283455	131,310,813,469	171,415,601,848	0.0766038	93,159,679,527	201,333,845,395	0.0462712	125,714,774,375	21,627,823,716
PWY0-1338	polymyxin resistance	0.0412122	0.021184	0.0277701	0.00455917	0.0194639	0.0194639	0.0134421	0.00242496	0.0244592		39.8	158,871,447,418	0.0250517	266,724,444,444	665,692,894,127	0.0400672	360.43	907,879,148,855	0.0397002	434,197,777,778	142,368,149,017	0.0304982	130,429,333,333	211,676,523,451	0.0616173	573.35	153,997,919,359	0.037231	132,349,555,556	145,718,523,127	0.0908255	726,608,888,889	163,127,407,202	0.0445424	109,978,777,778	179,550,738,969	0.0612522	680.68	310,803,248,259	0.0219007	572.5	171,415,601,848	0.0333984	605,338,888,889	201,333,845,395	0.0300664	841.52	21,627,823,716
RUMP-PWY	formaldehyde oxidation I	0.039626	0.0255097	0.0711708	0.00926809	9,34E+05	9,34E+05	-0.0315448	-0.0452183	-0.0178713		565,384,615,385	158,871,447,418	0.0355876	14,522,091,954	665,692,894,127	0.021815	265,771,327,064	907,879,148,855	0.0292739	182,797,056,769	142,368,149,017	0.128397	896,537,748,573	211,676,523,451	0.0423541	469,973,353,667	153,997,919,359	0.0305182	478,510,964,163	145,718,523,127	0.032838	905,711,100,859	163,127,407,202	0.0555217	112,126,600,836	179,550,738,969	0.0624484	677,535,076,423	310,803,248,259	0.0217995	766,741,579,617	171,415,601,848	0.04473	120,694,598,428	201,333,845,395	0.0599475	726,600,932,959	21,627,823,716
HEXITOLDEGSUPER-PWY	superpathway of hexitol degradation (bacteria)	0.0392933	0.0154407	0.0175678	0.00529055	1,93E+06	1,93E+06	0.0217255	0.0134915	0.0299594		576,187,476,613	158,871,447,418	0.0362675	277,316,148,462	665,692,894,127	0.0416583	231,583,154,392	907,879,148,855	0.0255081	526,333,470,881	142,368,149,017	0.0369699	137,713,703,877	211,676,523,451	0.0650586	541,054,215,266	153,997,919,359	0.0351339	691,571,859,166	145,718,523,127	0.0474594	903,918,372,049	163,127,407,202	0.0554118	101,180,465,754	179,550,738,969	0.056352	559,600,637,885	310,803,248,259	0.018005	541,853,481,016	171,415,601,848	0.0316105	860,977,892,725	201,333,845,395	0.0427637	848,199,866,412	21,627,823,716
PWY-5862	superpathway of demethylmenaquinol-9 biosynthesis	0.0385239	0.0163087	0.0175739	0.00319804	5,76E+06	5,76E+06	0.0209499	0.0124917	0.0294082		550,032,258,065	158,871,447,418	0.0346212	258,337,419,355	665,692,894,127	0.0388073	36,710,887,798	907,879,148,855	0.0404359	533,638,387,097	142,368,149,017	0.037483	124,601,508,649	211,676,523,451	0.0588641	464,982,258,065	153,997,919,359	0.0301941	70,039,407,119	145,718,523,127	0.0480649	801,938,124,357	163,127,407,202	0.0491602	839,439,869,098	179,550,738,969	0.0467522	532,268,064,516	310,803,248,259	0.0171256	525,079,032,258	171,415,601,848	0.0306319	58,250,483,871	201,333,845,395	0.0289323	937,403,884,993	21,627,823,716
PWY-5860	superpathway of demethylmenaquinol-6 biosynthesis I	0.0383327	0.0164713	0.017441	0.00320851	6,64E+06	6,64E+06	0.0208917	0.0123507	0.0294327		550,032,258,065	158,871,447,418	0.0346212	258,337,419,355	665,692,894,127	0.0388073	36,710,887,798	907,879,148,855	0.0404359	533,638,387,097	142,368,149,017	0.037483	124,601,508,649	211,676,523,451	0.0588641	464,982,258,065	153,997,919,359	0.0301941	70,039,407,119	145,718,523,127	0.0480649	801,938,124,357	163,127,407,202	0.0491602	835,939,869,098	179,550,738,969	0.0465573	532,268,064,516	310,803,248,259	0.0171256	525,079,032,258	171,415,601,848	0.0306319	58,250,483,871	201,333,845,395	0.0289323	929,403,884,993	21,627,823,716
PWY-5845	superpathway of menaquinol-9 biosynthesis	0.0383005	0.0161589	0.017504	0.00318069	5,63E+06	5,63E+06	0.0207965	0.0124151	0.0291778		545,936,170,213	158,871,447,418	0.0343634	256,190,212,766	665,692,894,127	0.0384847	365,362,644,377	907,879,148,855	0.0402435	53,043,212,766	142,368,149,017	0.0372578	123,479,921,633	211,676,523,451	0.0583343	463,303,191,489	153,997,919,359	0.030085	693,224,184,397	145,718,523,127	0.0475728	795,106,097,529	163,127,407,202	0.0487414	833,690,865,601	179,550,738,969	0.046432	528.97	310,803,248,259	0.0170194	522,567,021,277	171,415,601,848	0.0304854	578,741,489,362	201,333,845,395	0.0287454	933,698,267,477	21,627,823,716
PWY-5850	superpathway of menaquinol-6 biosynthesis I	0.0380711	0.0163515	0.0173445	0.00318557	6,68E+06	6,68E+06	0.0207266	0.0122476	0.0292055		545,936,170,213	158,871,447,418	0.0343634	256,190,212,766	665,692,894,127	0.0384847	365,362,644,377	907,879,148,855	0.0402435	53,043,212,766	142,368,149,017	0.0372578	123,479,921,633	211,676,523,451	0.0583343	463,303,191,489	153,997,919,359	0.030085	693,224,184,397	145,718,523,127	0.0475728	795,106,097,529	163,127,407,202	0.0487414	829,490,865,601	179,550,738,969	0.0461981	528.97	310,803,248,259	0.0170194	522,567,021,277	171,415,601,848	0.0304854	578,741,489,362	201,333,845,395	0.0287454	924,098,267,477	21,627,823,716
PWY-5896	superpathway of menaquinol-10 biosynthesis	0.0380711	0.0163515	0.0173445	0.00318557	6,68E+06	6,68E+06	0.0207266	0.0122476	0.0292055		545,936,170,213	158,871,447,418	0.0343634	256,190,212,766	665,692,894,127	0.0384847	365,362,644,377	907,879,148,855	0.0402435	53,043,212,766	142,368,149,017	0.0372578	123,479,921,633	211,676,523,451	0.0583343	463,303,191,489	153,997,919,359	0.030085	693,224,184,397	145,718,523,127	0.0475728	795,106,097,529	163,127,407,202	0.0487414	829,490,865,601	179,550,738,969	0.0461981	528.97	310,803,248,259	0.0170194	522,567,021,277	171,415,601,848	0.0304854	578,741,489,362	201,333,845,395	0.0287454	924,098,267,477	21,627,823,716
P101-PWY	ectoine biosynthesis	0.0378696	0.0154784	0.0723617	0.0166855	4,20E+03	4,20E+03	-0.0344922	-0.0457124	-0.023272		721,111,111,111	158,871,447,418	0.0453896	308,272,008,547	665,692,894,127	0.0463084	2,678,575	907,879,148,855	0.0295037	570,735,902,778	142,368,149,017	0.0400887	839,295,336,306	211,676,523,451	0.0396499	64,551,531,746	153,997,919,359	0.0419171	477,418,402,778	145,718,523,127	0.0327631	760,834,003,855	163,127,407,202	0.0466405	636,559,565,914	179,550,738,969	0.0354529	627,384,081,197	310,803,248,259	0.0201859	604,122,665,598	171,415,601,848	0.0352432	368,077,943,376	201,333,845,395	0.018282	714,736,778,846	21,627,823,716
PWY-5705	allantoin degradation to glyoxylate III	0.0378109	0.0122696	0.0652419	0.00870468	1,93E+03	1,93E+03	-0.0274311	-0.0348759	-0.0199862		81.8	158,871,447,418	0.0514882	278,283,333,333	665,692,894,127	0.0418036	586,986,666,667	907,879,148,855	0.0646547	394.22	142,368,149,017	0.0276902	862,754,761,905	211,676,523,451	0.0407582	668,948,571,429	153,997,919,359	0.0434388	478.67	145,718,523,127	0.0328489	599,431,428,571	163,127,407,202	0.0367462	907,395,238,095	179,550,738,969	0.050537	720.33	310,803,248,259	0.0231764	358,201,428,571	171,415,601,848	0.0208967	539,914,285,714	201,333,845,395	0.0268169	93,259,047,619	21,627,823,716
PWY-6588	pyruvate fermentation to acetone	0.0374266	0.0419401	0.0417234	0.00640429	0.681253	0.681253	-0.00429681	-0.0259331	0.0173395		2.4	158,871,447,418	0.00151066	561,641,025,641	665,692,894,127	0.00843694	128,635,897,436	907,879,148,855	0.0141688	115,568,609,571	142,368,149,017	0.00811759	54,142,504,871	211,676,523,451	0.0255779	104,544,713,191	153,997,919,359	0.0678871	203,974,613,622	145,718,523,127	0.0139979	624,194,218,653	163,127,407,202	0.0382642	238,673,109,244	179,550,738,969	0.0132928	109,558,613,189	310,803,248,259	0.0352502	297,134,844,562	171,415,601,848	0.173342	177,332,483,399	201,333,845,395	0.0880788	184,044,500,421	21,627,823,716
ENTBACSYN-PWY	enterobactin biosynthesis	0.0367144	0.015997	0.0172908	0.0040983	0.000107938	0.000107938	0.0194235	0.0110472	0.0277999		895,193,548,387	158,871,447,418	0.056347	275,728,387,097	665,692,894,127	0.0414198	219,039,200,561	907,879,148,855	0.0241265	413,184,086,022	142,368,149,017	0.0290222	147,027,304,348	211,676,523,451	0.0694585	509,954,385,965	153,997,919,359	0.0331144	717,705,806,452	145,718,523,127	0.0492529	892,668,705,002	163,127,407,202	0.0547222	771,012,449,743	179,550,738,969	0.0429412	496,989,456,706	310,803,248,259	0.0159905	383,877,419,355	171,415,601,848	0.0223945	539,625,806,452	201,333,845,395	0.0268025	653,234,673,523	21,627,823,716
PWY-7315	dTDP-N-acetylthomosamine biosynthesis	0.0359515	0.0174684	0.0192353	0.00374857	0.0010991	0.0010991	0.0167162	0.00763231	0.0258001		39.8	158,871,447,418	0.0250517	220,735,238,095	665,692,894,127	0.0331587	203.59	907,879,148,855	0.0224248	457,771,568,627	142,368,149,017	0.0321541	116,696,294,118	211,676,523,451	0.0551295	556,964,285,714	153,997,919,359	0.036167	639,746,666,667	145,718,523,127	0.0439029	679,083,333,333	163,127,407,202	0.041629	677.12	179,550,738,969	0.0377119	594,309,047,619	310,803,248,259	0.0191217	69,047,535,014	171,415,601,848	0.0402808	978,308,823,529	201,333,845,395	0.0485914	996,121,764,706	21,627,823,716
ORNDEG-PWY	superpathway of ornithine degradation	0.034017	0.0160053	0.0148106	0.00437137	0.000123415	0.000123415	0.0192064	0.0107992	0.0276135		511,333,333,333	158,871,447,418	0.0321854	203.03	665,692,894,127	0.030499	217,963,333,333	907,879,148,855	0.024008	452.17	142,368,149,017	0.0317606	129,926,666,667	211,676,523,451	0.0613798	509.93	153,997,919,359	0.0331128	742.17	145,718,523,127	0.0509318	682,803,333,333	163,127,407,202	0.0418571	738,343,333,333	179,550,738,969	0.0411217	459,166,666,667	310,803,248,259	0.0147735	502.1	171,415,601,848	0.0292914	481.2	201,333,845,395	0.0239006	770.67	21,627,823,716
PWY-5676	acetyl-CoA fermentation to butanoate II	0.0337838	0.0117858	0.104893	0.0150587	2,45E-05	2,45E-05	-0.0711094	-0.0805548	-0.0616641		98,740,710,559	158,871,447,418	0.0621513	247,146,613,486	665,692,894,127	0.0371262	412,652,077,847	907,879,148,855	0.0454523	221,915,344,459	142,368,149,017	0.0155874	472,430,815,359	211,676,523,451	0.0223185	600,449,077,193	153,997,919,359	0.0389907	344,209,310,535	145,718,523,127	0.0236215	898,927,970,436	163,127,407,202	0.0551059	53,114,375,505	179,550,738,969	0.0295818	821,216,879,731	310,803,248,259	0.0264224	65,760,646,595	171,415,601,848	0.0383633	592,328,155,751	201,333,845,395	0.0294202	902,192,067,009	21,627,823,716
PWY-5531	chlorophyllide a biosynthesis II (anaerobic)	0.0330776	0.0144131	0.0498859	0.00676509	0.000213013	0.000213013	-0.0168082	-0.0247757	-0.00884079		864,705,882,353	158,871,447,418	0.054428	254,470,588,235	665,692,894,127	0.0382264	634,941,176,471	907,879,148,855	0.0699368	258,176,470,588	142,368,149,017	0.0181344	519,441,176,471	211,676,523,451	0.0245394	673,382,791,923	153,997,919,359	0.0437267	428,647,058,824	145,718,523,127	0.0294161	515,117,647,059	163,127,407,202	0.0315776	769,588,235,294	179,550,738,969	0.0428619	707,205,882,353	310,803,248,259	0.0227541	278,632,572,432	171,415,601,848	0.0162548	226,058,823,529	201,333,845,395	0.0112281	811,588,235,294	21,627,823,716
PWY-7159	chlorophyllide a biosynthesis III (aerobic, light independent)	0.0330776	0.0144131	0.0498859	0.00676509	0.000213013	0.000213013	-0.0168082	-0.0247757	-0.00884079		864,705,882,353	158,871,447,418	0.054428	254,470,588,235	665,692,894,127	0.0382264	634,941,176,471	907,879,148,855	0.0699368	258,176,470,588	142,368,149,017	0.0181344	519,441,176,471	211,676,523,451	0.0245394	673,382,791,923	153,997,919,359	0.0437267	428,647,058,824	145,718,523,127	0.0294161	515,117,647,059	163,127,407,202	0.0315776	769,588,235,294	179,550,738,969	0.0428619	707,205,882,353	310,803,248,259	0.0227541	278,632,572,432	171,415,601,848	0.0162548	226,058,823,529	201,333,845,395	0.0112281	811,588,235,294	21,627,823,716
PWY-5651	L-tryptophan degradation to 2-amino-3-carboxymuconate semialdehyde	0.0327214	0.0752445	0.0200797	0.0270578	0.521461	0.521461	0.0126417	-0.027652	0.0529355		344,444,444,444	158,871,447,418	0.0216807	0	665,692,894,127	0	30	907,879,148,855	0.0033044	119,992,222,222	142,368,149,017	0.00842831	151,552,222,222	211,676,523,451	0.00715961	841,794,871,795	153,997,919,359	0.00546627	855,555,555,556	145,718,523,127	0.00587129	179,555,555,556	163,127,407,202	0.0110071	130,333,333,333	179,550,738,969	0.00725886	556,183,333,333	310,803,248,259	0.17895	72	171,415,601,848	0.00420032	240,138,888,889	201,333,845,395	0.0119274	218,893,162,393	21,627,823,716
PWY-5420	catechol degradation II (meta-cleavage pathway)	0.0314782	0.0143032	0.0908938	0.0114511	9,52E-04	9,52E-04	-0.0594155	-0.0684624	-0.0503686		393,974,358,974	158,871,447,418	0.0247983	235,187,160,062	665,692,894,127	0.0353297	28,140,932,861	907,879,148,855	0.0309963	424,224,294,872	142,368,149,017	0.0297977	449,491,987,179	211,676,523,451	0.0212349	303,403,846,154	153,997,919,359	0.0197018	951,089,209,402	145,718,523,127	0.0652689	645,707,368,799	163,127,407,202	0.039583	951,179,700,855	179,550,738,969	0.0529755	400,649,125,874	310,803,248,259	0.0128908	355,519,230,769	171,415,601,848	0.0207402	528,963,762,626	201,333,845,395	0.026273	726,551,282,051	21,627,823,716
P441-PWY	superpathway of N-acetylneuraminate degradation	0.030878	0.0155559	0.0121077	0.0030701	0.00011453	0.00011453	0.0187703	0.0107011	0.0268395		44,713,874,303	158,871,447,418	0.0281447	262,919,774,806	665,692,894,127	0.0394957	256,780,301,265	907,879,148,855	0.0282835	426,774,682,608	142,368,149,017	0.0299768	102,044,036,178	211,676,523,451	0.0482075	43,894,813,948	153,997,919,359	0.0285035	536,926,049,275	145,718,523,127	0.0368468	561,145,737,662	163,127,407,202	0.0343992	452,434,936,587	179,550,738,969	0.0251982	493,784,355,584	310,803,248,259	0.0158874	397,130,373,085	171,415,601,848	0.0231677	476,361,111,264	201,333,845,395	0.0236603	76,720,337,241	21,627,823,716
3-HYDROXYPHENYLACETATE-DEGRADATION-PWY	4-hydroxyphenylacetate degradation	0.0308378	0.0133388	0.0464765	0.00560612	0.000183337	0.000183337	-0.0156386	-0.0229012	-0.0083761		386,348,662,207	158,871,447,418	0.0243183	249,562,021,053	665,692,894,127	0.0374891	189,445,452,214	907,879,148,855	0.0208668	450,112,543,124	142,368,149,017	0.0316161	113,408,229,021	211,676,523,451	0.0535762	423,158,214,452	153,997,919,359	0.0274782	720,657,240,093	145,718,523,127	0.0494554	586,070,709,402	163,127,407,202	0.0359272	737,257,113,016	179,550,738,969	0.0410612	455,700,681,438	310,803,248,259	0.014662	358,157,190,171	171,415,601,848	0.0208941	437,652,152,086	201,333,845,395	0.0217376	60,252,249,359	21,627,823,716
ECASYN-PWY	enterobacterial common antigen biosynthesis	0.0298185	0.0161234	0.012022	0.00324074	0.000288057	0.000288057	0.0177965	0.0094286	0.0261643		40.28	158,871,447,418	0.0253538	204,303,571,429	665,692,894,127	0.0306904	200,270,714,286	907,879,148,855	0.0220592	347,603,571,429	142,368,149,017	0.0244158	109,860,289,916	211,676,523,451	0.0519001	402,167,142,857	153,997,919,359	0.0261151	558,478,697,479	145,718,523,127	0.0383259	637,097,563,025	163,127,407,202	0.0390552	650,795,588,235	179,550,738,969	0.0362458	441,296,764,706	310,803,248,259	0.0141986	394,011,428,571	171,415,601,848	0.0229857	448,104,285,714	201,333,845,395	0.0222568	725,102,142,857	21,627,823,716
ALL-CHORISMATE-PWY	superpathway of chorismate metabolism	0.0291887	0.0136123	0.0119929	0.0031772	6,93E+06	6,93E+06	0.0171958	0.0100961	0.0242955		469,256,301,677	158,871,447,418	0.0295369	230,263,853,311	665,692,894,127	0.0345901	172,565,402,018	907,879,148,855	0.0190075	345,042,139,706	142,368,149,017	0.0242359	107,879,024,489	211,676,523,451	0.0509641	385,193,004,905	153,997,919,359	0.0250129	622,914,403,078	145,718,523,127	0.0427478	676,332,645,106	163,127,407,202	0.0414604	646,933,012,204	179,550,738,969	0.0360307	382,785,205,364	310,803,248,259	0.012316	402,406,954,339	171,415,601,848	0.0234755	421,116,289,074	201,333,845,395	0.0209163	583,745,490,896	21,627,823,716
PWY-6383	mono-trans, poly-cis decaprenyl phosphate biosynthesis	0.0286059	0.0178288	0.0234986	0.0166056	0.393507	0.393507	0.00510734	-0.00690378	0.0171185		485,714,285,714	158,871,447,418	0.0305728	138,442,857,143	665,692,894,127	0.0207968	202	907,879,148,855	0.0222497	127,742,571,429	142,368,149,017	0.0897269	415,687,142,857	211,676,523,451	0.0196378	389,155,357,143	153,997,919,359	0.0252702	660,956,623,377	145,718,523,127	0.0453584	592,797,142,857	163,127,407,202	0.0363395	551,432,380,952	179,550,738,969	0.0307118	193.19	310,803,248,259	0.00621583	348.6	171,415,601,848	0.0203365	380,714,285,714	201,333,845,395	0.0189096	469,734,285,714	21,627,823,716
NADSYN-PWY	NAD biosynthesis II (from tryptophan)	0.0276276	0.0755828	0.0170875	0.0268472	0.593595	0.593595	0.0105401	-0.0298901	0.0509703		0	158,871,447,418	0	0	665,692,894,127	0	533,333,333,333	907,879,148,855	0.00058745	58.67	142,368,149,017	0.00412101	28.33	211,676,523,451	0.00133836	300,909,090,909	153,997,919,359	0.00195398	20	145,718,523,127	0.00137251	6	163,127,407,202	0.000367811	0	179,550,738,969	0	5498	310,803,248,259	0.176896	45	171,415,601,848	0.0026252	110.25	201,333,845,395	0.00547598	156,045,454,545	21,627,823,716
ARGDEG-PWY	superpathway of L-arginine, putrescine, and 4-aminobutanoate degradation	0.0258092	0.0117355	0.0112097	0.00330825	8,30E+06	8,30E+06	0.0145995	0.00842452	0.0207745		38,059,039,548	158,871,447,418	0.0239559	191,696,248,756	665,692,894,127	0.0287965	165,031,205,329	907,879,148,855	0.0181777	341,822,753,689	142,368,149,017	0.0240098	99,181,678,101	211,676,523,451	0.0468553	365,644,553,841	153,997,919,359	0.0237435	520,337,373,498	145,718,523,127	0.0357084	544,238,787,925	163,127,407,202	0.0333628	556,135,206,847	179,550,738,969	0.0309737	350,687,853,107	310,803,248,259	0.0112833	367,985,685,977	171,415,601,848	0.0214675	365,177,860,697	201,333,845,395	0.0181379	560,172,007,421	21,627,823,716
ORNARGDEG-PWY	superpathway of L-arginine and L-ornithine degradation	0.0258092	0.0117355	0.0112097	0.00330825	8,30E+06	8,30E+06	0.0145995	0.00842452	0.0207745		38,059,039,548	158,871,447,418	0.0239559	191,696,248,756	665,692,894,127	0.0287965	165,031,205,329	907,879,148,855	0.0181777	341,822,753,689	142,368,149,017	0.0240098	99,181,678,101	211,676,523,451	0.0468553	365,644,553,841	153,997,919,359	0.0237435	520,337,373,498	145,718,523,127	0.0357084	544,238,787,925	163,127,407,202	0.0333628	556,135,206,847	179,550,738,969	0.0309737	350,687,853,107	310,803,248,259	0.0112833	367,985,685,977	171,415,601,848	0.0214675	365,177,860,697	201,333,845,395	0.0181379	560,172,007,421	21,627,823,716
P281-PWY	3-phenylpropanoate degradation	0.0244107	0.00778014	0.0857885	0.0102811	2,76E-08	2,76E-08	-0.0613777	-0.0677499	-0.0550055		362,619,047,619	158,871,447,418	0.0228247	234,275,087,719	665,692,894,127	0.0351927	192,726,666,667	907,879,148,855	0.0212282	291,164,285,714	142,368,149,017	0.0204515	796,272,164,502	211,676,523,451	0.0376174	410,503,333,333	153,997,919,359	0.0266564	44,207,726,817	145,718,523,127	0.0303378	529,868,851,675	163,127,407,202	0.0324819	468,354,385,965	179,550,738,969	0.0260848	465,087,575,758	310,803,248,259	0.0149641	309,106,666,667	171,415,601,848	0.0180326	320,166,666,667	201,333,845,395	0.0159023	419,466,666,667	21,627,823,716
PWY-6944	androstenedione degradation	0.023297	0.0214759	0.0360989	0.00380492	0.0262736	0.0262736	-0.0128019	-0.0239124	-0.00169136		0	158,871,447,418	0	144,115,408,805	665,692,894,127	0.0216489	242,795,454,545	907,879,148,855	0.0267431	279,429,545,455	142,368,149,017	0.0196273	325,002,272,727	211,676,523,451	0.0153537	126.625	153,997,919,359	0.00822251	147,324,030,875	145,718,523,127	0.101102	285,164,279,588	163,127,407,202	0.0174811	612,268,610,635	179,550,738,969	0.0341	198,943,939,394	310,803,248,259	0.00640096	230,284,090,909	171,415,601,848	0.0134343	430,253,787,879	201,333,845,395	0.0213702	552,784,090,909	21,627,823,716
PWY-4361	S-methyl-5-thio-&alpha;-D-ribose 1-phosphate degradation	0.0216432	0.0306067	0.00839242	0.00427666	0.0943505	0.0943505	0.0132508	-0.00251781	0.0290194		638,181,818,182	158,871,447,418	0.0401697	564,381,818,182	665,692,894,127	0.00847811	123,665,454,545	907,879,148,855	0.0136214	2038.57	142,368,149,017	0.14319	277,846,363,636	211,676,523,451	0.013126	134,988,181,818	153,997,919,359	0.00876558	150,636,363,636	145,718,523,127	0.0103375	336,727,272,727	163,127,407,202	0.020642	437,897,272,727	179,550,738,969	0.0243885	970,545,454,545	310,803,248,259	0.0031227	176,818,181,818	171,415,601,848	0.0103152	504,624,545,455	201,333,845,395	0.0250641	234	21,627,823,716
GLUCARDEG-PWY	D-glucarate degradation I	0.0205013	0.00962654	0.0344926	0.00479168	1,47E+06	1,47E+06	-0.0139912	-0.0193632	-0.00861919		355,571,428,571	158,871,447,418	0.0223811	183,272,857,143	665,692,894,127	0.0275311	109,715,714,286	907,879,148,855	0.0120848	242,191,428,571	142,368,149,017	0.0170116	776,977,142,857	211,676,523,451	0.0367059	252,352,857,143	153,997,919,359	0.0163868	478,578,571,429	145,718,523,127	0.0328427	540.93	163,127,407,202	0.03316	494,624,285,714	179,550,738,969	0.0275479	244,448,571,429	310,803,248,259	0.00786506	239,507,142,857	171,415,601,848	0.0139723	275,585,714,286	201,333,845,395	0.013688	343,591,428,571	21,627,823,716
GALACTARDEG-PWY	D-galactarate degradation I	0.0202239	0.00956046	0.0158921	0.00268368	0.0874488	0.0874488	0.00433176	-0.000697556	0.00936107		349,857,142,857	158,871,447,418	0.0220214	183,272,857,143	665,692,894,127	0.0275311	109,715,714,286	907,879,148,855	0.0120848	242,191,428,571	142,368,149,017	0.0170116	776,977,142,857	211,676,523,451	0.0367059	227.21	153,997,919,359	0.0147541	478,578,571,429	145,718,523,127	0.0328427	519,787,142,857	163,127,407,202	0.0318639	475,195,714,286	179,550,738,969	0.0264658	244,448,571,429	310,803,248,259	0.00786506	239,507,142,857	171,415,601,848	0.0139723	263,014,285,714	201,333,845,395	0.0130636	343,591,428,571	21,627,823,716
GLUCARGALACTSUPER-PWY	superpathway of D-glucarate and D-galactarate degradation	0.0202239	0.00956046	0.0158921	0.00268368	0.0874488	0.0874488	0.00433176	-0.000697556	0.00936107		349,857,142,857	158,871,447,418	0.0220214	183,272,857,143	665,692,894,127	0.0275311	109,715,714,286	907,879,148,855	0.0120848	242,191,428,571	142,368,149,017	0.0170116	776,977,142,857	211,676,523,451	0.0367059	227.21	153,997,919,359	0.0147541	478,578,571,429	145,718,523,127	0.0328427	519,787,142,857	163,127,407,202	0.0318639	475,195,714,286	179,550,738,969	0.0264658	244,448,571,429	310,803,248,259	0.00786506	239,507,142,857	171,415,601,848	0.0139723	263,014,285,714	201,333,845,395	0.0130636	343,591,428,571	21,627,823,716
PWY-5941	glycogen degradation II (eukaryotic)	0.0179123	0.00726774	0.00555818	0.00216223	1,55E+05	1,55E+05	0.0123541	0.00851776	0.0161905		25.62	158,871,447,418	0.0161262	92.24	665,692,894,127	0.0138562	277.24	907,879,148,855	0.0305371	188.5	142,368,149,017	0.0132403	442,308,571,429	211,676,523,451	0.0208955	242.87	153,997,919,359	0.015771	412,298,571,429	145,718,523,127	0.0282942	493.25	163,127,407,202	0.0302371	333.62	179,550,738,969	0.0185808	81.13	310,803,248,259	0.00261033	223.88	171,415,601,848	0.0130607	329.26	201,333,845,395	0.0163539	367,607,142,857	21,627,823,716
PWY-7371	1,4-dihydroxy-6-naphthoate biosynthesis II	0.0177454	0.0131111	0.0102586	0.00408585	0.0358672	0.0358672	0.00748683	0.000544978	0.0144287		23	158,871,447,418	0.0144771	20	665,692,894,127	0.00300439	51	907,879,148,855	0.00561749	125.79	142,368,149,017	0.00883554	404	211,676,523,451	0.0190857	461.68	153,997,919,359	0.0299796	138	145,718,523,127	0.00947031	300.556	163,127,407,202	0.0184246	268.2	179,550,738,969	0.0149373	272.5	310,803,248,259	0.0087676	943.244	171,415,601,848	0.0550267	628.82	201,333,845,395	0.0312327	840.3	21,627,823,716
PWY1G-0	mycothiol biosynthesis	0.015993	0.0111699	0.0248174	0.00476729	0.00645366	0.00645366	-0.00882444	-0.0149178	-0.00273106		1	158,871,447,418	0.00062944	580,888,888,889	665,692,894,127	0.00872608	173,666,666,667	907,879,148,855	0.0191288	607.74	142,368,149,017	0.0426879	214.33	211,676,523,451	0.0101254	169,983,333,333	153,997,919,359	0.011038	446,083,333,333	145,718,523,127	0.0306127	467,083,333,333	163,127,407,202	0.028633	456,558,888,889	179,550,738,969	0.0254278	132,987,435,897	310,803,248,259	0.00427883	212	171,415,601,848	0.0123676	142.5	201,333,845,395	0.0070778	318,437,094,017	21,627,823,716
PWY-5654	2-amino-3-carboxymuconate semialdehyde degradation to 2-oxopentenoate	0.0142631	0.0373539	0.0289126	0.00624834	0.128202	0.128202	-0.0146495	-0.0339514	0.00465239		31	158,871,447,418	0.0195126	7.24	665,692,894,127	0.00108759	277,142,857,143	907,879,148,855	0.00305264	94.46	142,368,149,017	0.00663491	324,728,571,429	211,676,523,451	0.00153408	65	153,997,919,359	0.00422084	907,529,411,765	145,718,523,127	0.00622796	157.88	163,127,407,202	0.00967832	149,634,285,714	179,550,738,969	0.00833382	458,571,428,571	310,803,248,259	0.00147544	39	171,415,601,848	0.00227517	190.25	201,333,845,395	0.00944948	91	21,627,823,716
PWY-5647	2-nitrobenzoate degradation I	0.0139845	0.0374036	0.0193984	0.00633569	0.56358	0.56358	-0.00541389	-0.0247462	0.0139185		31	158,871,447,418	0.0195126	1	665,692,894,127	0.000150219	275,555,555,556	907,879,148,855	0.00303516	94.46	142,368,149,017	0.00663491	322,188,888,889	211,676,523,451	0.00152208	65	153,997,919,359	0.00422084	869,565,217,391	145,718,523,127	0.00596743	155	163,127,407,202	0.00950178	118	179,550,738,969	0.00657196	456,666,666,667	310,803,248,259	0.00146931	39	171,415,601,848	0.00227517	171.25	201,333,845,395	0.00850577	91	21,627,823,716
CRNFORCAT-PWY	creatinine degradation I	0.0137201	0.00900512	0.0144454	0.00341655	0.759133	0.759133	-0.000725313	-0.00557247	0.00412184		54	158,871,447,418	0.0339897	168,923,076,923	665,692,894,127	0.0253755	132,923,076,923	907,879,148,855	0.0146411	1,055,260,181	142,368,149,017	0.00741219	777,821,178,821	211,676,523,451	0.0367457	193,846,153,846	153,997,919,359	0.0125876	225,095,022,624	145,718,523,127	0.0154472	156,398,601,399	163,127,407,202	0.00958751	188,034,965,035	179,550,738,969	0.0104725	250,307,692,308	310,803,248,259	0.00805357	171,692,307,692	171,415,601,848	0.0100161	858,461,538,462	201,333,845,395	0.00426387	214,479,638,009	21,627,823,716
PWY-7374	1,4-dihydroxy-6-naphthoate biosynthesis I	0.013284	0.0076955	0.00796202	0.00321928	0.0150207	0.0150207	0.00532202	0.00113447	0.00950957		23	158,871,447,418	0.0144771	20	665,692,894,127	0.00300439	51	907,879,148,855	0.00561749	121.79	142,368,149,017	0.00855458	404	211,676,523,451	0.0190857	400.83	153,997,919,359	0.0260283	138	145,718,523,127	0.00947031	178,477,777,778	163,127,407,202	0.010941	232,888,888,889	179,550,738,969	0.0129706	206,944,444,444	310,803,248,259	0.00665837	465.3	171,415,601,848	0.0271446	537,188,888,889	201,333,845,395	0.0266815	455,722,222,222	21,627,823,716
PWY-6562	norspermidine biosynthesis	0.0130727	0.00618028	0.00456827	0.00430639	6,01E+04	6,01E+04	0.00850443	0.00477517	0.0122337		134,139,534,884	158,871,447,418	0.00844328	13,431,422,375	665,692,894,127	0.0201766	652,857,853,501	907,879,148,855	0.00719102	199,420,427,403	142,368,149,017	0.0140074	129,833,888,796	211,676,523,451	0.0061336	31,775,973,795	153,997,919,359	0.020634	200,943,625,505	145,718,523,127	0.0137898	203,458,157,039	163,127,407,202	0.0124723	160,408,620,333	179,550,738,969	0.00893389	2,830,924,518	310,803,248,259	0.00910841	265,398,832,204	171,415,601,848	0.0154828	151,904,197,209	201,333,845,395	0.00754489	436,011,460,169	21,627,823,716
POLYAMINSYN3-PWY	superpathway of polyamine biosynthesis II	0.0130661	0.0068953	0.0291181	0.00396351	6,02E+02	6,02E+02	-0.016052	-0.020009	-0.012095		0	158,871,447,418	0	566,253,389,434	665,692,894,127	0.00850623	17,337,524,786	907,879,148,855	0.0190967	135,422,224,372	142,368,149,017	0.00951212	364,187,999,065	211,676,523,451	0.0172049	229,153,062,179	153,997,919,359	0.0148803	248,738,598,443	145,718,523,127	0.0170698	212,079,144,782	163,127,407,202	0.0130008	314,974,074,253	179,550,738,969	0.0175423	364,595,044,413	310,803,248,259	0.0117307	230,656,139,672	171,415,601,848	0.013456	199,276,390,837	201,333,845,395	0.00989781	294,513,904,338	21,627,823,716
P163-PWY	L-lysine fermentation to acetate and butanoate	0.0130345	0.0148957	0.00109776	0.000988713	0.00421958	0.00421958	0.0119367	0.0043028	0.0195706		154,074,074,074	158,871,447,418	0.00969803	355,555,555,556	665,692,894,127	0.000534113	0	907,879,148,855	0	130,932,619,437	142,368,149,017	0.00919676	391,111,111,111	211,676,523,451	0.00184768	266,650,728,479	153,997,919,359	0.0173152	147,812,265,707	145,718,523,127	0.00101437	319,307,473,249	163,127,407,202	0.0195741	418,142,450,142	179,550,738,969	0.0232883	388,022,268,568	310,803,248,259	0.0124845	103,278,173,601	171,415,601,848	0.0602502	260,405,274,512	201,333,845,395	0.012934	824,502,474,086	21,627,823,716
PWY-5415	catechol degradation I (meta-cleavage pathway)	0.0119288	0.00602592	0.0657912	0.0079464	6,41E-10	6,41E-10	-0.0538623	-0.0587911	-0.0489336		374,444,444,444	158,871,447,418	0.023569	606,742,063,492	665,692,894,127	0.00911444	50.7	907,879,148,855	0.00558444	124,112,222,222	142,368,149,017	0.0087177	281,722,222,222	211,676,523,451	0.0133091	189,366,300,366	153,997,919,359	0.0122967	302,037,698,413	145,718,523,127	0.0207275	320,259,097,948	163,127,407,202	0.0196325	338,814,561,767	179,550,738,969	0.0188701	144,561,904,762	310,803,248,259	0.00465124	72.4	171,415,601,848	0.00422365	208,331,746,032	201,333,845,395	0.0103476	145,822,222,222	21,627,823,716
PWY-6565	superpathway of polyamine biosynthesis III	0.0116969	0.00695788	0.00417801	0.00484256	0.000959367	0.000959367	0.00751885	0.00332187	0.0117158		884,210,526,316	158,871,447,418	0.00556557	135,255,667,258	665,692,894,127	0.020318	274,630,396,215	907,879,148,855	0.00302497	192,746,859,846	142,368,149,017	0.0135386	928,870,490,834	211,676,523,451	0.00438816	282,349,356,537	153,997,919,359	0.0183346	177,043,406,268	145,718,523,127	0.0121497	166,580,981,668	163,127,407,202	0.0102117	130,403,524,542	179,550,738,969	0.00726277	268,440,043,451	310,803,248,259	0.00863698	245,275,537,158	171,415,601,848	0.0143088	871,111,610,487	201,333,845,395	0.0043267	425,481,805,638	21,627,823,716
PWY-5180	toluene degradation I (aerobic) (via o-cresol)	0.0115761	0.00656868	0.0841827	0.0109983	8,50E-09	8,50E-09	-0.0726065	-0.0789735	-0.0662396		384,285,714,286	158,871,447,418	0.0241885	708,181,818,182	665,692,894,127	0.0106383	497,662,337,662	907,879,148,855	0.00548159	10,791,987,013	142,368,149,017	0.00758034	144,493,506,494	211,676,523,451	0.00682615	20,372,987,013	153,997,919,359	0.0132294	343,948,051,948	145,718,523,127	0.0236036	320,579,220,779	163,127,407,202	0.0196521	346,518,716,578	179,550,738,969	0.0192992	147,662,337,662	310,803,248,259	0.00475099	522,987,012,987	171,415,601,848	0.00305099	169	201,333,845,395	0.00839402	126,142,857,143	21,627,823,716
PWY-5182	toluene degradation II (aerobic) (via 4-methylcatechol)	0.0115761	0.00656868	0.0841827	0.0109983	8,50E-09	8,50E-09	-0.0726065	-0.0789735	-0.0662396		384,285,714,286	158,871,447,418	0.0241885	708,181,818,182	665,692,894,127	0.0106383	497,662,337,662	907,879,148,855	0.00548159	10,791,987,013	142,368,149,017	0.00758034	144,493,506,494	211,676,523,451	0.00682615	20,372,987,013	153,997,919,359	0.0132294	343,948,051,948	145,718,523,127	0.0236036	320,579,220,779	163,127,407,202	0.0196521	346,518,716,578	179,550,738,969	0.0192992	147,662,337,662	310,803,248,259	0.00475099	522,987,012,987	171,415,601,848	0.00305099	169	201,333,845,395	0.00839402	126,142,857,143	21,627,823,716
FUCCAT-PWY	fucose degradation	0.0115676	0.00657284	0.00411974	0.00171697	0.000225756	0.000225756	0.00744786	0.00400304	0.0108927		7.8	158,871,447,418	0.00490963	32.03	665,692,894,127	0.00481153	42.63	907,879,148,855	0.00469556	146.77	142,368,149,017	0.0103092	480,441,428,571	211,676,523,451	0.022697	285,305,714,286	153,997,919,359	0.0185266	135.74	145,718,523,127	0.00931522	190,811,428,571	163,127,407,202	0.0116971	220.51	179,550,738,969	0.0122812	271,053,809,524	310,803,248,259	0.00872107	427	171,415,601,848	0.0249102	327,684,285,714	201,333,845,395	0.0162757	388,847,619,048	21,627,823,716
KETOGLUCONMET-PWY	ketogluconate metabolism	0.0108371	0.00805331	0.00642644	0.00266402	0.044094	0.044094	0.00441066	0.000128169	0.00869314		10.7	158,871,447,418	0.00673501	21.3	665,692,894,127	0.00319967	658,909,090,909	907,879,148,855	0.00725767	139.175	142,368,149,017	0.00977571	734,043,333,333	211,676,523,451	0.0346776	139,126,666,667	153,997,919,359	0.00903432	239,893,333,333	145,718,523,127	0.0164628	166,801,666,667	163,127,407,202	0.0102252	358,033,333,333	179,550,738,969	0.0199405	154.44	310,803,248,259	0.00496906	118,858,333,333	171,415,601,848	0.00693393	158,966,666,667	201,333,845,395	0.00789568	252,691,666,667	21,627,823,716
P122-PWY	heterolactic fermentation	0.0102264	0.0193837	0.00639317	0.0026543	0.429955	0.429955	0.0038332	-0.00615063	0.013817		0	158,871,447,418	0	182,729,827,241	665,692,894,127	0.00274496	459,817,937,581	907,879,148,855	0.00506475	100,819,454,569	142,368,149,017	0.0070816	336,402,535,726	211,676,523,451	0.00158923	111,436,503,368	153,997,919,359	0.00723623	982,227,524,047	145,718,523,127	0.00674058	511,713,566,229	163,127,407,202	0.0031369	731,018,416,246	179,550,738,969	0.00407138	295,381,614,298	310,803,248,259	0.00950381	310,394,423,027	171,415,601,848	0.0181077	177,401,233,743	201,333,845,395	0.088113	106,623,035,925	21,627,823,716
PWY-7377	cob(II)yrinate a,c-diamide biosynthesis I (early cobalt insertion)	0.0097176	0.00961583	0.00419083	0.00448596	0.0420272	0.0420272	0.00552677	0.000216114	0.0108374		0	158,871,447,418	0	406,212,121,212	665,692,894,127	0.000610209	52,944,626,563	907,879,148,855	0.00583168	61,985,767,234	142,368,149,017	0.00435391	20,375,878,866	211,676,523,451	0.00962595	161,796,133,495	153,997,919,359	0.0105064	474,824,970,131	145,718,523,127	0.00325851	313,317,389,649	163,127,407,202	0.0192069	639,115,509,938	179,550,738,969	0.00355953	305,733,428,255	310,803,248,259	0.00983688	488,500,410,377	171,415,601,848	0.028498	182,170,815,057	201,333,845,395	0.0090482	481,174,662,824	21,627,823,716
PWY-6906	chitin derivatives degradation	0.00914479	0.00534931	0.00316038	0.00368359	0.000657124	0.000657124	0.00598441	0.00276805	0.00920077		807,692,307,692	158,871,447,418	0.00508394	109	665,692,894,127	0.0163739	223,846,153,846	907,879,148,855	0.00246559	145,644,871,795	142,368,149,017	0.0102302	740,769,230,769	211,676,523,451	0.00349953	220,307,692,308	153,997,919,359	0.0143059	137.15	145,718,523,127	0.00941198	128,704,700,855	163,127,407,202	0.00788983	100,031,196,581	179,550,738,969	0.00557119	213,051,282,051	310,803,248,259	0.00685486	189,465,384,615	171,415,601,848	0.011053	664,217,948,718	201,333,845,395	0.00329909	329,303,846,154	21,627,823,716
PWY-6749	CMP-legionaminate biosynthesis I	0.00890821	0.0067976	0.00809792	0.00117854	0.634032	0.634032	0.000810296	-0.00270479	0.00432538		114,285,714,286	158,871,447,418	0.00071936	659,942,857,143	665,692,894,127	0.00991362	69.28	907,879,148,855	0.00763097	132,005,714,286	142,368,149,017	0.00927214	82.72	211,676,523,451	0.00390785	293,714,285,714	153,997,919,359	0.0190726	109,285,714,286	145,718,523,127	0.00749978	102,142,857,143	163,127,407,202	0.00626154	539,942,857,143	179,550,738,969	0.00300719	222,961,428,571	310,803,248,259	0.00717372	498,142,857,143	171,415,601,848	0.0290605	122,434,285,714	201,333,845,395	0.00608116	422,544,285,714	21,627,823,716
PWY490-3	nitrate reduction VI (assimilatory)	0.00861696	0.00848055	0.00309899	0.00331896	0.0204112	0.0204112	0.00551797	0.000938377	0.0100976		0	158,871,447,418	0	7	665,692,894,127	0.00105154	5	907,879,148,855	0.000550734	491,428,571,429	142,368,149,017	0.00345182	219.5	211,676,523,451	0.0103696	315,609,220,779	153,997,919,359	0.0204944	205,714,285,714	145,718,523,127	0.00141172	101.4	163,127,407,202	0.006216	323,214,285,714	179,550,738,969	0.00180013	520.514	310,803,248,259	0.0167474	516.43	171,415,601,848	0.0301274	184,257,142,857	201,333,845,395	0.00915182	510,898,857,143	21,627,823,716
PWY-7007	methyl ketone biosynthesis	0.00815603	0.00594946	0.0231875	0.00601255	1,73E+03	1,73E+03	-0.0150314	-0.0192006	-0.0108623		1.25	158,871,447,418	0.0007868	146,381,052,632	665,692,894,127	0.00219893	247,642,857,143	907,879,148,855	0.00272771	219,052,917,405	142,368,149,017	0.0153864	112,204,962,779	211,676,523,451	0.00530078	126,932,138,507	153,997,919,359	0.00824246	156,058,145,081	145,718,523,127	0.0107096	300,568,715,834	163,127,407,202	0.0184254	175,178,778,569	179,550,738,969	0.00975651	364,144,713,734	310,803,248,259	0.00117162	101,952,499,114	171,415,601,848	0.00594768	901,809,760,132	201,333,845,395	0.00447918	188,350,821,016	21,627,823,716
PWY-6581	spirilloxanthin and 2,2'-diketo-spirilloxanthin biosynthesis	0.00811707	0.00527951	0.00657903	0.00168607	0.265761	0.265761	0.00153804	-0.00126208	0.00433816		39	158,871,447,418	0.0245481	122	665,692,894,127	0.0183268	96	907,879,148,855	0.0105741	76	142,368,149,017	0.00533827	207	211,676,523,451	0.00977907	140	153,997,919,359	0.00909103	81	145,718,523,127	0.00555866	110	163,127,407,202	0.0067432	123	179,550,738,969	0.00685043	175	310,803,248,259	0.00563057	124	171,415,601,848	0.00723388	62	201,333,845,395	0.00307946	108	21,627,823,716
PWY-722	nicotinate degradation I	0.00806091	0.00474212	0.015728	0.00169666	2,99E+05	2,99E+05	-0.00766707	-0.0102053	-0.0051288		176,590,909,091	158,871,447,418	0.0111153	137,942,583,732	665,692,894,127	0.00207217	546,685,227,273	907,879,148,855	0.00602156	102,409,090,909	142,368,149,017	0.00719326	255,920,454,545	211,676,523,451	0.0120902	116,181,818,182	153,997,919,359	0.00754438	259,822,966,507	145,718,523,127	0.0178305	12,229,427,611	163,127,407,202	0.00749686	317,610,645,933	179,550,738,969	0.0176892	112,295,454,545	310,803,248,259	0.00361307	102,321,489,028	171,415,601,848	0.00596921	991,022,727,273	201,333,845,395	0.00492229	185,147,727,273	21,627,823,716
PWY-5677	succinate fermentation to butanoate	0.00744086	0.00965379	0.000398094	0.000571856	0.00796221	0.00796221	0.00704276	0.00209683	0.0119887		141,818,181,818	158,871,447,418	0.0089266	327,272,727,273	665,692,894,127	0.000491627	0	907,879,148,855	0	698,181,818,182	142,368,149,017	0.00490406	36	211,676,523,451	0.00170071	121,090,909,091	153,997,919,359	0.00786315	436,363,636,364	145,718,523,127	0.000299457	112,363,636,364	163,127,407,202	0.00688809	331,636,363,636	179,550,738,969	0.0184703	229,367,272,727	310,803,248,259	0.00737982	669,804,195,804	171,415,601,848	0.0390749	794,363,636,364	201,333,845,395	0.0039455	464,541,818,182	21,627,823,716
AEROBACTINSYN-PWY	aerobactin biosynthesis	0.00730793	0.00506134	0.00303192	0.00153102	0.0032922	0.0032922	0.00427602	0.00160152	0.00695051		847,058,823,529	158,871,447,418	0.00533172	0	665,692,894,127	0	381,176,470,588	907,879,148,855	0.00419854	942,258,823,529	142,368,149,017	0.00661847	331,705,882,353	211,676,523,451	0.0156704	146,226,890,756	153,997,919,359	0.00949538	191,705,882,353	145,718,523,127	0.0131559	104,470,588,235	163,127,407,202	0.00640423	174,882,352,941	179,550,738,969	0.00974	113,529,411,765	310,803,248,259	0.00365277	103,058,823,529	171,415,601,848	0.00601222	103,294,117,647	201,333,845,395	0.00513049	223	21,627,823,716
DENITRIFICATION-PWY	nitrate reduction I (denitrification)	0.00704566	0.00658808	0.03388	0.00784329	2,25E-02	2,25E-02	-0.0268343	-0.0318886	-0.02178		5	158,871,447,418	0.0031472	288,714,285,714	665,692,894,127	0.00433705	270,714,285,714	907,879,148,855	0.00298183	87	142,368,149,017	0.00611092	680,228,571,429	211,676,523,451	0.0321353	604,728,571,429	153,997,919,359	0.00392686	72.5	145,718,523,127	0.00497535	104,758,571,429	163,127,407,202	0.00642189	134,027,142,857	179,550,738,969	0.00746458	431,542,857,143	310,803,248,259	0.0138848	795,476,190,476	171,415,601,848	0.00464063	764,966,666,667	201,333,845,395	0.00379949	620,571,428,571	21,627,823,716
PWY-7013	L-1,2-propanediol degradation	0.00682862	0.00572213	0.0125389	0.00390605	0.00193124	0.00193124	-0.00571031	-0.00914193	-0.00227868		0	158,871,447,418	0	11.49	665,692,894,127	0.00172602	5.49	907,879,148,855	0.000604706	24.51	142,368,149,017	0.00172159	397,611,428,571	211,676,523,451	0.0187839	112.83	153,997,919,359	0.00732672	140,708,571,429	145,718,523,127	0.00965619	107,914,285,714	163,127,407,202	0.00661534	174,887,142,857	179,550,738,969	0.00974026	112,281,428,571	310,803,248,259	0.00361262	245,133,333,333	171,415,601,848	0.0143005	152,333,333,333	201,333,845,395	0.00756621	252.12	21,627,823,716
PWY-6397	mycolyl-arabinogalactan-peptidoglycan complex biosynthesis	0.00611875	0.00590848	0.00418078	0.0012631	0.20208	0.20208	0.00193797	-0.00113418	0.00501011		0	158,871,447,418	0	4.83	665,692,894,127	0.00072556	562,722,472,487	907,879,148,855	0.00619821	331,591,624,937	142,368,149,017	0.0232911	334,668,421,053	211,676,523,451	0.00158104	104,600,237,457	153,997,919,359	0.00679231	105,767,355,958	145,718,523,127	0.00725833	270,521,054,333	163,127,407,202	0.0165834	101,897,744,361	179,550,738,969	0.00567515	475,072,353,962	310,803,248,259	0.00152853	585,671,486,408	171,415,601,848	0.00341668	158,435,308,206	201,333,845,395	0.000786928	122,689,853,264	21,627,823,716
PWY0-1277	3-phenylpropanoate and 3-(3-hydroxyphenyl)propanoate degradation	0.00555761	0.00537641	0.0191035	0.00307899	1,22E+02	1,22E+02	-0.0135459	-0.0166287	-0.010463		210,731,707,317	158,871,447,418	0.00132643	214,367,365,453	665,692,894,127	0.00322021	195,776,766,254	907,879,148,855	0.00215642	112,628,061,383	142,368,149,017	0.00791104	488,907,135,283	211,676,523,451	0.0230969	254,727,911,632	153,997,919,359	0.0016541	219,181,871,639	145,718,523,127	0.0150415	50,027,371,109	163,127,407,202	0.00306677	109,434,582,692	179,550,738,969	0.00609491	519,509,526,281	310,803,248,259	0.00167151	547,187,782,638	171,415,601,848	0.00319217	1,068,819,186	201,333,845,395	0.00530869	11,664,680,258	21,627,823,716
P621-PWY	nylon-6 oligomer degradation	0.00521623	0.00253884	0.0258356	0.00491275	2,12E-03	2,12E-03	-0.0206194	-0.0233791	-0.0178597		0	158,871,447,418	0	56	665,692,894,127	0.00841229	913,333,333,333	907,879,148,855	0.0100601	213,333,333,333	142,368,149,017	0.00149846	101,333,333,333	211,676,523,451	0.00478718	773,333,333,333	153,997,919,359	0.00502171	933,333,333,333	145,718,523,127	0.00640504	866,666,666,667	163,127,407,202	0.00531282	346,666,666,667	179,550,738,969	0.00193074	157,333,333,333	310,803,248,259	0.00506215	98	171,415,601,848	0.0057171	986,666,666,667	201,333,845,395	0.00490065	506,666,666,667	21,627,823,716
HCAMHPDEG-PWY	3-phenylpropanoate and 3-(3-hydroxyphenyl)propanoate degradation to 2-oxopent-4-enoate	0.00510985	0.0050788	0.011756	0.00195315	4,88E+06	4,88E+06	-0.0066462	-0.00938374	-0.00390866		196,363,636,364	158,871,447,418	0.00123599	164,603,030,303	665,692,894,127	0.00247266	188,481,818,182	907,879,148,855	0.00207607	102,151,818,182	142,368,149,017	0.00717519	483,772,467,532	211,676,523,451	0.0228543	244,390,909,091	153,997,919,359	0.00158698	172,938,917,749	145,718,523,127	0.011868	453,245,454,545	163,127,407,202	0.00277848	101,822,121,212	179,550,738,969	0.00567094	485,072,727,273	310,803,248,259	0.00156071	53.5	171,415,601,848	0.00312107	107,090,909,091	201,333,845,395	0.00531907	108,488,181,818	21,627,823,716
PWY-6690	cinnamate and 3-hydroxycinnamate degradation to 2-oxopent-4-enoate	0.00510985	0.0050788	0.011756	0.00195315	4,88E+06	4,88E+06	-0.0066462	-0.00938374	-0.00390866		196,363,636,364	158,871,447,418	0.00123599	164,603,030,303	665,692,894,127	0.00247266	188,481,818,182	907,879,148,855	0.00207607	102,151,818,182	142,368,149,017	0.00717519	483,772,467,532	211,676,523,451	0.0228543	244,390,909,091	153,997,919,359	0.00158698	172,938,917,749	145,718,523,127	0.011868	453,245,454,545	163,127,407,202	0.00277848	101,822,121,212	179,550,738,969	0.00567094	485,072,727,273	310,803,248,259	0.00156071	53.5	171,415,601,848	0.00312107	107,090,909,091	201,333,845,395	0.00531907	108,488,181,818	21,627,823,716
PWY0-41	allantoin degradation IV (anaerobic)	0.00500316	0.00342223	0.00294796	0.00142973	0.0319849	0.0319849	0.00205521	0.000193284	0.00391713		2.025	158,871,447,418	0.00127462	316,214,285,714	665,692,894,127	0.00475015	38.1	907,879,148,855	0.00419659	471,321,428,571	142,368,149,017	0.00331058	331.404	211,676,523,451	0.0156562	615,075,714,286	153,997,919,359	0.00399405	697,182,857,143	145,718,523,127	0.00478445	474.915	163,127,407,202	0.00291131	909,857,142,857	179,550,738,969	0.00506741	112,967,428,571	310,803,248,259	0.00363469	100,332,954,545	171,415,601,848	0.0058532	144,592,857,143	201,333,845,395	0.00718175	163.35	21,627,823,716
PWY-7616	methanol oxidation to carbon dioxide	0.00471603	0.00248727	0.00643003	0.00170818	0.0259757	0.0259757	-0.001714	-0.00320832	-0.000219684		133,333,333,333	158,871,447,418	0.000839253	154,285,714,286	665,692,894,127	0.00231767	321,666,666,667	907,879,148,855	0.00354306	933,428,571,429	142,368,149,017	0.00655644	136,885,714,286	211,676,523,451	0.00646674	464,065,934,066	153,997,919,359	0.00301346	10,999,047,619	145,718,523,127	0.00754815	108,950,915,751	163,127,407,202	0.00667888	195,045,714,286	179,550,738,969	0.010863	101,614,285,714	310,803,248,259	0.00326941	631,714,285,714	171,415,601,848	0.00368528	137,066,666,667	201,333,845,395	0.00680793	568,565,934,066	21,627,823,716
PWY-5005	biotin biosynthesis II	0.00464487	0.00341011	0.00286192	0.00186885	0.0697364	0.0697364	0.00178294	-0.000154379	0.00372026		0	158,871,447,418	0	8.6	665,692,894,127	0.00129189	70.4	907,879,148,855	0.00775434	207,214,434,783	142,368,149,017	0.0145548	71	211,676,523,451	0.00335417	941,714,285,714	153,997,919,359	0.00611511	47.4	145,718,523,127	0.00325285	129,704,347,826	163,127,407,202	0.00795111	104.4	179,550,738,969	0.00581451	89.116	310,803,248,259	0.00286728	106,791,304,348	171,415,601,848	0.00622996	128,729,411,765	201,333,845,395	0.00639383	111,912,608,696	21,627,823,716
PWY-6505	L-tryptophan degradation XII (Geobacillus)	0.00422993	0.00479264	0.00270719	0.00153543	0.226291	0.226291	0.00152274	-0.00101974	0.00406522		338,181,818,182	158,871,447,418	0.0212865	0	665,692,894,127	0	294,545,454,545	907,879,148,855	0.00324432	397,853,867,871	142,368,149,017	0.00279454	218,181,818,182	211,676,523,451	0.00103073	523,636,363,636	153,997,919,359	0.00340028	614,415,584,416	145,718,523,127	0.00421645	162,545,454,545	163,127,407,202	0.00996433	128,844,755,245	179,550,738,969	0.00717595	425,454,545,455	310,803,248,259	0.00136889	187,826,086,957	171,415,601,848	0.00109574	106,909,090,909	201,333,845,395	0.00531004	612,987,012,987	21,627,823,716
PWY-7456	mannan degradation	0.00375492	0.00524066	0.000519141	0.00136451	0.0233086	0.0233086	0.00323578	0.000489585	0.00598197		0	158,871,447,418	0	0	665,692,894,127	0	0	907,879,148,855	0	19.6	142,368,149,017	0.00137671	222,352,941,176	211,676,523,451	0.00105044	162,469,565,217	153,997,919,359	0.0105501	0	145,718,523,127	0	500,869,565,217	163,127,407,202	0.00307042	117,454,545,455	179,550,738,969	0.000654158	438,260,869,565	310,803,248,259	0.00141009	25,604,859,335	171,415,601,848	0.0149373	28,807,826,087	201,333,845,395	0.0143085	249,147,351,114	21,627,823,716
PWY-7446	sulfoglycolysis	0.00373234	0.00344277	0.00115969	0.000934768	0.00765782	0.00765782	0.00257265	0.000764808	0.0043805		7.8	158,871,447,418	0.00490963	24.2	665,692,894,127	0.00363531	10.4	907,879,148,855	0.00114553	35.8	142,368,149,017	0.00251461	336,841,428,571	211,676,523,451	0.015913	14.27	153,997,919,359	0.000926636	54.67	145,718,523,127	0.00375175	71.97	163,127,407,202	0.00441189	113.8	179,550,738,969	0.00633804	39.33	310,803,248,259	0.00126543	27.1	171,415,601,848	0.00158095	54.2	201,333,845,395	0.00269205	68.4	21,627,823,716
GLYCOL-GLYOXDEG-PWY	superpathway of glycol metabolism and degradation	0.00368277	0.0040119	0.00175506	0.00101839	0.0698216	0.0698216	0.00192771	-0.000172106	0.00402752		205,714,285,714	158,871,447,418	0.00129485	187,728,571,429	665,692,894,127	0.00282005	167,157,142,857	907,879,148,855	0.00184118	533,342,857,143	142,368,149,017	0.00374622	398,898,571,429	211,676,523,451	0.0188447	251,585,714,286	153,997,919,359	0.0016337	389,557,142,857	145,718,523,127	0.00267335	627,357,142,857	163,127,407,202	0.00384581	102,838,571,429	179,550,738,969	0.00572755	410,714,285,714	310,803,248,259	0.00132146	375,071,428,571	171,415,601,848	0.00218808	485,142,857,143	201,333,845,395	0.00240964	995,914,285,714	21,627,823,716
FUC-RHAMCAT-PWY	superpathway of fucose and rhamnose degradation	0.00365627	0.00353851	0.00158657	0.000950839	0.0307766	0.0307766	0.00206971	0.00021258	0.00392683		1.8	158,871,447,418	0.00113299	9.03	665,692,894,127	0.00135648	12.23	907,879,148,855	0.0013471	43.97	142,368,149,017	0.00308847	348.77	211,676,523,451	0.0164766	52.1	153,997,919,359	0.00338316	49.34	145,718,523,127	0.00338598	602,475,949,367	163,127,407,202	0.00369328	81.01	179,550,738,969	0.00451182	62.655	310,803,248,259	0.00201591	72.725	171,415,601,848	0.00424261	46.95	201,333,845,395	0.00233195	136.52	21,627,823,716
P23-PWY	reductive TCA cycle I	0.0035819	0.00295341	0.000939259	0.000741491	0.00198766	0.00198766	0.00264265	0.0010976	0.00418769		0	158,871,447,418	0	125,190,333,967	665,692,894,127	0.0018806	20,275,862,069	907,879,148,855	0.00223332	749,340,211,784	142,368,149,017	0.0052634	173,793,103,448	211,676,523,451	0.000821032	606,787,980,732	153,997,919,359	0.00394023	188,275,862,069	145,718,523,127	0.00129205	246,206,896,552	163,127,407,202	0.00150929	347,586,206,897	179,550,738,969	0.00193587	242,944,489,139	310,803,248,259	0.000781667	148,841,065,831	171,415,601,848	0.00868305	201,995,961,741	201,333,845,395	0.0100329	180,702,321,026	21,627,823,716
PWY-6107	chlorosalicylate degradation	0.00347303	0.00189819	0.0433452	0.00672438	6,93E-05	6,93E-05	-0.0398722	-0.0434107	-0.0363337		0	158,871,447,418	0	413,428,571,429	665,692,894,127	0.0062105	62.804	907,879,148,855	0.00691766	5	142,368,149,017	0.000351202	67	211,676,523,451	0.00316521	68.396	153,997,919,359	0.00444136	482,857,142,857	145,718,523,127	0.00331363	104,142,857,143	163,127,407,202	0.00638414	342,857,142,857	179,550,738,969	0.000190953	120	310,803,248,259	0.00386096	60.5	171,415,601,848	0.00352943	63	201,333,845,395	0.00312913	686,857,142,857	21,627,823,716
P164-PWY	purine nucleobases degradation I (anaerobic)	0.00338094	0.00395357	0.000867424	0.000901099	0.0194443	0.0194443	0.00251351	0.000453309	0.00457372		0	158,871,447,418	0	13.25	665,692,894,127	0.00199041	0	907,879,148,855	0	969,228,070,175	142,368,149,017	0.0068079	20	211,676,523,451	0.000944838	356,136,363,636	153,997,919,359	0.00231261	680,833,333,333	145,718,523,127	0.00467225	143,905,470,644	163,127,407,202	0.00882166	763,636,363,636	179,550,738,969	0.00425304	54.172	310,803,248,259	0.00174297	261,318,897,243	171,415,601,848	0.0152448	145,304,531,096	201,333,845,395	0.00721709	105,961,429,728	21,627,823,716
P184-PWY	protocatechuate degradation I (meta-cleavage pathway)	0.00333589	0.00433597	0.0153854	0.00244888	1,59E+01	1,59E+01	-0.0120495	-0.0145283	-0.00957074		0	158,871,447,418	0	126,649,899,666	665,692,894,127	0.00190253	128,069,565,217	907,879,148,855	0.00141065	149,718,039,109	142,368,149,017	0.0105163	232,805,105,306	211,676,523,451	0.0109982	225,546,415,981	153,997,919,359	0.00146461	28	145,718,523,127	0.00192151	161,184,253,819	163,127,407,202	0.000988088	362,735,785,953	179,550,738,969	0.00202024	243,313,748,531	310,803,248,259	0.000782855	285,208,334,087	171,415,601,848	0.00166384	137,143,812,709	201,333,845,395	0.000681176	538,461,538,462	21,627,823,716
PWY-7255	ergothioneine biosynthesis I (bacteria)	0.00321987	0.00306222	0.00335302	0.000946318	0.865699	0.865699	-0.000133152	-0.00175356	0.00148726		0	158,871,447,418	0	12	665,692,894,127	0.00180263	12	907,879,148,855	0.00132176	131	142,368,149,017	0.0092015	13	211,676,523,451	0.000614145	73.396	153,997,919,359	0.00476604	147	145,718,523,127	0.0100879	839,090,909,091	163,127,407,202	0.00514378	99	179,550,738,969	0.00551376	1.5	310,803,248,259	4,83E+06	29	171,415,601,848	0.00169179	7	201,333,845,395	0.000347681	73.8	21,627,823,716
PWY-6629	superpathway of L-tryptophan biosynthesis	0.00302642	0.00368689	0.00125876	0.000981758	0.0710008	0.0710008	0.00176765	-0.000166461	0.00370177		209,032,258,065	158,871,447,418	0.00131573	603,870,967,742	665,692,894,127	0.000907131	120,774,193,548	907,879,148,855	0.00133029	415,741,935,484	142,368,149,017	0.00292019	356,101,607,436	211,676,523,451	0.0168229	169,064,188,081	153,997,919,359	0.00109783	462,457,299,071	145,718,523,127	0.00317363	291,550,792,783	163,127,407,202	0.00178726	583,636,960,087	179,550,738,969	0.00325054	461,063,750,683	310,803,248,259	0.00148346	17,535,483,871	171,415,601,848	0.00102298	689,142,857,143	201,333,845,395	0.00342289	794,322,580,645	21,627,823,716
PWY-6876	isopropanol biosynthesis	0.00298066	0.00415888	0.00227768	0.000790204	0.502157	0.502157	0.000702983	-0.00145217	0.00285813		0	158,871,447,418	0	0	665,692,894,127	0	0	907,879,148,855	0	311,428,571,429	142,368,149,017	0.00218749	0	211,676,523,451	0	150	153,997,919,359	0.00974039	32	145,718,523,127	0.00219601	0	163,127,407,202	0	0	179,550,738,969	0	113.67	310,803,248,259	0.0036573	276	171,415,601,848	0.0161012	107	201,333,845,395	0.00531456	127.23	21,627,823,716
PWY-7332	superpathway of UDP-N-acetylglucosamine-derived O-antigen building blocks biosynthesis	0.00289892	0.00403488	0.000635425	0.00130091	0.0393161	0.0393161	0.0022635	0.000122018	0.00440498		0	158,871,447,418	0	0.67	665,692,894,127	0.000100647	0	907,879,148,855	0	208,120,769,231	142,368,149,017	0.0146185	218,791,282,051	211,676,523,451	0.0103361	347,030,769,231	153,997,919,359	0.00225348	0	145,718,523,127	0	563,846,153,846	163,127,407,202	0.00345648	0	179,550,738,969	0	6	310,803,248,259	0.000193048	957,507,692,308	171,415,601,848	0.00558588	64	201,333,845,395	0.0031788	154,414,294,872	21,627,823,716
PWY-5430	meta cleavage pathway of aromatic compounds	0.00247361	0.0032686	0.0276536	0.00424162	3,18E-08	3,18E-08	-0.02518	-0.0278257	-0.0225343		0	158,871,447,418	0	201,066,098,081	665,692,894,127	0.0030204	714,285,714,286	907,879,148,855	0.000786763	39,452,887,538	142,368,149,017	0.00277119	128,571,428,571	211,676,523,451	0.000607396	207,428,571,429	153,997,919,359	0.00134696	137,223,608,402	145,718,523,127	0.00941703	19,829,424,307	163,127,407,202	0.00121558	38,933,901,919	179,550,738,969	0.00216841	163,492,063,492	310,803,248,259	0.000526031	571,428,571,429	171,415,601,848	0.000333359	157,142,857,143	201,333,845,395	0.000780509	0	21,627,823,716
PWY-7098	vanillin and vanillate degradation II	0.00245964	0.00351196	0.0073937	0.00149281	2,07E+06	2,07E+06	-0.00493406	-0.00684891	-0.00301922		0	158,871,447,418	0	133,638,095,238	665,692,894,127	0.0020075	133,963,133,641	907,879,148,855	0.00147556	612,321,742,283	142,368,149,017	0.00430097	607,252,747,253	211,676,523,451	0.00286878	154,285,714,286	153,997,919,359	0.00100187	295,714,285,714	145,718,523,127	0.00202935	154,285,714,286	163,127,407,202	0.000945799	382,857,142,857	179,550,738,969	0.00213231	771,428,571,429	310,803,248,259	0.000248205	21,400,921,659	171,415,601,848	0.00124848	144,761,904,762	201,333,845,395	0.000719014	47,585,106,383	21,627,823,716
PWY-6338	superpathway of vanillin and vanillate degradation	0.00232176	0.00342564	0.00685232	0.00140989	4,41E+04	4,41E+04	-0.00453056	-0.00639099	-0.00267014		0	158,871,447,418	0	123,256,180,856	665,692,894,127	0.00185155	125,466,155,811	907,879,148,855	0.00138197	565,443,583,118	142,368,149,017	0.0039717	561,941,251,596	211,676,523,451	0.00265472	142,222,222,222	153,997,919,359	0.000923533	272,592,592,593	145,718,523,127	0.00187068	142,222,222,222	163,127,407,202	0.000871848	353,054,353,054	179,550,738,969	0.00196632	711,111,111,111	310,803,248,259	0.000228798	201,890,166,028	171,415,601,848	0.00117778	133,487,253,487	201,333,845,395	0.000663014	44.8	21,627,823,716
PWY-7097	vanillin and vanillate degradation I	0.00232176	0.00342564	0.00685232	0.00140989	4,41E+04	4,41E+04	-0.00453056	-0.00639099	-0.00267014		0	158,871,447,418	0	123,256,180,856	665,692,894,127	0.00185155	125,466,155,811	907,879,148,855	0.00138197	565,443,583,118	142,368,149,017	0.0039717	561,941,251,596	211,676,523,451	0.00265472	142,222,222,222	153,997,919,359	0.000923533	272,592,592,593	145,718,523,127	0.00187068	142,222,222,222	163,127,407,202	0.000871848	353,054,353,054	179,550,738,969	0.00196632	711,111,111,111	310,803,248,259	0.000228798	201,890,166,028	171,415,601,848	0.00117778	133,487,253,487	201,333,845,395	0.000663014	44.8	21,627,823,716
THREOCAT-PWY	superpathway of L-threonine metabolism	0.00212167	0.00215034	0.00113251	0.00061576	0.0834071	0.0834071	0.000989162	-0.000143309	0.00212163		0	158,871,447,418	0	44.811	665,692,894,127	0.000673148	21.411	907,879,148,855	0.000235835	95.589	142,368,149,017	0.000671421	161,080,810,235	211,676,523,451	0.00760976	485,498,526,652	153,997,919,359	0.00315263	511,173,977,624	145,718,523,127	0.00350795	15,592,258,209	163,127,407,202	0.000955833	703,876,445,246	179,550,738,969	0.00392021	349,698,614,072	310,803,248,259	0.00112514	13.455	171,415,601,848	0.000784934	248,214,754,098	201,333,845,395	0.00123285	737,696,142,857	21,627,823,716
PWY-181	photorespiration	0.00209276	0.00256512	0.0133019	0.0024256	8,21E-04	8,21E-04	-0.0112091	-0.0129494	-0.00946886		4.8	158,871,447,418	0.00302131	131,154,929,577	665,692,894,127	0.0019702	179,576,470,588	907,879,148,855	0.00197798	291,529,411,765	142,368,149,017	0.00204772	635,931,618,526	211,676,523,451	0.00300426	6	153,997,919,359	0.000389616	825,211,267,606	145,718,523,127	0.000566305	623,990,057,995	163,127,407,202	0.00382517	210,578,464,334	179,550,738,969	0.0117281	269,294,117,647	310,803,248,259	0.000866446	103,153,846,154	171,415,601,848	0.000601776	558,187,855,787	201,333,845,395	0.00277245	296,470,588,235	21,627,823,716
PWY-7003	glycerol degradation to butanol	0.00207283	0.00312815	0.000108376	0.000318441	0.0194127	0.0194127	0.00196446	0.000357977	0.00357093		0	158,871,447,418	0	0	665,692,894,127	0	0	907,879,148,855	0	168,510,638,298	142,368,149,017	0.00118363	0	211,676,523,451	0	114,893,617,021	153,997,919,359	0.00746073	245,106,382,979	145,718,523,127	0.00168205	0	163,127,407,202	0	0	179,550,738,969	0	857,872,340,426	310,803,248,259	0.00276018	205,276,595,745	171,415,601,848	0.0119754	811,914,893,617	201,333,845,395	0.00403268	903,829,787,234	21,627,823,716
PWY-6470	peptidoglycan biosynthesis V (&beta;-lactam resistance)	0.00177438	0.00169784	0.000904166	0.00130451	0.10357	0.10357	0.00087021	-0.000187717	0.00192814		0	158,871,447,418	0	6.96	665,692,894,127	0.00104553	242,086,956,522	907,879,148,855	0.00266651	928,695,652,174	142,368,149,017	0.0065232	313,043,478,261	211,676,523,451	0.000147888	521,739,130,435	153,997,919,359	0.000338796	482,371,541,502	145,718,523,127	0.0033103	417,391,304,348	163,127,407,202	0.000255868	735,462,450,593	179,550,738,969	0.00409613	721,771,081,352	310,803,248,259	0.00232228	546,156,521,739	171,415,601,848	0.00318615	179,165,217,391	201,333,845,395	0.000889891	137,008,695,652	21,627,823,716
METH-ACETATE-PWY	methanogenesis from acetate	0.00172441	0.00213434	0.000235097	0.000371462	0.0109812	0.0109812	0.00148932	0.000385546	0.00259309		0	158,871,447,418	0	133,333,333,333	665,692,894,127	0.00200293	0	907,879,148,855	0	573,529,411,765	142,368,149,017	0.00040285	0	211,676,523,451	0	368,214,285,714	153,997,919,359	0.00239103	0	145,718,523,127	0	641,145,895,281	163,127,407,202	0.00393034	0	179,550,738,969	0	702,956,259,427	310,803,248,259	0.00226174	128,195,345,635	171,415,601,848	0.00747863	732,898,179,468	201,333,845,395	0.00364021	122,996,243,051	21,627,823,716
SUCSYN-PWY	sucrose biosynthesis I (from photosynthesis)	0.00164939	0.000965119	0.000516561	0.000594476	0.000299318	0.000299318	0.00113283	0.000569933	0.00169572		0	158,871,447,418	0	0	665,692,894,127	0	101,048,218,029	907,879,148,855	0.00111301	205,763,102,725	142,368,149,017	0.00144529	135,220,125,786	211,676,523,451	0.000638805	462,893,081,761	153,997,919,359	0.00300584	376,203,354,298	145,718,523,127	0.00258171	431,339,622,642	163,127,407,202	0.00264419	399,264,150,943	179,550,738,969	0.00222368	350,943,396,226	310,803,248,259	0.00112915	402,412,997,904	171,415,601,848	0.00234759	151,888,888,889	201,333,845,395	0.000754413	703,037,735,849	21,627,823,716
P162-PWY	L-glutamate degradation V (via hydroxyglutarate)	0.0016259	0.0028637	0.000140888	0.000265598	0.0479156	0.0479156	0.00148501	1,52E+06	0.00295478		0	158,871,447,418	0	0	665,692,894,127	0	0	907,879,148,855	0	739,047,619,048	142,368,149,017	0.00051911	0	211,676,523,451	0	603,428,571,429	153,997,919,359	0.00391842	274,285,714,286	145,718,523,127	0.00018823	137,759,006,211	163,127,407,202	0.00844487	0	179,550,738,969	0	148,114,285,714	310,803,248,259	0.00476553	154,971,428,571	171,415,601,848	0.00904068	0	201,333,845,395	0	0	21,627,823,716
PWY-7347	sucrose biosynthesis III	0.00153507	0.000965163	0.000989097	0.000565752	0.0541115	0.0541115	0.000545975	-1,03E+06	0.00110229		0	158,871,447,418	0	0	665,692,894,127	0	9	907,879,148,855	0.000991321	18.33	142,368,149,017	0.00128751	12	211,676,523,451	0.000566903	45	153,997,919,359	0.00292212	33.33	145,718,523,127	0.00228729	38.33	163,127,407,202	0.0023497	35.33	179,550,738,969	0.00196769	31	310,803,248,259	0.000997416	35.67	171,415,601,848	0.00208091	140,613,043,478	201,333,845,395	0.000698407	62.33	21,627,823,716
METHGLYUT-PWY	superpathway of methylglyoxal degradation	0.00151838	0.00115318	0.00229377	0.000613801	0.0214845	0.0214845	-0.000775394	-0.00142677	-0.000124023		1.8	158,871,447,418	0.00113299	5.2	665,692,894,127	0.000781141	10.4	907,879,148,855	0.00114553	35.8	142,368,149,017	0.00251461	29.6	211,676,523,451	0.00139836	8.6	153,997,919,359	0.000558449	16	145,718,523,127	0.00109801	22.3	163,127,407,202	0.00136703	40.8	179,550,738,969	0.00227234	32	310,803,248,259	0.00102959	15.1	171,415,601,848	0.0008809	37.2	201,333,845,395	0.00184768	68.4	21,627,823,716
PWY-7090	UDP-2,3-diacetamido-2,3-dideoxy-&alpha;-D-mannuronate biosynthesis	0.00137145	0.00283744	0.000522668	0.000949656	0.255416	0.255416	0.000848777	-0.000661457	0.00235901		0	158,871,447,418	0	0	665,692,894,127	0	0	907,879,148,855	0	8	142,368,149,017	0.000561923	261.33	211,676,523,451	0.0123457	4.5	153,997,919,359	0.000292212	0	145,718,523,127	0	14	163,127,407,202	0.000858225	16	179,550,738,969	0.000891113	37	310,803,248,259	0.00119046	10.75	171,415,601,848	0.000627131	29	201,333,845,395	0.00144039	6.75	21,627,823,716
PWY-5178	toluene degradation IV (aerobic) (via catechol)	0.00131848	0.00107216	0.00939012	0.00200241	4,44E-03	4,44E-03	-0.00807164	-0.00920399	-0.00693928		0	158,871,447,418	0	209,518,716,578	665,692,894,127	0.00314738	818,181,818,182	907,879,148,855	0.000901201	261,818,181,818	142,368,149,017	0.00183902	147,272,727,273	211,676,523,451	0.000695744	196,363,636,364	153,997,919,359	0.00127511	394,010,695,187	145,718,523,127	0.00270392	217,540,106,952	163,127,407,202	0.00133356	439,572,192,513	179,550,738,969	0.00244818	981,818,181,818	310,803,248,259	0.000315897	654,545,454,545	171,415,601,848	0.000381847	18	201,333,845,395	0.000894037	0	21,627,823,716
PWY-6263	superpathway of menaquinol-8 biosynthesis II	0.00108355	0.00238301	0.000174849	0.000308267	0.13677	0.13677	0.000908697	-0.000317836	0.00213523		0	158,871,447,418	0	3	665,692,894,127	0.000450658	0	907,879,148,855	0	0	142,368,149,017	0	0	211,676,523,451	0	71	153,997,919,359	0.00461045	0	145,718,523,127	0	0	163,127,407,202	0	0	179,550,738,969	0	16	310,803,248,259	0.000514795	48	171,415,601,848	0.00280021	192,391,304,348	201,333,845,395	0.00955584	0	21,627,823,716
CODH-PWY	reductive acetyl coenzyme A pathway	0.0009362	0.00142409	0.000134216	0.000280474	0.0349172	0.0349172	0.000801984	6,33E+06	0.00154065		0	158,871,447,418	0	8	665,692,894,127	0.00120176	0	907,879,148,855	0	1.5	142,368,149,017	0.000105361	0	211,676,523,451	0	920,588,235,294	153,997,919,359	0.000597793	0	145,718,523,127	0	25.01	163,127,407,202	0.00153316	3	179,550,738,969	0.000167084	711,111,111,111	310,803,248,259	0.000228798	733,233,333,333	171,415,601,848	0.00427752	736,866,666,667	201,333,845,395	0.00365992	863,928,888,889	21,627,823,716
PWY-6901	superpathway of glucose and xylose degradation	0.000860554	0.000632933	0.00364168	0.00101024	1,84E+01	1,84E+01	-0.00278113	-0.00337287	-0.00218939		0	158,871,447,418	0	593,032,258,065	665,692,894,127	0.00089085	28,335,483,871	907,879,148,855	0.000312106	126,503,225,806	142,368,149,017	0.000888564	247,741,935,484	211,676,523,451	0.00117038	980,129,032,258	153,997,919,359	0.000636456	167,333,488,915	145,718,523,127	0.00114833	165,212,903,226	163,127,407,202	0.00101278	483,044,687,234	179,550,738,969	0.0026903	696,774,193,548	310,803,248,259	0.000224185	178,064,516,129	171,415,601,848	0.00103879	464,516,129,032	201,333,845,395	0.000230719	435,635,438,437	21,627,823,716
PWY-4722	creatinine degradation II	0.000812202	0.00322988	0.000663369	0.000801584	0.855645	0.855645	0.000148833	-0.00153998	0.00183765		0	158,871,447,418	0	0	665,692,894,127	0	0	907,879,148,855	0	70,985,915,493	142,368,149,017	0.000498608	298,909,090,909	211,676,523,451	0.014121	0	153,997,919,359	0	0	145,718,523,127	0	0	163,127,407,202	0	0	179,550,738,969	0	0	310,803,248,259	0	0	171,415,601,848	0	0	201,333,845,395	0	0	21,627,823,716
GOLPDLCAT-PWY	superpathway of glycerol degradation to 1,3-propanediol	0.000807373	0.000617771	0.000566235	0.000238239	0.14745	0.14745	0.000241139	-9,19E+05	0.000574222		0	158,871,447,418	0	540,705,882,353	665,692,894,127	0.000812245	258,352,941,176	907,879,148,855	0.000284568	115,341,176,471	142,368,149,017	0.000810161	225,882,352,941	211,676,523,451	0.00106711	893,647,058,824	153,997,919,359	0.000580298	150,635,294,118	145,718,523,127	0.00103374	150,635,294,118	163,127,407,202	0.000923421	440,611,764,706	179,550,738,969	0.00245397	135,529,411,765	310,803,248,259	0.000436062	390,352,941,176	171,415,601,848	0.00227723	423,529,411,765	201,333,845,395	0.000210362	150,635,294,118	21,627,823,716
PWY-7031	protein N-glycosylation (bacterial)	0.000758823	0.00133917	5,52E+06	0.000155285	0.045657	0.045657	0.000703668	1,52E+06	0.00139215		0	158,871,447,418	0	0	665,692,894,127	0	0	907,879,148,855	0	436,363,636,364	142,368,149,017	0.000306504	0	211,676,523,451	0	0	153,997,919,359	0	0	145,718,523,127	0	24	163,127,407,202	0.00147124	286,909,090,909	179,550,738,969	0.00159793	0	310,803,248,259	0	394,909,090,909	171,415,601,848	0.00230381	2.4	201,333,845,395	0.000119205	114,545,454,545	21,627,823,716
PWY-7373	superpathway of demethylmenaquinol-6 biosynthesis II	0.000681855	0.00120231	5,00E+06	0.000142073	0.0456465	0.0456465	0.000631899	1,37E+05	0.00125013		0	158,871,447,418	0	0	665,692,894,127	0	0	907,879,148,855	0	4	142,368,149,017	0.000280962	0	211,676,523,451	0	0	153,997,919,359	0	0	145,718,523,127	0	22	163,127,407,202	0.00134864	26	179,550,738,969	0.00144806	0	310,803,248,259	0	35	171,415,601,848	0.00204182	2	201,333,845,395	9,93E+05	103	21,627,823,716
PWY-6641	superpathway of sulfolactate degradation	0.000671177	0.00148689	0.00876355	0.00233148	8,47E-02	8,47E-02	-0.00809238	-0.00946433	-0.00672042		0	158,871,447,418	0	0	665,692,894,127	0	0	907,879,148,855	0	0	142,368,149,017	0	109	211,676,523,451	0.00514937	0	153,997,919,359	0	0	145,718,523,127	0	0	163,127,407,202	0	114,285,714,286	179,550,738,969	0.000636509	0	310,803,248,259	0	0	171,415,601,848	0	0	201,333,845,395	0	515,555,555,556	21,627,823,716
PWY-7391	isoprene biosynthesis II (engineered)	0.000670124	0.000644947	0.000505237	0.000340147	0.359789	0.359789	0.000164887	-0.000198774	0.000528548		0	158,871,447,418	0	277,777,777,778	665,692,894,127	0.000417276	181,333,333,333	907,879,148,855	0.00199733	218,181,818,182	142,368,149,017	0.00153252	178,145,454,545	211,676,523,451	0.000841593	708,181,818,182	153,997,919,359	0.000459865	273,585,858,586	145,718,523,127	0.0018775	227,222,222,222	163,127,407,202	0.00139291	107,555,555,556	179,550,738,969	0.000599026	726,545,454,545	310,803,248,259	0.000233764	0	171,415,601,848	0	0	201,333,845,395	0	124,121,212,121	21,627,823,716
PWY-3661	glycine betaine degradation I	0.000613511	0.00110855	5,83E+06	9,53E+06	0.0550725	0.0550725	0.000555243	-1,35E+06	0.00112396		119,047,619,048	158,871,447,418	0.000749333	0	665,692,894,127	0	0	907,879,148,855	0	25	142,368,149,017	0.00175601	0	211,676,523,451	0	0	153,997,919,359	0	0	145,718,523,127	0	277,380,952,381	163,127,407,202	0.000170039	258,597,308,489	179,550,738,969	0.00144025	0	310,803,248,259	0	0	171,415,601,848	0	472,222,222,222	201,333,845,395	0.00234547	0	21,627,823,716
PWY-6956	naphthalene degradation to acetyl-CoA	0.000595646	0.00168344	0	0	0.162831	0.162831	0.000595646	-0.000265777	0.00145707		0	158,871,447,418	0	0	665,692,894,127	0	0	907,879,148,855	0	167,142,857,143	142,368,149,017	0.00117402	0	211,676,523,451	0	0	153,997,919,359	0	102,857,142,857	145,718,523,127	0.00705862	0	163,127,407,202	0	0	179,550,738,969	0	0	310,803,248,259	0	0	171,415,601,848	0	0	201,333,845,395	0	0	21,627,823,716
LPSSYN-PWY	superpathway of lipopolysaccharide biosynthesis	0.000547676	0.000668188	0.000246872	0.000354427	0.113168	0.113168	0.000300804	-7,64E+06	0.00067798		0	158,871,447,418	0	0	665,692,894,127	0	0	907,879,148,855	0	0.662069	142,368,149,017	4,65E+06	48,175,483,871	211,676,523,451	0.0022759	695,635,150,167	153,997,919,359	0.000451717	234,012,903,226	145,718,523,127	0.00160592	419,061,179,088	163,127,407,202	0.000256892	929,032,258,065	179,550,738,969	0.00051742	75,664,516,129	310,803,248,259	0.000243448	104,827,586,207	171,415,601,848	0.000611541	220,689,655,172	201,333,845,395	0.000109614	258,206,896,552	21,627,823,716
PWY-5427	naphthalene degradation (aerobic)	0.000505397	0.00142837	0	0	0.162831	0.162831	0.000505397	-0.000225508	0.0012363		0	158,871,447,418	0	0	665,692,894,127	0	0	907,879,148,855	0	141,818,181,818	142,368,149,017	0.000996137	0	211,676,523,451	0	0	153,997,919,359	0	872,727,272,727	145,718,523,127	0.00598913	0	163,127,407,202	0	0	179,550,738,969	0	0	310,803,248,259	0	0	171,415,601,848	0	0	201,333,845,395	0	0	21,627,823,716
PWY-1541	superpathway of taurine degradation	0.000492797	0.00197421	0.000304841	0.000361218	0.703891	0.703891	0.000187956	-0.000834148	0.00121006		0	158,871,447,418	0	0	665,692,894,127	0	0	907,879,148,855	0	342,857,142,857	142,368,149,017	0.000240824	182,666,666,667	211,676,523,451	0.00862952	0	153,997,919,359	0	0	145,718,523,127	0	0	163,127,407,202	0	0	179,550,738,969	0	0	310,803,248,259	0	0	171,415,601,848	0	0	201,333,845,395	0	0	21,627,823,716
P341-PWY	glycolysis V (Pyrococcus)	0.000298933	0.000581262	0.000105871	0.000204817	0.21042	0.21042	0.000193062	-0.000117642	0.000503767		0	158,871,447,418	0	0	665,692,894,127	0	0	907,879,148,855	0	0	142,368,149,017	0	0	211,676,523,451	0	0	153,997,919,359	0	0	145,718,523,127	0	230,769,230,769	163,127,407,202	0.00141466	576,923,076,923	179,550,738,969	0.000321315	19.2	310,803,248,259	0.000617754	163,822,525,597	171,415,601,848	0.000955704	417,037,542,662	201,333,845,395	0.00207137	0	21,627,823,716
PWY-1422	vitamin E biosynthesis (tocopherols)	0.000274156	0.000572309	0.000641044	0.000763228	0.122785	0.122785	-0.000366888	-0.000838454	0.000104678		0	158,871,447,418	0	0	665,692,894,127	0	0	907,879,148,855	0	0	142,368,149,017	0	0	211,676,523,451	0	8	153,997,919,359	0.000519488	0	145,718,523,127	0	0	163,127,407,202	0	3.5	179,550,738,969	0.000194931	0	310,803,248,259	0	4	171,415,601,848	0.000233351	0	201,333,845,395	0	1.5	21,627,823,716
PWY-6210	2-aminophenol degradation	0.000221579	0.000334607	0.00801133	0.00280959	1,71E+02	1,71E+02	-0.00778975	-0.00923456	-0.00634494		0	158,871,447,418	0	1	665,692,894,127	0.000150219	571,428,571,429	907,879,148,855	0.00062941	15	142,368,149,017	0.00105361	0	211,676,523,451	0	0	153,997,919,359	0	9	145,718,523,127	0.000617629	0	163,127,407,202	0	0	179,550,738,969	0	0	310,803,248,259	0	0	171,415,601,848	0	0	201,333,845,395	0	4	21,627,823,716
PWY-7295	L-arabinose degradation IV	0.000220433	0.000604421	2,62E+06	0.000108001	0.208469	0.208469	0.000194239	-0.000118516	0.000506994		4	158,871,447,418	0.00251776	0	665,692,894,127	0	0	907,879,148,855	0	0	142,368,149,017	0	0	211,676,523,451	0	0	153,997,919,359	0	0	145,718,523,127	0	9	163,127,407,202	0.000551716	0	179,550,738,969	0	0	310,803,248,259	0	0	171,415,601,848	0	0	201,333,845,395	0	194,285,714,286	21,627,823,716
PWY-6992	1,5-anhydrofructose degradation	0.00021223	0.000875048	0.000183949	0.000217091	0.898444	0.898444	2,83E+06	-0.00042925	0.000485813		0	158,871,447,418	0	0	665,692,894,127	0	0	907,879,148,855	0	0	142,368,149,017	0	0	211,676,523,451	0	0	153,997,919,359	0	0	145,718,523,127	0	0	163,127,407,202	0	0	179,550,738,969	0	0	310,803,248,259	0	0	171,415,601,848	0	0	201,333,845,395	0	0	21,627,823,716
PWY-2221	Entner-Doudoroff pathway III (semi-phosphorylative)	0.000199507	0.000538858	5,67E+05	2,34E+06	0.15664	0.15664	0.000193834	-8,21E+06	0.000469751		0	158,871,447,418	0	0	665,692,894,127	0	0	907,879,148,855	0	0	142,368,149,017	0	0	211,676,523,451	0	0	153,997,919,359	0	0	145,718,523,127	0	0	163,127,407,202	0	0	179,550,738,969	0	0	310,803,248,259	0	0	171,415,601,848	0	0	201,333,845,395	0	389,839,572,193	21,627,823,716
PWY-5655	L-tryptophan degradation IX	0.000197896	0.000364951	0.000217701	0.000397926	0.880693	0.880693	-1,98E+06	-0.000286009	0.0002464		0	158,871,447,418	0	0	665,692,894,127	0	545,454,545,455	907,879,148,855	0.000600801	171,428,571,429	142,368,149,017	0.00120412	0	211,676,523,451	0	0	153,997,919,359	0	0	145,718,523,127	0	0	163,127,407,202	0	0	179,550,738,969	0	0	310,803,248,259	0	0	171,415,601,848	0	0	201,333,845,395	0	457,142,857,143	21,627,823,716
P241-PWY	coenzyme B biosynthesis	0.000192226	0.000642285	2,23E+06	5,43E+06	0.291936	0.291936	0.000169957	-0.000159523	0.000499436		0	158,871,447,418	0	0	665,692,894,127	0	0	907,879,148,855	0	0	142,368,149,017	0	0	211,676,523,451	0	0	153,997,919,359	0	0	145,718,523,127	0	0	163,127,407,202	0	0	179,550,738,969	0	0	310,803,248,259	0	0	171,415,601,848	0	0	201,333,845,395	0	0	21,627,823,716
PWY-6143	CMP-pseudaminate biosynthesis	0.000174871	0.000371736	8,77E+05	3,62E+06	0.083955	0.083955	0.000166097	-2,48E+06	0.000356944		0	158,871,447,418	0	0	665,692,894,127	0	0	907,879,148,855	0	0	142,368,149,017	0	0	211,676,523,451	0	0	153,997,919,359	0	0	145,718,523,127	0	4	163,127,407,202	0.000245207	0	179,550,738,969	0	0	310,803,248,259	0	12	171,415,601,848	0.000700053	0	201,333,845,395	0	20	21,627,823,716
PWY-7527	L-methionine salvage cycle III	0.000165403	0.000422135	0.00162069	0.000890612	2,62E+05	2,62E+05	-0.00145529	-0.00194835	-0.000962227		0	158,871,447,418	0	0	665,692,894,127	0	0	907,879,148,855	0	6	142,368,149,017	0.000421443	0	211,676,523,451	0	0	153,997,919,359	0	0	145,718,523,127	0	0	163,127,407,202	0	0	179,550,738,969	0	0	310,803,248,259	0	0	171,415,601,848	0	947,368,421,053	201,333,845,395	0.000470546	631,578,947,368	21,627,823,716
PWY-6572	chondroitin sulfate degradation I (bacterial)	0.000145259	0.000354413	6,81E+05	2,81E+06	0.126548	0.126548	0.000138447	-4,33E+06	0.000320199		0	158,871,447,418	0	0	665,692,894,127	0	0	907,879,148,855	0	0	142,368,149,017	0	0	211,676,523,451	0	0	153,997,919,359	0	0	145,718,523,127	0	0	163,127,407,202	0	18.56	179,550,738,969	0.00103369	0	310,803,248,259	0	666,666,666,667	171,415,601,848	0.000388918	24	201,333,845,395	0.00119205	0	21,627,823,716
PWY-5177	glutaryl-CoA degradation	0.00013565	0.000240387	7,09E+05	2,92E+06	0.0424165	0.0424165	0.000128563	4,92E+05	0.000252205		0	158,871,447,418	0	0	665,692,894,127	0	0	907,879,148,855	0	0	142,368,149,017	0	0	211,676,523,451	0	0	153,997,919,359	0	0	145,718,523,127	0	134,095,238,095	163,127,407,202	8,22E+06	0	179,550,738,969	0	100,952,380,952	310,803,248,259	0.000324811	875,428,571,429	171,415,601,848	0.000510705	145,663,835,264	201,333,845,395	0.000723494	146,666,666,667	21,627,823,716
PWY-7046	4-coumarate degradation (anaerobic)	0.000116987	0.000482351	0	0	0.331333	0.331333	0.000116987	-0.000129834	0.000363809		0	158,871,447,418	0	0	665,692,894,127	0	0	907,879,148,855	0	0	142,368,149,017	0	0	211,676,523,451	0	0	153,997,919,359	0	0	145,718,523,127	0	0	163,127,407,202	0	0	179,550,738,969	0	0	310,803,248,259	0	0	171,415,601,848	0	0	201,333,845,395	0	0	21,627,823,716
PWY-3801	sucrose degradation II (sucrose synthase)	0	0	8,49E+05	3,50E+06	0.331333	0.331333	-8,49E+05	-2,64E+06	9,42E+04		0	158,871,447,418	0	0	665,692,894,127	0	0	907,879,148,855	0	0	142,368,149,017	0	0	211,676,523,451	0	0	153,997,919,359	0	0	145,718,523,127	0	0	163,127,407,202	0	0	179,550,738,969	0	0	310,803,248,259	0	0	171,415,601,848	0	0	201,333,845,395	0	0	21,627,823,716
PWY-5971	palmitate biosynthesis II (bacteria and plants)	0	0	0.000402359	0.00105868	0.135536	0.135536	-0.000402359	-0.000944094	0.000139375		0	158,871,447,418	0	0	665,692,894,127	0	0	907,879,148,855	0	0	142,368,149,017	0	0	211,676,523,451	0	0	153,997,919,359	0	0	145,718,523,127	0	0	163,127,407,202	0	0	179,550,738,969	0	0	310,803,248,259	0	0	171,415,601,848	0	0	201,333,845,395	0	0	21,627,823,716
[truncated: 70 more columns]

## Sheet: Jennies
pathway	description	uterus: mean rel. freq. (%)	uterus: std. dev. (%)	vagina: mean rel. freq. (%)	vagina: std. dev. (%)	p-values	p-values (corrected)	Difference between means	95.0% lower CI	95.0% upper CI	Note	Jenny 1.1 UF	Jenny 1.1 UF: parent seq. count	Jenny 1.1 UF: rel. freq. (%)	Jenny 1.2 UF	Jenny 1.2 UF: parent seq. count	Jenny 1.2 UF: rel. freq. (%)	Jenny 2.1 UF	Jenny 2.1 UF: parent seq. count	Jenny 2.1 UF: rel. freq. (%)	Jenny 2.2 UF	Jenny 2.2 UF: parent seq. count	Jenny 2.2 UF: rel. freq. (%)	Jenny 3.1 UF	Jenny 3.1 UF: parent seq. count	Jenny 3.1 UF: rel. freq. (%)	Jenny 3.2 UF	Jenny 3.2 UF: parent seq. count	Jenny 3.2 UF: rel. freq. (%)	Jenny 4.1 UF	Jenny 4.1 UF: parent seq. count	Jenny 4.1 UF: rel. freq. (%)	Jenny 4.2 UF	Jenny 4.2 UF: parent seq. count	Jenny 4.2 UF: rel. freq. (%)	Jenny 5.1 UF	Jenny 5.1 UF: parent seq. count	Jenny 5.1 UF: rel. freq. (%)	Jenny 5.2 UF	Jenny 5.2 UF: parent seq. count	Jenny 5.2 UF: rel. freq. (%)	Jenny 6.1 UF	Jenny 6.1 UF: parent seq. count	Jenny 6.1 UF: rel. freq. (%)	Jenny 6.2 UF	Jenny 6.2 UF: parent seq. count	Jenny 6.2 UF: rel. freq. (%)	Jenny 7.1 UF	Jenny 7.1 UF: parent seq. count
PWY-3781	aerobic respiration I (cytochrome c)	1.19793	0.0470629	1.32273	0.121148	0.00307975	0.00307975	-0.1248	-0.201232	-0.0483685		23450.1	1.97601e+06	1.18674	57853.8	4.58924e+06	1.26064	31284.3	2.63571e+06	1.18694	37143.7	3.07224e+06	1.20901	45463.3	3.64512e+06	1.24724	12598.5	1.01589e+06	1.24014	23957	2.11571e+06	1.13234	113594	9.45241e+06	1.20174	14401.8	1.24842e+06	1.1536	61458.1	4.8084e+06	1.27814	17597.3	1.57904e+06	1.11443	17229.3	1.46286e+06	1.17778	46257.9	3.90582e+06
PWY-7111	pyruvate fermentation to isobutanol (engineered)	0.895118	0.0387318	1.07947	0.151566	0.000733452	0.000733452	-0.184351	-0.277161	-0.0915407		18444.7	1.97601e+06	0.93343	39072.5	4.58924e+06	0.851393	22041.2	2.63571e+06	0.836252	26700.4	3.07224e+06	0.869086	31070.8	3.64512e+06	0.852395	9691.86	1.01589e+06	0.954026	18884	2.11571e+06	0.89256	82897.3	9.45241e+06	0.876996	11030.7	1.24842e+06	0.883569	42244.6	4.8084e+06	0.878558	15100.8	1.57904e+06	0.956328	13722.1	1.46286e+06	0.938036	35695.3	3.90582e+06
PWY-7663	gondoate biosynthesis (anaerobic)	0.795267	0.0700351	0.887858	0.0406401	0.000770664	0.000770664	-0.0925917	-0.141051	-0.0441322		16656.1	1.97601e+06	0.842915	41879.1	4.58924e+06	0.91255	19701.6	2.63571e+06	0.747487	21387.6	3.07224e+06	0.696156	24944.4	3.64512e+06	0.684324	8650.02	1.01589e+06	0.851471	17181.8	2.11571e+06	0.812107	68704.4	9.45241e+06	0.726845	11145.4	1.24842e+06	0.892758	36366.2	4.8084e+06	0.756307	11911.6	1.57904e+06	0.754353	12178.1	1.46286e+06	0.832486	32367.8	3.90582e+06
PWY-5101	L-isoleucine biosynthesis II	0.782546	0.0344512	0.886799	0.0632654	4.38669e-05	4.38669e-05	-0.104253	-0.146271	-0.0622356		16050.7	1.97601e+06	0.812276	36410	4.58924e+06	0.793377	21039.1	2.63571e+06	0.798232	23795.1	3.07224e+06	0.77452	26003.2	3.64512e+06	0.71337	8197.03	1.01589e+06	0.80688	16444.5	2.11571e+06	0.777256	73049.8	9.45241e+06	0.772816	10491.3	1.24842e+06	0.840361	34524.2	4.8084e+06	0.717998	12134.3	1.57904e+06	0.76846	11887.5	1.46286e+06	0.812622	30657.8	3.90582e+06
PWY-5973	cis-vaccenate biosynthesis	0.764823	0.0576275	0.87948	0.0452848	1.40984e-05	1.40984e-05	-0.114657	-0.157803	-0.0715111		16391.4	1.97601e+06	0.82952	32143.1	4.58924e+06	0.700401	19121.9	2.63571e+06	0.725492	21068.8	3.07224e+06	0.685779	25307.2	3.64512e+06	0.694278	8416.11	1.01589e+06	0.828446	16634.2	2.11571e+06	0.786222	67736.1	9.45241e+06	0.716601	10799.8	1.24842e+06	0.865078	36040.8	4.8084e+06	0.749538	11673	1.57904e+06	0.739244	11911.5	1.46286e+06	0.814265	31552.6	3.90582e+06
ILEUSYN-PWY	L-isoleucine biosynthesis I (from threonine)	0.744973	0.0393573	0.859294	0.0618214	1.32211e-05	1.32211e-05	-0.114321	-0.156948	-0.0716942		15592	1.97601e+06	0.789065	34490.2	4.58924e+06	0.751545	20032.4	2.63571e+06	0.760039	22617.9	3.07224e+06	0.736203	24163.9	3.64512e+06	0.662913	7783.11	1.01589e+06	0.766136	15734.4	2.11571e+06	0.743693	69592.4	9.45241e+06	0.736239	10101.2	1.24842e+06	0.809116	32497.1	4.8084e+06	0.675841	11425.2	1.57904e+06	0.723555	11404.9	1.46286e+06	0.779633	29319.9	3.90582e+06
VALSYN-PWY	L-valine biosynthesis	0.744973	0.0393573	0.859294	0.0618214	1.32211e-05	1.32211e-05	-0.114321	-0.156948	-0.0716942		15592	1.97601e+06	0.789065	34490.2	4.58924e+06	0.751545	20032.4	2.63571e+06	0.760039	22617.9	3.07224e+06	0.736203	24163.9	3.64512e+06	0.662913	7783.11	1.01589e+06	0.766136	15734.4	2.11571e+06	0.743693	69592.4	9.45241e+06	0.736239	10101.2	1.24842e+06	0.809116	32497.1	4.8084e+06	0.675841	11425.2	1.57904e+06	0.723555	11404.9	1.46286e+06	0.779633	29319.9	3.90582e+06
FASYN-ELONG-PWY	fatty acid elongation -- saturated	0.721036	0.0623818	0.835377	0.0583014	8.00056e-05	8.00056e-05	-0.114341	-0.164242	-0.0644401		15150.5	1.97601e+06	0.766718	37389.9	4.58924e+06	0.81473	17045	2.63571e+06	0.646694	19066.4	3.07224e+06	0.620605	23281.8	3.64512e+06	0.638712	8166.33	1.01589e+06	0.803859	15209.7	2.11571e+06	0.718894	63546.2	9.45241e+06	0.672274	9559.92	1.24842e+06	0.765759	35619.8	4.8084e+06	0.740783	10537.3	1.57904e+06	0.667325	11105.8	1.46286e+06	0.759184	29603.6	3.90582e+06
NONOXIPENT-PWY	pentose phosphate pathway (non-oxidative branch)	0.674863	0.0308253	0.71414	0.0457037	0.0184831	0.0184831	-0.0392773	-0.0713206	-0.00723405		13312.8	1.97601e+06	0.673722	28176.7	4.58924e+06	0.613973	18884.7	2.63571e+06	0.716493	21137.2	3.07224e+06	0.688007	25329.8	3.64512e+06	0.694896	6718.45	1.01589e+06	0.661335	14726.7	2.11571e+06	0.696062	60153.8	9.45241e+06	0.636386	9081.74	1.24842e+06	0.727456	30624.3	4.8084e+06	0.636893	10718.9	1.57904e+06	0.678823	9867.05	1.46286e+06	0.674506	26351.1	3.90582e+06
PWYG-321	mycolate biosynthesis	0.656609	0.103008	0.679562	0.103842	0.58422	0.58422	-0.0229526	-0.108233	0.0623281		13074.8	1.97601e+06	0.661674	39589.6	4.58924e+06	0.862662	14161.5	2.63571e+06	0.537293	16002.5	3.07224e+06	0.520874	17821.9	3.64512e+06	0.488925	7802.34	1.01589e+06	0.76803	14202.7	2.11571e+06	0.671298	53040.5	9.45241e+06	0.561132	8457.35	1.24842e+06	0.677443	36582.2	4.8084e+06	0.760799	10637.4	1.57904e+06	0.673662	9637.74	1.46286e+06	0.65883	27079	3.90582e+06
BRANCHED-CHAIN-AA-SYN-PWY	superpathway of branched amino acid biosynthesis	0.653479	0.0189464	0.714946	0.0417667	0.000134938	0.000134938	-0.0614666	-0.0883331	-0.0346001		12951.3	1.97601e+06	0.655428	30458.6	4.58924e+06	0.663696	17416.1	2.63571e+06	0.660775	20060.6	3.07224e+06	0.652965	23009.2	3.64512e+06	0.631235	6961.82	1.01589e+06	0.685292	13356.8	2.11571e+06	0.631316	61623.1	9.45241e+06	0.65193	8567.18	1.24842e+06	0.68624	29742.1	4.8084e+06	0.618546	10141.8	1.57904e+06	0.642272	9694.19	1.46286e+06	0.662689	25498.9	3.90582e+06
PWY-5667	CDP-diacylglycerol biosynthesis I	0.643757	0.0241841	0.66746	0.0205	0.014695	0.014695	-0.0237038	-0.0423028	-0.00510489		12654.5	1.97601e+06	0.640404	28142.2	4.58924e+06	0.613221	17404	2.63571e+06	0.660317	20178.9	3.07224e+06	0.656814	21994.5	3.64512e+06	0.603398	6565.51	1.01589e+06	0.646281	14090	2.11571e+06	0.665972	58405.7	9.45241e+06	0.617891	8139.81	1.24842e+06	0.652007	33622.3	4.8084e+06	0.699242	9918.45	1.57904e+06	0.62813	9349.83	1.46286e+06	0.639149	25231.9	3.90582e+06
PWY0-1319	CDP-diacylglycerol biosynthesis II	0.643757	0.0241841	0.66746	0.0205	0.014695	0.014695	-0.0237038	-0.0423028	-0.00510489		12654.5	1.97601e+06	0.640404	28142.2	4.58924e+06	0.613221	17404	2.63571e+06	0.660317	20178.9	3.07224e+06	0.656814	21994.5	3.64512e+06	0.603398	6565.51	1.01589e+06	0.646281	14090	2.11571e+06	0.665972	58405.7	9.45241e+06	0.617891	8139.81	1.24842e+06	0.652007	33622.3	4.8084e+06	0.699242	9918.45	1.57904e+06	0.62813	9349.83	1.46286e+06	0.639149	25231.9	3.90582e+06
PWY-7664	oleate biosynthesis IV (anaerobic)	0.627631	0.0918841	0.650307	0.0967084	0.553168	0.553168	-0.0226762	-0.10037	0.0550179		12610.1	1.97601e+06	0.63816	36095	4.58924e+06	0.786514	13666.2	2.63571e+06	0.518501	15291.1	3.07224e+06	0.497718	17257.3	3.64512e+06	0.473436	7454.95	1.01589e+06	0.733834	13725.6	2.11571e+06	0.648746	50658.2	9.45241e+06	0.535928	8221.97	1.24842e+06	0.658588	34708.6	4.8084e+06	0.721833	10172.1	1.57904e+06	0.644192	9286.48	1.46286e+06	0.634818	26049.3	3.90582e+06
PWY-5695	urate biosynthesis/inosine 5'-phosphate degradation	0.611905	0.0679811	0.648312	0.0203943	0.0963613	0.0963613	-0.0364066	-0.0802141	0.00740078		12551.4	1.97601e+06	0.635187	17837.8	4.58924e+06	0.388687	17357.1	2.63571e+06	0.658536	18959.3	3.07224e+06	0.617116	20937.1	3.64512e+06	0.574387	6549.85	1.01589e+06	0.64474	13174.2	2.11571e+06	0.622685	61620	9.45241e+06	0.651897	7819.2	1.24842e+06	0.626326	31463.4	4.8084e+06	0.654342	9586.16	1.57904e+06	0.607087	9370.43	1.46286e+06	0.640557	24732.5	3.90582e+06
PWY-5103	L-isoleucine biosynthesis III	0.607751	0.0149923	0.637199	0.0334849	0.00996637	0.00996637	-0.029448	-0.0509468	-0.00794919		11857.4	1.97601e+06	0.600067	28787.3	4.58924e+06	0.627279	16143.9	2.63571e+06	0.612507	18652.4	3.07224e+06	0.607129	21439.5	3.64512e+06	0.58817	6420	1.01589e+06	0.631957	12367	2.11571e+06	0.584533	57118.7	9.45241e+06	0.604276	7873.51	1.24842e+06	0.630676	28407.6	4.8084e+06	0.590792	9597.05	1.57904e+06	0.607776	9006.83	1.46286e+06	0.615702	23430.7	3.90582e+06
PWY-6282	palmitoleate biosynthesis I (from (5Z)-dodec-5-enoate)	0.606365	0.0932819	0.627954	0.0998631	0.581227	0.581227	-0.0215887	-0.101149	0.0579711		12088.1	1.97601e+06	0.611739	35433	4.58924e+06	0.772089	13067.3	2.63571e+06	0.495779	14711.6	3.07224e+06	0.478855	16375.3	3.64512e+06	0.44924	7205.65	1.01589e+06	0.709294	13272.3	2.11571e+06	0.62732	48844.7	9.45241e+06	0.516743	7888.67	1.24842e+06	0.63189	34210.8	4.8084e+06	0.71148	9887.75	1.57904e+06	0.626186	8923.79	1.46286e+06	0.610025	25079.5	3.90582e+06
PWY-5989	stearate biosynthesis II (bacteria and plants)	0.601657	0.083308	0.634352	0.099627	0.380698	0.380698	-0.0326948	-0.108175	0.0427857		11937	1.97601e+06	0.604095	32753.9	4.58924e+06	0.713712	13319.1	2.63571e+06	0.505332	15007.3	3.07224e+06	0.488482	16462	3.64512e+06	0.451619	7143.15	1.01589e+06	0.703141	13097.9	2.11571e+06	0.619077	50110.5	9.45241e+06	0.530134	7803.93	1.24842e+06	0.625102	34911.3	4.8084e+06	0.726048	9749.83	1.57904e+06	0.617452	8820.69	1.46286e+06	0.602977	24777.2	3.90582e+06
PWY-7208	superpathway of pyrimidine nucleobases salvage	0.598781	0.0197709	0.576297	0.056986	0.199246	0.199246	0.0224841	-0.0130837	0.0580519		11305.7	1.97601e+06	0.572146	26452.4	4.58924e+06	0.5764	16368.7	2.63571e+06	0.621034	19022.2	3.07224e+06	0.619163	22350	3.64512e+06	0.61315	6203.56	1.01589e+06	0.610652	12760.4	2.11571e+06	0.603126	55375.3	9.45241e+06	0.585832	7796.51	1.24842e+06	0.624508	29412	4.8084e+06	0.611679	8853.38	1.57904e+06	0.56068	8582.19	1.46286e+06	0.586674	23399.9	3.90582e+06
PHOSLIPSYN-PWY	superpathway of phospholipid biosynthesis I (bacteria)	0.596366	0.0195969	0.605065	0.022648	0.313374	0.313374	-0.00869852	-0.0261122	0.0087152		11474.9	1.97601e+06	0.580709	27457.6	4.58924e+06	0.598304	16308.5	2.63571e+06	0.618753	19185.5	3.07224e+06	0.624481	20829.6	3.64512e+06	0.571438	6063.01	1.01589e+06	0.596817	12651	2.11571e+06	0.597957	55708.9	9.45241e+06	0.589362	7235.94	1.24842e+06	0.579606	30814.8	4.8084e+06	0.640855	9098.25	1.57904e+06	0.576188	8590.47	1.46286e+06	0.58724	23085.4	3.90582e+06
PWY0-862	(5Z)-dodec-5-enoate biosynthesis	0.595213	0.092694	0.608476	0.0958939	0.72812	0.72812	-0.0132636	-0.0909734	0.0644463		11910.9	1.97601e+06	0.602775	34501.8	4.58924e+06	0.751798	12761.4	2.63571e+06	0.484173	14262.9	3.07224e+06	0.464251	16156.4	3.64512e+06	0.443233	7164.09	1.01589e+06	0.705202	13028.7	2.11571e+06	0.615806	47413.9	9.45241e+06	0.501606	7747.88	1.24842e+06	0.620613	33570.9	4.8084e+06	0.698172	9722.67	1.57904e+06	0.615732	8769.99	1.46286e+06	0.599512	24797.7	3.90582e+06
PWY-7229	superpathway of adenosine nucleotides de novo biosynthesis I	0.594588	0.0150887	0.586471	0.0399902	0.504952	0.504952	0.00811771	-0.0170359	0.0332713		11346	1.97601e+06	0.574185	28268	4.58924e+06	0.615963	16291.7	2.63571e+06	0.618114	18465	3.07224e+06	0.601028	21576.9	3.64512e+06	0.591941	6122.12	1.01589e+06	0.602635	12411.4	2.11571e+06	0.586628	54992.9	9.45241e+06	0.581787	7439.71	1.24842e+06	0.595928	29616.4	4.8084e+06	0.615931	8992.92	1.57904e+06	0.569517	8555.53	1.46286e+06	0.584851	23088.7	3.90582e+06
COMPLETE-ARO-PWY	superpathway of aromatic amino acid biosynthesis	0.588688	0.0134186	0.567332	0.026479	0.0183706	0.0183706	0.0213568	0.00401428	0.0386993		11405.8	1.97601e+06	0.577214	27122.8	4.58924e+06	0.591009	15689.3	2.63571e+06	0.595259	17594.2	3.07224e+06	0.572685	21625.2	3.64512e+06	0.593265	6076.83	1.01589e+06	0.598178	12537.6	2.11571e+06	0.592595	53239	9.45241e+06	0.563231	7556.56	1.24842e+06	0.605288	29533.8	4.8084e+06	0.614213	9105.39	1.57904e+06	0.57664	8509.31	1.46286e+06	0.581692	23110	3.90582e+06
PWY-5971	palmitate biosynthesis II (bacteria and plants)	0.58677	0.0666197	0.577972	0.0746921	0.758202	0.758202	0.00879766	-0.0494218	0.0670171		12063.7	1.97601e+06	0.610505	31646.9	4.58924e+06	0.689588	13410.8	2.63571e+06	0.508812	16083.4	3.07224e+06	0.523507	18941.5	3.64512e+06	0.51964	6839.16	1.01589e+06	0.673218	13489.2	2.11571e+06	0.637574	49443.3	9.45241e+06	0.523075	7038.31	1.24842e+06	0.563776	23146	4.8084e+06	0.481366	9996.21	1.57904e+06	0.633055	9256.14	1.46286e+06	0.632745	24651.5	3.90582e+06
PWY-7219	adenosine ribonucleotides de novo biosynthesis	0.586355	0.020243	0.581324	0.0548477	0.761325	0.761325	0.00503131	-0.0293929	0.0394555		11247.2	1.97601e+06	0.569186	26846.4	4.58924e+06	0.584986	16372.5	2.63571e+06	0.621179	18066.1	3.07224e+06	0.588043	21429	3.64512e+06	0.587884	5939.27	1.01589e+06	0.584637	12421.9	2.11571e+06	0.587127	53163.2	9.45241e+06	0.562429	7672.47	1.24842e+06	0.614572	29651	4.8084e+06	0.61665	8679.2	1.57904e+06	0.549649	8391.7	1.46286e+06	0.573651	22756.3	3.90582e+06
SER-GLYSYN-PWY	superpathway of L-serine and glycine biosynthesis I	0.584853	0.041252	0.598758	0.0228449	0.315981	0.315981	-0.0139051	-0.0422011	0.0143909		11390	1.97601e+06	0.576411	22932.2	4.58924e+06	0.499696	15465.7	2.63571e+06	0.586777	17503.2	3.07224e+06	0.569722	21000.5	3.64512e+06	0.576128	6310.15	1.01589e+06	0.621145	12698.7	2.11571e+06	0.600208	53255.7	9.45241e+06	0.563408	6997.63	1.24842e+06	0.560517	33263.7	4.8084e+06	0.691784	9217.9	1.57904e+06	0.583765	8365.86	1.46286e+06	0.571885	23499.3	3.90582e+06
PWY-2942	L-lysine biosynthesis III	0.580433	0.0150829	0.577017	0.0178285	0.60869	0.60869	0.00341625	-0.0101582	0.0169907		11340.7	1.97601e+06	0.573916	25798.9	4.58924e+06	0.562161	15996.7	2.63571e+06	0.606924	18046	3.07224e+06	0.587391	20402.8	3.64512e+06	0.559731	5917.08	1.01589e+06	0.582453	12334.5	2.11571e+06	0.582995	54010.7	9.45241e+06	0.571396	7679.21	1.24842e+06	0.615112	27758.6	4.8084e+06	0.577294	9029.2	1.57904e+06	0.571815	8427.28	1.46286e+06	0.576084	22589.7	3.90582e+06
PWY-3001	superpathway of L-isoleucine biosynthesis I	0.580142	0.0148605	0.564768	0.0158445	0.0191955	0.0191955	0.0153742	0.00272601	0.0280223		11171.2	1.97601e+06	0.56534	28174	4.58924e+06	0.613913	15776.4	2.63571e+06	0.598563	17595.8	3.07224e+06	0.572735	20935.1	3.64512e+06	0.574333	5923.31	1.01589e+06	0.583065	12186.6	2.11571e+06	0.576006	54045.7	9.45241e+06	0.571766	7545.63	1.24842e+06	0.604413	27262.1	4.8084e+06	0.566968	9037.96	1.57904e+06	0.572369	8376.23	1.46286e+06	0.572594	22254.3	3.90582e+06
PWY-5686	UMP biosynthesis	0.576481	0.019321	0.572959	0.0506336	0.818494	0.818494	0.00352179	-0.0283628	0.0354064		11264.3	1.97601e+06	0.570051	25833.7	4.58924e+06	0.562918	15929.6	2.63571e+06	0.604377	17582.1	3.07224e+06	0.57229	21690	3.64512e+06	0.595043	5899.13	1.01589e+06	0.580685	12464	2.11571e+06	0.589118	52025.9	9.45241e+06	0.550398	7523.55	1.24842e+06	0.602644	28166	4.8084e+06	0.585768	8451.61	1.57904e+06	0.535236	8261.49	1.46286e+06	0.564751	22691.8	3.90582e+06
TCA	TCA cycle I (prokaryotic)	0.571722	0.0340955	0.602505	0.0578661	0.116695	0.116695	-0.0307834	-0.0698973	0.0083306		10910.3	1.97601e+06	0.552139	29795.3	4.58924e+06	0.649242	15045.9	2.63571e+06	0.57085	17237.9	3.07224e+06	0.561085	20329.7	3.64512e+06	0.557725	6045.78	1.01589e+06	0.595121	11479.4	2.11571e+06	0.542578	54199.3	9.45241e+06	0.573391	6812.52	1.24842e+06	0.545689	30764.7	4.8084e+06	0.639812	8606.58	1.57904e+06	0.54505	8098.5	1.46286e+06	0.553609	21329.4	3.90582e+06
PWY4FS-7	phosphatidylglycerol biosynthesis I (plastidic)	0.571164	0.0209125	0.573218	0.0258984	0.828494	0.828494	-0.00205442	-0.021396	0.0172871		10942.9	1.97601e+06	0.553784	27008.4	4.58924e+06	0.588515	15696.9	2.63571e+06	0.595547	18411.3	3.07224e+06	0.59928	20146.3	3.64512e+06	0.552694	5829.54	1.01589e+06	0.573836	12008.5	2.11571e+06	0.567588	53434.4	9.45241e+06	0.565299	6701.34	1.24842e+06	0.536784	29408.6	4.8084e+06	0.61161	8707.76	1.57904e+06	0.551458	8237.36	1.46286e+06	0.563101	22092.7	3.90582e+06
PWY4FS-8	phosphatidylglycerol biosynthesis II (non-plastidic)	0.571164	0.0209125	0.573218	0.0258984	0.828494	0.828494	-0.00205442	-0.021396	0.0172871		10942.9	1.97601e+06	0.553784	27008.4	4.58924e+06	0.588515	15696.9	2.63571e+06	0.595547	18411.3	3.07224e+06	0.59928	20146.3	3.64512e+06	0.552694	5829.54	1.01589e+06	0.573836	12008.5	2.11571e+06	0.567588	53434.4	9.45241e+06	0.565299	6701.34	1.24842e+06	0.536784	29408.6	4.8084e+06	0.61161	8707.76	1.57904e+06	0.551458	8237.36	1.46286e+06	0.563101	22092.7	3.90582e+06
PWY-6121	5-aminoimidazole ribonucleotide biosynthesis I	0.566529	0.0174936	0.565802	0.0498902	0.961246	0.961246	0.000726753	-0.0304403	0.0318939		10999.3	1.97601e+06	0.556642	25598	4.58924e+06	0.557784	15913.5	2.63571e+06	0.603765	17554.9	3.07224e+06	0.571406	20406.3	3.64512e+06	0.559826	5797.86	1.01589e+06	0.570717	12272.6	2.11571e+06	0.580069	52409.5	9.45241e+06	0.554456	7258.69	1.24842e+06	0.581429	27633.8	4.8084e+06	0.574699	8313.21	1.57904e+06	0.526472	8147.36	1.46286e+06	0.556949	22289.1	3.90582e+06
PWY-6126	superpathway of adenosine nucleotides de novo biosynthesis II	0.565313	0.0145664	0.559024	0.032514	0.535119	0.535119	0.0062895	-0.0145877	0.0271667		10743	1.97601e+06	0.54367	27060.4	4.58924e+06	0.589649	15332.3	2.63571e+06	0.581715	17565.6	3.07224e+06	0.571754	20590.4	3.64512e+06	0.564877	5878.26	1.01589e+06	0.578631	11683.4	2.11571e+06	0.55222	52655.5	9.45241e+06	0.557059	7009.67	1.24842e+06	0.561482	28164.7	4.8084e+06	0.58574	8594.75	1.57904e+06	0.544301	8135.03	1.46286e+06	0.556106	21945.5	3.90582e+06
CALVIN-PWY	Calvin-Benson-Bassham cycle	0.561718	0.0228166	0.60193	0.0341269	0.00200415	0.00200415	-0.0402124	-0.0640762	-0.0163487		11180.4	1.97601e+06	0.565806	24694.3	4.58924e+06	0.538092	15785.5	2.63571e+06	0.598909	17387.4	3.07224e+06	0.565952	21368.2	3.64512e+06	0.586214	5435.43	1.01589e+06	0.53504	12157	2.11571e+06	0.574605	50996.9	9.45241e+06	0.539512	7545.2	1.24842e+06	0.604378	25833.3	4.8084e+06	0.537255	8573.52	1.57904e+06	0.542957	8160.66	1.46286e+06	0.557858	21706.7	3.90582e+06
ARO-PWY	chorismate biosynthesis I	0.561028	0.0123355	0.544096	0.0264431	0.05183	0.05183	0.0169322	-0.000148785	0.0340132		10922.9	1.97601e+06	0.552775	25344.5	4.58924e+06	0.55226	15036.7	2.63571e+06	0.570501	16863.6	3.07224e+06	0.548904	20579.1	3.64512e+06	0.564567	5774.1	1.01589e+06	0.568378	11996.5	2.11571e+06	0.567019	50858.7	9.45241e+06	0.53805	7213.36	1.24842e+06	0.577797	28020.8	4.8084e+06	0.582747	8661.12	1.57904e+06	0.548505	8128.05	1.46286e+06	0.555629	22115.9	3.90582e+06
PWY0-162	superpathway of pyrimidine ribonucleotides de novo biosynthesis	0.560109	0.0135885	0.5566	0.0321717	0.723108	0.723108	0.00350862	-0.0169863	0.0240036		10759.5	1.97601e+06	0.544507	25888.3	4.58924e+06	0.564108	15109.2	2.63571e+06	0.57325	17233.8	3.07224e+06	0.560951	20959.6	3.64512e+06	0.575005	5837.38	1.01589e+06	0.574607	11787.9	2.11571e+06	0.557161	51526	9.45241e+06	0.545109	7143.44	1.24842e+06	0.572197	27545.2	4.8084e+06	0.572857	8371.26	1.57904e+06	0.530148	8051.4	1.46286e+06	0.550389	21916.5	3.90582e+06
PWY-7228	superpathway of guanosine nucleotides de novo biosynthesis I	0.54859	0.0182048	0.547565	0.0280378	0.913962	0.913962	0.0010255	-0.0184138	0.0204648		10452.9	1.97601e+06	0.528989	26912.3	4.58924e+06	0.586422	14964.7	2.63571e+06	0.567766	17625.8	3.07224e+06	0.573712	19408.5	3.64512e+06	0.532452	5628.68	1.01589e+06	0.554063	11336.1	2.11571e+06	0.535806	52874.3	9.45241e+06	0.559373	6636.71	1.24842e+06	0.531607	26523	4.8084e+06	0.551598	8298.57	1.57904e+06	0.525544	7893.98	1.46286e+06	0.539628	21275.4	3.90582e+06
PWY-5097	L-lysine biosynthesis VI	0.547216	0.0134025	0.537317	0.0284462	0.274065	0.274065	0.00989968	-0.00850361	0.028303		10500.8	1.97601e+06	0.531413	24909.1	4.58924e+06	0.542771	14695.9	2.63571e+06	0.557568	16693.3	3.07224e+06	0.543359	19419.1	3.64512e+06	0.532743	5655.89	1.01589e+06	0.556742	11447.4	2.11571e+06	0.541066	51459.6	9.45241e+06	0.544407	7246.99	1.24842e+06	0.580492	27080.1	4.8084e+06	0.563183	8416.17	1.57904e+06	0.532992	7925.67	1.46286e+06	0.541795	21297.7	3.90582e+06
PWY-6122	5-aminoimidazole ribonucleotide biosynthesis II	0.546264	0.0224834	0.558634	0.053351	0.453961	0.453961	-0.0123705	-0.0463481	0.0216072		10733.4	1.97601e+06	0.543185	23431	4.58924e+06	0.510563	15660.1	2.63571e+06	0.594152	17177.2	3.07224e+06	0.55911	19804.8	3.64512e+06	0.543325	5495.48	1.01589e+06	0.540952	11880.1	2.11571e+06	0.561517	50759.6	9.45241e+06	0.537002	7140.18	1.24842e+06	0.571936	25974.2	4.8084e+06	0.540184	7961.34	1.57904e+06	0.504188	7991.6	1.46286e+06	0.546301	21443.6	3.90582e+06
PWY-6277	superpathway of 5-aminoimidazole ribonucleotide biosynthesis	0.546264	0.0224834	0.558634	0.053351	0.453961	0.453961	-0.0123705	-0.0463481	0.0216072		10733.4	1.97601e+06	0.543185	23431	4.58924e+06	0.510563	15660.1	2.63571e+06	0.594152	17177.2	3.07224e+06	0.55911	19804.8	3.64512e+06	0.543325	5495.48	1.01589e+06	0.540952	11880.1	2.11571e+06	0.561517	50759.6	9.45241e+06	0.537002	7140.18	1.24842e+06	0.571936	25974.2	4.8084e+06	0.540184	7961.34	1.57904e+06	0.504188	7991.6	1.46286e+06	0.546301	21443.6	3.90582e+06
PWY-6163	chorismate biosynthesis from 3-dehydroquinate	0.546181	0.0163575	0.535592	0.038966	0.381264	0.381264	0.0105897	-0.0142145	0.0353938		10759	1.97601e+06	0.54448	24710.3	4.58924e+06	0.53844	15013.2	2.63571e+06	0.569608	16442.9	3.07224e+06	0.535209	19027.1	3.64512e+06	0.521989	5571.81	1.01589e+06	0.548466	11804.3	2.11571e+06	0.557937	49041.2	9.45241e+06	0.518822	7175.2	1.24842e+06	0.574741	26953.9	4.8084e+06	0.56056	8400.66	1.57904e+06	0.532009	7975.6	1.46286e+06	0.545208	21594.8	3.90582e+06
PWY-841	superpathway of purine nucleotides de novo biosynthesis I	0.545506	0.0138609	0.54245	0.0367907	0.783782	0.783782	0.00305582	-0.0200818	0.0261934		10462.1	1.97601e+06	0.529453	25707.3	4.58924e+06	0.560164	15070.3	2.63571e+06	0.571773	17115.9	3.07224e+06	0.557115	19551.9	3.64512e+06	0.536388	5599.35	1.01589e+06	0.551177	11480.6	2.11571e+06	0.542636	50919.7	9.45241e+06	0.538695	6865.85	1.24842e+06	0.549961	26750.3	4.8084e+06	0.556326	8165.07	1.57904e+06	0.51709	7845.07	1.46286e+06	0.536284	21267.7	3.90582e+06
PWY-7220	adenosine deoxyribonucleotides de novo biosynthesis II	0.542508	0.0243324	0.537028	0.0369358	0.663266	0.663266	0.00547983	-0.0202358	0.0311954		10138.3	1.97601e+06	0.51307	27431.2	4.58924e+06	0.597729	14153.3	2.63571e+06	0.536985	17024.3	3.07224e+06	0.554135	19572.9	3.64512e+06	0.536962	5820.31	1.01589e+06	0.572927	10879.3	2.11571e+06	0.514213	52005.7	9.45241e+06	0.550184	6304.31	1.24842e+06	0.504982	26922.3	4.8084e+06	0.559902	8498.97	1.57904e+06	0.538235	7836.85	1.46286e+06	0.535722	20996	3.90582e+06
PWY-7222	guanosine deoxyribonucleotides de novo biosynthesis II	0.542508	0.0243324	0.537028	0.0369358	0.663266	0.663266	0.00547983	-0.0202358	0.0311954		10138.3	1.97601e+06	0.51307	27431.2	4.58924e+06	0.597729	14153.3	2.63571e+06	0.536985	17024.3	3.07224e+06	0.554135	19572.9	3.64512e+06	0.536962	5820.31	1.01589e+06	0.572927	10879.3	2.11571e+06	0.514213	52005.7	9.45241e+06	0.550184	6304.31	1.24842e+06	0.504982	26922.3	4.8084e+06	0.559902	8498.97	1.57904e+06	0.538235	7836.85	1.46286e+06	0.535722	20996	3.90582e+06
PWY-7221	guanosine ribonucleotides de novo biosynthesis	0.537898	0.021755	0.539748	0.0512548	0.906557	0.906557	-0.00185033	-0.0345225	0.0308218		10435.2	1.97601e+06	0.528092	25260.9	4.58924e+06	0.550437	15367.9	2.63571e+06	0.583065	17474.2	3.07224e+06	0.568778	18729.6	3.64512e+06	0.513829	5311.97	1.01589e+06	0.522888	11537.3	2.11571e+06	0.545316	51064.8	9.45241e+06	0.54023	6852.86	1.24842e+06	0.548921	25543.1	4.8084e+06	0.531219	7837.14	1.57904e+06	0.496322	7692.07	1.46286e+06	0.525825	21003.6	3.90582e+06
THRESYN-PWY	superpathway of L-threonine biosynthesis	0.536218	0.0205424	0.499388	0.0343671	0.00348467	0.00348467	0.0368302	0.013519	0.0601414		9969.81	1.97601e+06	0.504542	26493.4	4.58924e+06	0.577293	14991.5	2.63571e+06	0.568783	16301.7	3.07224e+06	0.530613	19840.9	3.64512e+06	0.544315	5360.76	1.01589e+06	0.527691	11098.7	2.11571e+06	0.524586	50160.2	9.45241e+06	0.53066	7026.47	1.24842e+06	0.562827	25703.3	4.8084e+06	0.534551	8321.59	1.57904e+06	0.527002	7560.36	1.46286e+06	0.516822	20355.3	3.90582e+06
SULFATE-CYS-PWY	superpathway of sulfate assimilation and cysteine biosynthesis	0.536208	0.0370876	0.552978	0.0657941	0.436928	0.436928	-0.0167698	-0.0607914	0.0272518		10688.4	1.97601e+06	0.540908	22582.7	4.58924e+06	0.492079	13054.8	2.63571e+06	0.495306	15237.3	3.07224e+06	0.495967	18344.7	3.64512e+06	0.503269	6178.47	1.01589e+06	0.608183	11191.2	2.11571e+06	0.528957	50050.3	9.45241e+06	0.529497	6551.39	1.24842e+06	0.524773	29394.2	4.8084e+06	0.61131	8479.66	1.57904e+06	0.537013	8051.14	1.46286e+06	0.550371	21601.8	3.90582e+06
PWY-6969	TCA cycle V (2-oxoglutarate:ferredoxin oxidoreductase)	0.532061	0.0359999	0.576725	0.0553492	0.0245771	0.0245771	-0.0446636	-0.0830575	-0.00626983		10513.5	1.97601e+06	0.532056	28181.7	4.58924e+06	0.614081	15232.9	2.63571e+06	0.577943	16655.6	3.07224e+06	0.542133	18707	3.64512e+06	0.513206	4733.18	1.01589e+06	0.465914	11287	2.11571e+06	0.533484	50219.4	9.45241e+06	0.531286	6940.4	1.24842e+06	0.555933	25944.7	4.8084e+06	0.539572	7807.81	1.57904e+06	0.494464	7480	1.46286e+06	0.511329	19739.9	3.90582e+06
PWY-7539	6-hydroxymethyl-dihydropterin diphosphate biosynthesis III (Chlamydia)	0.531833	0.0304261	0.509979	0.0334797	0.0996802	0.0996802	0.0218546	-0.00446977	0.0481791		10039.1	1.97601e+06	0.508048	26391.4	4.58924e+06	0.575072	13898.5	2.63571e+06	0.527315	15845.1	3.07224e+06	0.51575	18555.9	3.64512e+06	0.509062	5799.14	1.01589e+06	0.570842	11157.7	2.11571e+06	0.527373	47547.4	9.45241e+06	0.503019	6153.3	1.24842e+06	0.492886	28700.8	4.8084e+06	0.596889	8239.71	1.57904e+06	0.521817	7546.54	1.46286e+06	0.515877	21477.5	3.90582e+06
PWY-6125	superpathway of guanosine nucleotides de novo biosynthesis II	0.529169	0.0172742	0.528657	0.0261095	0.954132	0.954132	0.00051134	-0.0176895	0.0187122		10046.4	1.97601e+06	0.508416	25986.3	4.58924e+06	0.566244	14308.8	2.63571e+06	0.542881	16909.2	3.07224e+06	0.550386	18866.3	3.64512e+06	0.517577	5482.69	1.01589e+06	0.539693	10852.8	2.11571e+06	0.512961	50979.1	9.45241e+06	0.539324	6385.69	1.24842e+06	0.5115	25719.6	4.8084e+06	0.534889	8043.44	1.57904e+06	0.509387	7614.91	1.46286e+06	0.520551	20520.5	3.90582e+06
SALVADEHYPOX-PWY	adenosine nucleotides degradation II	0.524649	0.07488	0.558165	0.0421807	0.188979	0.188979	-0.0335158	-0.0850371	0.0180055		11631.9	1.97601e+06	0.588656	13915	4.58924e+06	0.303208	15270.6	2.63571e+06	0.579374	16065.4	3.07224e+06	0.522923	16910.8	3.64512e+06	0.463929	5205.74	1.01589e+06	0.512431	11714.8	2.11571e+06	0.553705	50404.8	9.45241e+06	0.533248	7719.36	1.24842e+06	0.618328	25198.1	4.8084e+06	0.524045	8319.51	1.57904e+06	0.52687	8489.18	1.46286e+06	0.580315	20052.5	3.90582e+06
PWY-6147	6-hydroxymethyl-dihydropterin diphosphate biosynthesis I	0.522252	0.0314702	0.503339	0.0372689	0.181632	0.181632	0.0189125	-0.00944075	0.0472658		9885.26	1.97601e+06	0.500263	27249	4.58924e+06	0.593759	13839	2.63571e+06	0.525056	15502.3	3.07224e+06	0.504593	18777.8	3.64512e+06	0.51515	5517.42	1.01589e+06	0.543112	11006.8	2.11571e+06	0.520242	45610.3	9.45241e+06	0.482526	6054.53	1.24842e+06	0.484974	27732.7	4.8084e+06	0.576755	8157.52	1.57904e+06	0.516611	7317.82	1.46286e+06	0.500242	20544.3	3.90582e+06
DAPLYSINESYN-PWY	L-lysine biosynthesis I	0.521986	0.0250041	0.521009	0.0246396	0.922502	0.922502	0.000976882	-0.019504	0.0214578		10062.7	1.97601e+06	0.509242	24307	4.58924e+06	0.529651	13336.6	2.63571e+06	0.505998	15909.1	3.07224e+06	0.517834	16510.6	3.64512e+06	0.452951	5700.23	1.01589e+06	0.561106	11020.4	2.11571e+06	0.520885	49216.1	9.45241e+06	0.520672	6601.28	1.24842e+06	0.528769	26660.6	4.8084e+06	0.55446	8267.36	1.57904e+06	0.523568	7658.9	1.46286e+06	0.523558	20978.9	3.90582e+06
FASYN-INITIAL-PWY	superpathway of fatty acid biosynthesis initiation (E. coli)	0.521398	0.0709657	0.516983	0.0734098	0.879732	0.879732	0.00441527	-0.0550764	0.0639069		10049.7	1.97601e+06	0.508586	31770.7	4.58924e+06	0.692286	11511.2	2.63571e+06	0.43674	13466.1	3.07224e+06	0.438317	15459	3.64512e+06	0.424102	5831.32	1.01589e+06	0.574011	11086.1	2.11571e+06	0.523987	43609	9.45241e+06	0.461353	6679.27	1.24842e+06	0.535016	28433.4	4.8084e+06	0.591329	8666.42	1.57904e+06	0.54884	7437.67	1.46286e+06	0.508435	20903	3.90582e+06
FAO-PWY	fatty acid &beta;-oxidation I	0.52111	0.100691	0.540229	0.114853	0.661318	0.661318	-0.0191197	-0.107945	0.0697059		9294.36	1.97601e+06	0.470359	30716.2	4.58924e+06	0.669309	10446.4	2.63571e+06	0.39634	13793.7	3.07224e+06	0.448979	14178.1	3.64512e+06	0.388963	6221.78	1.01589e+06	0.612446	10052.9	2.11571e+06	0.475155	56242.3	9.45241e+06	0.595005	5098.44	1.24842e+06	0.40839	34177.2	4.8084e+06	0.710782	9153.94	1.57904e+06	0.579714	7173.58	1.46286e+06	0.490381	20646.3	3.90582e+06
GLYCOLYSIS	glycolysis I (from glucose 6-phosphate)	0.512792	0.0362239	0.494319	0.0556103	0.332034	0.332034	0.0184732	-0.0201182	0.0570646		9419.65	1.97601e+06	0.4767	23347.2	4.58924e+06	0.508738	14463.7	2.63571e+06	0.548761	16966.8	3.07224e+06	0.552264	21920.7	3.64512e+06	0.601373	5014.67	1.01589e+06	0.493623	10674.2	2.11571e+06	0.504519	48514.8	9.45241e+06	0.513253	6690.17	1.24842e+06	0.535889	22738.7	4.8084e+06	0.472896	7587.79	1.57904e+06	0.480531	6974	1.46286e+06	0.476739	19568.6	3.90582e+06
PWY-7211	superpathway of pyrimidine deoxyribonucleotides de novo biosynthesis	0.510763	0.0200693	0.510327	0.0168974	0.953796	0.953796	0.000436377	-0.0149592	0.0158319		9788.05	1.97601e+06	0.495343	25293.2	4.58924e+06	0.551141	13398.3	2.63571e+06	0.508338	15512	3.07224e+06	0.504908	17536.2	3.64512e+06	0.481087	5477.34	1.01589e+06	0.539166	10597.9	2.11571e+06	0.500916	48000.8	9.45241e+06	0.507815	6178.48	1.24842e+06	0.494902	25978.6	4.8084e+06	0.540276	7762.17	1.57904e+06	0.491574	7427.99	1.46286e+06	0.507773	20180.5	3.90582e+06
PWY-6387	UDP-N-acetylmuramoyl-pentapeptide biosynthesis I (meso-diaminopimelate containing)	0.508823	0.017647	0.508473	0.0564436	0.98328	0.98328	0.000350532	-0.0346015	0.0353026		9860.52	1.97601e+06	0.499011	22913	4.58924e+06	0.499276	14411.3	2.63571e+06	0.546773	16006.2	3.07224e+06	0.520996	18143.6	3.64512e+06	0.497752	5073.86	1.01589e+06	0.499449	11084.4	2.11571e+06	0.523909	46821.7	9.45241e+06	0.495341	6631.82	1.24842e+06	0.531216	24629.8	4.8084e+06	0.512226	7515.03	1.57904e+06	0.475923	7338.13	1.46286e+06	0.50163	19966.8	3.90582e+06
GLUCONEO-PWY	gluconeogenesis I	0.505166	0.0213794	0.525775	0.034454	0.0837271	0.0837271	-0.0206092	-0.0442027	0.00298438		9921.74	1.97601e+06	0.502109	24305.9	4.58924e+06	0.529627	13541.6	2.63571e+06	0.513775	14644.5	3.07224e+06	0.476673	20284.2	3.64512e+06	0.556478	5085.22	1.01589e+06	0.500568	10701.4	2.11571e+06	0.505805	45216.9	9.45241e+06	0.478364	6404.72	1.24842e+06	0.513024	24737.8	4.8084e+06	0.514471	7511.32	1.57904e+06	0.475688	7284.62	1.46286e+06	0.497972	19630.8	3.90582e+06
ANAGLYCOLYSIS-PWY	glycolysis III (from glucose)	0.504479	0.0375359	0.523194	0.0516546	0.30796	0.30796	-0.0187154	-0.0558118	0.018381		9814.59	1.97601e+06	0.496686	22871.5	4.58924e+06	0.498372	14589.7	2.63571e+06	0.55354	16708.6	3.07224e+06	0.543857	20350.4	3.64512e+06	0.558294	4888.71	1.01589e+06	0.481224	10259.3	2.11571e+06	0.48491	48035.8	9.45241e+06	0.508186	6945.83	1.24842e+06	0.556368	20617.2	4.8084e+06	0.428775	7317.14	1.57904e+06	0.463391	7247.31	1.46286e+06	0.495422	19107.3	3.90582e+06
PEPTIDOGLYCANSYN-PWY	peptidoglycan biosynthesis I (meso-diaminopimelate containing)	0.504179	0.0178673	0.503375	0.0559109	0.961357	0.961357	0.000804419	-0.0338705	0.0354793		9764.32	1.97601e+06	0.494142	22790.4	4.58924e+06	0.496604	14299.8	2.63571e+06	0.542543	15830	3.07224e+06	0.51526	17957.7	3.64512e+06	0.492651	5040.18	1.01589e+06	0.496134	10980.1	2.11571e+06	0.518979	46246.7	9.45241e+06	0.489258	6585.05	1.24842e+06	0.527469	24417.1	4.8084e+06	0.507802	7426.93	1.57904e+06	0.470344	7268.48	1.46286e+06	0.496869	19774	3.90582e+06
FOLSYN-PWY	superpathway of tetrahydrofolate biosynthesis and salvage	0.502987	0.0234203	0.491477	0.0471454	0.443728	0.443728	0.0115096	-0.0192594	0.0422786		9395.6	1.97601e+06	0.475483	23456.5	4.58924e+06	0.511118	13683.6	2.63571e+06	0.519161	15990.3	3.07224e+06	0.520479	17042.2	3.64512e+06	0.467536	5207.78	1.01589e+06	0.512632	10808.1	2.11571e+06	0.510851	47150.5	9.45241e+06	0.49882	5923	1.24842e+06	0.474438	26816.9	4.8084e+06	0.557711	7959.83	1.57904e+06	0.504092	7033.17	1.46286e+06	0.480783	19752.6	3.90582e+06
PWY-6385	peptidoglycan biosynthesis III (mycobacteria)	0.502153	0.0172989	0.500841	0.0556137	0.93649	0.93649	0.00131275	-0.0331135	0.035739		9763.89	1.97601e+06	0.494121	22231.7	4.58924e+06	0.484432	14202.5	2.63571e+06	0.538849	15812.4	3.07224e+06	0.514688	17955.8	3.64512e+06	0.492598	5036.38	1.01589e+06	0.49576	10976.5	2.11571e+06	0.518808	46113.3	9.45241e+06	0.487847	6487.03	1.24842e+06	0.519618	24417.1	4.8084e+06	0.507802	7426.93	1.57904e+06	0.470344	7268.27	1.46286e+06	0.496854	19774	3.90582e+06
P105-PWY	TCA cycle IV (2-oxoglutarate decarboxylase)	0.501888	0.0345337	0.556495	0.055811	0.00715125	0.00715125	-0.0546069	-0.0927969	-0.0164168		9684.32	1.97601e+06	0.490094	27459.1	4.58924e+06	0.598337	13135.4	2.63571e+06	0.498361	15576.4	3.07224e+06	0.507004	17506.1	3.64512e+06	0.480263	4643.72	1.01589e+06	0.457108	10422.2	2.11571e+06	0.492612	49740.3	9.45241e+06	0.526218	5778.06	1.24842e+06	0.462828	25687.7	4.8084e+06	0.534226	7747.42	1.57904e+06	0.49064	7276.19	1.46286e+06	0.497396	19117.4	3.90582e+06
PWY-6386	UDP-N-acetylmuramoyl-pentapeptide biosynthesis II (lysine-containing)	0.501256	0.0267236	0.505968	0.0582417	0.795285	0.795285	-0.00471178	-0.042239	0.0328154		9859.24	1.97601e+06	0.498946	19682.9	4.58924e+06	0.428892	14295.8	2.63571e+06	0.542389	15953.2	3.07224e+06	0.51927	18111.5	3.64512e+06	0.496871	5042.51	1.01589e+06	0.496363	11079	2.11571e+06	0.523652	46402.4	9.45241e+06	0.490905	6541.18	1.24842e+06	0.523955	24539.1	4.8084e+06	0.510339	7498.94	1.57904e+06	0.474904	7309.76	1.46286e+06	0.499691	19925.4	3.90582e+06
PWY-7094	fatty acid salvage	0.501019	0.0957084	0.572371	0.120673	0.112955	0.112955	-0.071352	-0.160836	0.0181318		9265.94	1.97601e+06	0.468921	21641	4.58924e+06	0.471559	10398.8	2.63571e+06	0.394537	13974.6	3.07224e+06	0.454867	13149.5	3.64512e+06	0.360744	6228.97	1.01589e+06	0.613154	9905	2.11571e+06	0.468164	57162.3	9.45241e+06	0.604738	4971.05	1.24842e+06	0.398186	34197.1	4.8084e+06	0.711195	8921.96	1.57904e+06	0.565024	7041.04	1.46286e+06	0.481321	20343.2	3.90582e+06
REDCITCYC	TCA cycle VIII (helicobacter)	0.496524	0.0666237	0.39676	0.078122	0.00204631	0.00204631	0.0997631	0.040076	0.15945		10209.1	1.97601e+06	0.516654	17933.1	4.58924e+06	0.390764	15392.5	2.63571e+06	0.584	15855.9	3.07224e+06	0.516104	13332	3.64512e+06	0.365749	5201.11	1.01589e+06	0.511975	11791.1	2.11571e+06	0.557312	40648	9.45241e+06	0.430028	7155.67	1.24842e+06	0.573176	27517	4.8084e+06	0.572269	7605.11	1.57904e+06	0.481628	6901.55	1.46286e+06	0.471786	18879.2	3.90582e+06
PWY-7184	pyrimidine deoxyribonucleotides de novo biosynthesis I	0.495811	0.0284825	0.497579	0.0309255	0.882918	0.882918	-0.00176779	-0.0262384	0.0227028		9472.71	1.97601e+06	0.479385	25152.3	4.58924e+06	0.54807	13035.6	2.63571e+06	0.494578	15695.1	3.07224e+06	0.510869	15490.8	3.64512e+06	0.424974	5307.59	1.01589e+06	0.522457	10276.6	2.11571e+06	0.48573	47303.2	9.45241e+06	0.500435	5986.95	1.24842e+06	0.479561	25197.7	4.8084e+06	0.524035	7534.06	1.57904e+06	0.477129	7241.6	1.46286e+06	0.495031	19657.6	3.90582e+06
ARGSYNBSUB-PWY	L-arginine biosynthesis II (acetyl cycle)	0.494198	0.0428124	0.471408	0.0355694	0.162787	0.162787	0.0227899	-0.00989202	0.0554717		9290.16	1.97601e+06	0.470146	16639	4.58924e+06	0.362566	13000.7	2.63571e+06	0.493251	15401.2	3.07224e+06	0.501303	18655.6	3.64512e+06	0.511796	5582.91	1.01589e+06	0.549558	10219	2.11571e+06	0.483005	47795.8	9.45241e+06	0.505647	6135.03	1.24842e+06	0.491422	25768.1	4.8084e+06	0.535899	8010.06	1.57904e+06	0.507273	7353.46	1.46286e+06	0.502678	19920.6	3.90582e+06
COA-PWY	coenzyme A biosynthesis I	0.493621	0.0297556	0.481414	0.059233	0.517928	0.517928	0.0122072	-0.0265267	0.0509411		9438	1.97601e+06	0.477628	26108.6	4.58924e+06	0.568909	14210.1	2.63571e+06	0.539139	15154.4	3.07224e+06	0.493269	17278	3.64512e+06	0.474003	4899.88	1.01589e+06	0.482323	10586.4	2.11571e+06	0.500369	44275.7	9.45241e+06	0.468406	6292.18	1.24842e+06	0.50401	23724.1	4.8084e+06	0.493388	7103.39	1.57904e+06	0.449854	6979.76	1.46286e+06	0.477132	19085.5	3.90582e+06
TRPSYN-PWY	L-tryptophan biosynthesis	0.493141	0.0240198	0.476333	0.0209869	0.075734	0.075734	0.016808	-0.00188056	0.0354965		9032.27	1.97601e+06	0.457096	24466.8	4.58924e+06	0.533134	12780.5	2.63571e+06	0.484898	15212.1	3.07224e+06	0.495149	19450.5	3.64512e+06	0.533603	5237.53	1.01589e+06	0.51556	9688.41	2.11571e+06	0.457927	46637.9	9.45241e+06	0.493397	6121.32	1.24842e+06	0.490324	24569	4.8084e+06	0.510961	7785.98	1.57904e+06	0.493082	6905.72	1.46286e+06	0.472071	18499.4	3.90582e+06
TRNA-CHARGING-PWY	tRNA charging	0.491056	0.0239537	0.458218	0.0644049	0.104867	0.104867	0.032838	-0.00761472	0.0732907		9218.41	1.97601e+06	0.466516	23751.5	4.58924e+06	0.517548	13810.6	2.63571e+06	0.52398	14891.7	3.07224e+06	0.484719	17616.6	3.64512e+06	0.483294	5031.09	1.01589e+06	0.49524	10558.6	2.11571e+06	0.499057	42935.7	9.45241e+06	0.45423	6493.16	1.24842e+06	0.520109	25081.1	4.8084e+06	0.52161	7241.41	1.57904e+06	0.458595	6798.49	1.46286e+06	0.464741	19298.4	3.90582e+06
PWY-5659	GDP-mannose biosynthesis	0.49086	0.0260463	0.505061	0.0415923	0.313571	0.313571	-0.0142006	-0.0427515	0.0143504		9339.26	1.97601e+06	0.472631	21283.9	4.58924e+06	0.463778	13550.6	2.63571e+06	0.514116	14856.7	3.07224e+06	0.483579	20382.4	3.64512e+06	0.55917	4970.4	1.01589e+06	0.489265	10122.1	2.11571e+06	0.478427	45620.6	9.45241e+06	0.482635	6153	1.24842e+06	0.492862	25260.3	4.8084e+06	0.525337	7323.83	1.57904e+06	0.463815	6972.58	1.46286e+06	0.476642	18705.9	3.90582e+06
PWY-5484	glycolysis II (from fructose 6-phosphate)	0.488828	0.0402019	0.482036	0.0509559	0.713539	0.713539	0.00679187	-0.0309166	0.0445003		9199.55	1.97601e+06	0.465561	22661.6	4.58924e+06	0.493798	13583.1	2.63571e+06	0.51535	16430.9	3.07224e+06	0.534819	21655.7	3.64512e+06	0.594102	4702.32	1.01589e+06	0.462877	10131	2.11571e+06	0.478846	46301.1	9.45241e+06	0.489833	6264.06	1.24842e+06	0.501757	20761.1	4.8084e+06	0.431767	7141.22	1.57904e+06	0.45225	6759.65	1.46286e+06	0.462086	18424.3	3.90582e+06
PWY-6123	inosine-5'-phosphate biosynthesis I	0.488318	0.0188363	0.485162	0.0557028	0.849583	0.849583	0.00315634	-0.0315373	0.03785		9449.2	1.97601e+06	0.478195	22327.4	4.58924e+06	0.486515	13870.9	2.63571e+06	0.526267	15223.2	3.07224e+06	0.495509	17291	3.64512e+06	0.47436	4923.53	1.01589e+06	0.484651	10542.9	2.11571e+06	0.498314	44285.9	9.45241e+06	0.468514	6477.88	1.24842e+06	0.518885	23885.7	4.8084e+06	0.49675	7165.15	1.57904e+06	0.453765	6986.51	1.46286e+06	0.477594	19092.3	3.90582e+06
UDPNAGSYN-PWY	UDP-N-acetyl-D-glucosamine biosynthesis I	0.486233	0.0159978	0.483907	0.0450165	0.863427	0.863427	0.00232593	-0.0258295	0.0304814		9222.82	1.97601e+06	0.466739	23877.3	4.58924e+06	0.520288	12659.1	2.63571e+06	0.480292	15614.5	3.07224e+06	0.508246	17677.7	3.64512e+06	0.484971	5093.89	1.01589e+06	0.501421	10094.3	2.11571e+06	0.477109	44888	9.45241e+06	0.474884	5749.03	1.24842e+06	0.460503	23671.2	4.8084e+06	0.492289	7515.47	1.57904e+06	0.475951	7168.36	1.46286e+06	0.490025	19072.8	3.90582e+06
HEMESYN2-PWY	heme biosynthesis II (anaerobic)	0.485819	0.0348475	0.474933	0.0427761	0.490583	0.490583	0.0108859	-0.0211745	0.0429463		9208.96	1.97601e+06	0.466037	24402.2	4.58924e+06	0.531726	13600.8	2.63571e+06	0.51602	14393.3	3.07224e+06	0.468495	18926.8	3.64512e+06	0.519237	5236.87	1.01589e+06	0.515496	9835.88	2.11571e+06	0.464897	45766	9.45241e+06	0.484172	4952.28	1.24842e+06	0.396683	25122.8	4.8084e+06	0.522477	7400.1	1.57904e+06	0.468645	7012.05	1.46286e+06	0.479339	18842.5	3.90582e+06
PWY-6612	superpathway of tetrahydrofolate biosynthesis	0.483704	0.0231778	0.468822	0.0487583	0.336414	0.336414	0.0148818	-0.0167069	0.0464705		9234.81	1.97601e+06	0.467345	21418.6	4.58924e+06	0.466713	13122.8	2.63571e+06	0.497887	15586	3.07224e+06	0.507317	16002.2	3.64512e+06	0.439004	5043.77	1.01589e+06	0.496488	10468.6	2.11571e+06	0.494804	45626.1	9.45241e+06	0.482693	5634.01	1.24842e+06	0.45129	25461.4	4.8084e+06	0.52952	7787.3	1.57904e+06	0.493166	6918.44	1.46286e+06	0.472941	19098.7	3.90582e+06
PWY-6519	8-amino-7-oxononanoate biosynthesis I	0.483153	0.0821576	0.414195	0.0362345	0.0163903	0.0163903	0.0689579	0.0144113	0.123504		9830.72	1.97601e+06	0.497503	30099.1	4.58924e+06	0.655861	10824.9	2.63571e+06	0.410703	11599.7	3.07224e+06	0.377566	13079	3.64512e+06	0.358809	5821.73	1.01589e+06	0.573067	10811.1	2.11571e+06	0.510992	38319.4	9.45241e+06	0.405393	5372.83	1.24842e+06	0.430369	26937.3	4.8084e+06	0.560214	7758.37	1.57904e+06	0.491334	7017.3	1.46286e+06	0.479699	20680.2	3.90582e+06
RIBOSYN2-PWY	flavin biosynthesis I (bacteria and plants)	0.481939	0.0149441	0.489725	0.0353114	0.476347	0.476347	-0.00778598	-0.0302867	0.0147147		9338.47	1.97601e+06	0.472591	23056	4.58924e+06	0.502392	13112.5	2.63571e+06	0.497494	14743.5	3.07224e+06	0.479894	17221.5	3.64512e+06	0.472454	4919.91	1.01589e+06	0.484295	10232.8	2.11571e+06	0.483657	43903.5	9.45241e+06	0.464468	6087.63	1.24842e+06	0.487625	24512.1	4.8084e+06	0.509777	7195.51	1.57904e+06	0.455688	6834.01	1.46286e+06	0.467169	19048.5	3.90582e+06
SO4ASSIM-PWY	sulfate reduction I (assimilatory)	0.479139	0.0436124	0.493062	0.0880853	0.618183	0.618183	-0.0139224	-0.0713772	0.0435325		9660.69	1.97601e+06	0.488898	22212.6	4.58924e+06	0.484015	10857.8	2.63571e+06	0.411951	13165.8	3.07224e+06	0.428541	15542.2	3.64512e+06	0.426384	5685.5	1.01589e+06	0.559657	9824.63	2.11571e+06	0.464366	45117.3	9.45241e+06	0.47731	5579.7	1.24842e+06	0.44694	26836.6	4.8084e+06	0.558119	7696.66	1.57904e+06	0.487425	7325.58	1.46286e+06	0.500772	19311.8	3.90582e+06
PWY0-1061	superpathway of L-alanine biosynthesis	0.479089	0.061205	0.347902	0.0645816	2.14759e-05	2.14759e-05	0.131187	0.0793682	0.183006		8173.08	1.97601e+06	0.413615	27780.3	4.58924e+06	0.605336	10837.1	2.63571e+06	0.411164	14262.1	3.07224e+06	0.464224	19412.3	3.64512e+06	0.532558	5131.39	1.01589e+06	0.505112	9466.86	2.11571e+06	0.447455	46517.5	9.45241e+06	0.492123	4687.86	1.24842e+06	0.375503	26600	4.8084e+06	0.553198	8140.92	1.57904e+06	0.51556	6485.7	1.46286e+06	0.443359	18316.2	3.90582e+06
PWY0-1586	peptidoglycan maturation (meso-diaminopimelate containing)	0.476518	0.0733792	0.285202	0.0689029	5.5459e-07	5.5459e-07	0.191316	0.132498	0.250134		7327.42	1.97601e+06	0.370818	28515.2	4.58924e+06	0.621349	10813.1	2.63571e+06	0.410252	14117.1	3.07224e+06	0.459506	18273.7	3.64512e+06	0.501322	5344.08	1.01589e+06	0.526048	9444.41	2.11571e+06	0.446394	48873	9.45241e+06	0.517043	4415.93	1.24842e+06	0.35372	27959.9	4.8084e+06	0.581481	7856.55	1.57904e+06	0.497552	6574.45	1.46286e+06	0.449426	17960	3.90582e+06
POLYISOPRENSYN-PWY	polyisoprenoid biosynthesis (E. coli)	0.475651	0.0329885	0.496677	0.0276194	0.0985078	0.0985078	-0.0210264	-0.0462801	0.00422725		9852.66	1.97601e+06	0.498613	22270.2	4.58924e+06	0.48527	12842.3	2.63571e+06	0.487241	13318.1	3.07224e+06	0.433499	14479	3.64512e+06	0.397217	5117.48	1.01589e+06	0.503743	10554.4	2.11571e+06	0.498859	41486.9	9.45241e+06	0.438902	6430.86	1.24842e+06	0.515118	23291.2	4.8084e+06	0.484386	7164.71	1.57904e+06	0.453738	7153.62	1.46286e+06	0.489017	19445.5	3.90582e+06
PENTOSE-P-PWY	pentose phosphate pathway	0.475134	0.0520239	0.523751	0.0175894	0.00788356	0.00788356	-0.0486172	-0.0823716	-0.0148628		9492.96	1.97601e+06	0.48041	14951.3	4.58924e+06	0.32579	12967.2	2.63571e+06	0.491981	16089.5	3.07224e+06	0.523705	18920.7	3.64512e+06	0.519069	4885.2	1.01589e+06	0.480878	9925.99	2.11571e+06	0.469156	48817.9	9.45241e+06	0.516459	5690.32	1.24842e+06	0.4558	19957	4.8084e+06	0.415045	7982.5	1.57904e+06	0.505528	7533.26	1.46286e+06	0.514969	18667.9	3.90582e+06
1CMET2-PWY	N10-formyl-tetrahydrofolate biosynthesis	0.473546	0.0262066	0.496927	0.0242186	0.0295819	0.0295819	-0.0233811	-0.0442437	-0.00251855		8825.65	1.97601e+06	0.446639	23877	4.58924e+06	0.520282	12567.2	2.63571e+06	0.476805	14219.2	3.07224e+06	0.462828	15397.1	3.64512e+06	0.422405	4892.45	1.01589e+06	0.481592	10025.4	2.11571e+06	0.473855	43753.6	9.45241e+06	0.462883	6024.55	1.24842e+06	0.482573	25261.9	4.8084e+06	0.525371	7282.52	1.57904e+06	0.461199	6744.97	1.46286e+06	0.461082	18692.6	3.90582e+06
PWY-5188	tetrapyrrole biosynthesis I (from glutamate)	0.472532	0.0221818	0.469942	0.04983	0.866847	0.866847	0.00259001	-0.0293769	0.034557		9180.38	1.97601e+06	0.464591	22158.8	4.58924e+06	0.482843	13365.7	2.63571e+06	0.507101	14448.2	3.07224e+06	0.470284	17571.2	3.64512e+06	0.482048	4890.84	1.01589e+06	0.481434	9671.57	2.11571e+06	0.457131	45039.2	9.45241e+06	0.476484	5256.6	1.24842e+06	0.421059	24368.3	4.8084e+06	0.506786	7030.27	1.57904e+06	0.445224	6875.18	1.46286e+06	0.469983	18667.8	3.90582e+06
ARGSYN-PWY	L-arginine biosynthesis I (via L-ornithine)	0.471812	0.0163012	0.450855	0.0275259	0.029229	0.029229	0.0209576	0.00232903	0.0395862		8768.56	1.97601e+06	0.44375	20885.7	4.58924e+06	0.455102	12421.3	2.63571e+06	0.471271	14369.6	3.07224e+06	0.467725	17336.7	3.64512e+06	0.475615	5179.72	1.01589e+06	0.50987	9579.22	2.11571e+06	0.452766	44189.9	9.45241e+06	0.467499	5924.25	1.24842e+06	0.474538	23762.5	4.8084e+06	0.494187	7504.27	1.57904e+06	0.475242	6898.8	1.46286e+06	0.471598	18529.1	3.90582e+06
PANTOSYN-PWY	pantothenate and coenzyme A biosynthesis I	0.471558	0.0204376	0.481145	0.0307178	0.364593	0.364593	-0.00958712	-0.0310359	0.0118617		9246.37	1.97601e+06	0.467931	23538	4.58924e+06	0.512896	13111.4	2.63571e+06	0.497452	13684.5	3.07224e+06	0.445425	16460.1	3.64512e+06	0.451567	4865.94	1.01589e+06	0.478983	10007.6	2.11571e+06	0.473014	42602.2	9.45241e+06	0.450701	5998.02	1.24842e+06	0.480447	23705.4	4.8084e+06	0.493	6995.99	1.57904e+06	0.443052	6749.54	1.46286e+06	0.461395	18529	3.90582e+06
PWY-6608	guanosine nucleotides degradation III	0.469834	0.0900712	0.462943	0.0606503	0.826075	0.826075	0.00689129	-0.0575509	0.0713335		10463	1.97601e+06	0.529498	10438.4	4.58924e+06	0.227454	14657.3	2.63571e+06	0.556104	15627	3.07224e+06	0.508652	15355.5	3.64512e+06	0.421263	4643.09	1.01589e+06	0.457046	10753.7	2.11571e+06	0.50828	48509.1	9.45241e+06	0.513193	7157.64	1.24842e+06	0.573334	16757.9	4.8084e+06	0.348512	7589.61	1.57904e+06	0.480646	7635.58	1.46286e+06	0.521964	18041	3.90582e+06
PWY-7400	L-arginine biosynthesis IV (archaebacteria)	0.469141	0.0160885	0.448338	0.0276096	0.0302079	0.0302079	0.0208029	0.00218955	0.0394163		8703.94	1.97601e+06	0.44048	20871.7	4.58924e+06	0.454796	12368.2	2.63571e+06	0.469255	14289.8	3.07224e+06	0.465127	17256.7	3.64512e+06	0.473419	5143.79	1.01589e+06	0.506333	9507.03	2.11571e+06	0.449354	43977.7	9.45241e+06	0.465254	5896.84	1.24842e+06	0.472343	23622.6	4.8084e+06	0.491279	7458.1	1.57904e+06	0.472317	6850.05	1.46286e+06	0.468266	18381	3.90582e+06
PWY0-1261	anhydromuropeptides recycling	0.469099	0.0492774	0.447417	0.014524	0.164734	0.164734	0.0216817	-0.0100452	0.0534086		9194.31	1.97601e+06	0.465296	21133.5	4.58924e+06	0.4605	12343.2	2.63571e+06	0.468307	15287.9	3.07224e+06	0.497616	21198.5	3.64512e+06	0.581558	4392.58	1.01589e+06	0.432387	9423.15	2.11571e+06	0.44539	46564.9	9.45241e+06	0.492625	6165.37	1.24842e+06	0.493852	16867.1	4.8084e+06	0.350784	7447.65	1.57904e+06	0.471656	7179.72	1.46286e+06	0.490801	17478.9	3.90582e+06
PWY-6628	superpathway of L-phenylalanine biosynthesis	0.468522	0.0275189	0.456094	0.0104896	0.162239	0.162239	0.012428	-0.0055852	0.0304412		9109.58	1.97601e+06	0.461008	22108.8	4.58924e+06	0.481753	11731.8	2.63571e+06	0.445109	14095	3.07224e+06	0.458787	16396.1	3.64512e+06	0.44981	4625.36	1.01589e+06	0.455301	10007.6	2.11571e+06	0.473015	43016.8	9.45241e+06	0.455087	5647.4	1.24842e+06	0.452362	26697.7	4.8084e+06	0.55523	7656.82	1.57904e+06	0.484902	6667.25	1.46286e+06	0.455769	18070.4	3.90582e+06
GLUTORN-PWY	L-ornithine biosynthesis	0.467205	0.0330292	0.46356	0.0558305	0.843049	0.843049	0.00364449	-0.0341302	0.0414192		8711.98	1.97601e+06	0.440887	19938.7	4.58924e+06	0.434466	11490.6	2.63571e+06	0.43596	13416.4	3.07224e+06	0.436697	17125.3	3.64512e+06	0.469816	5298.47	1.01589e+06	0.521559	9487.73	2.11571e+06	0.448442	44279	9.45241e+06	0.468441	5676.31	1.24842e+06	0.454678	26474.2	4.8084e+06	0.550583	7341.52	1.57904e+06	0.464935	6925.05	1.46286e+06	0.473393	18505.8	3.90582e+06
PANTO-PWY	phosphopantothenate biosynthesis I	0.466787	0.0213618	0.508934	0.0303731	0.000499534	0.000499534	-0.0421468	-0.0637235	-0.0205702		9310.29	1.97601e+06	0.471165	22023	4.58924e+06	0.479884	12687.3	2.63571e+06	0.48136	13019.7	3.07224e+06	0.423786	16111.9	3.64512e+06	0.442014	4979.12	1.01589e+06	0.490123	9875.17	2.11571e+06	0.466754	42056.8	9.45241e+06	0.444932	5882.65	1.24842e+06	0.471206	24431.2	4.8084e+06	0.508094	7128.74	1.57904e+06	0.45146	6766.72	1.46286e+06	0.462569	18548.2	3.90582e+06
PWY-5345	superpathway of L-methionine biosynthesis (by sulfhydrylation)	0.466221	0.0242397	0.473509	0.0384964	0.573847	0.573847	-0.00728733	-0.0337519	0.0191772		9349.07	1.97601e+06	0.473128	21520.6	4.58924e+06	0.468936	11970.2	2.63571e+06	0.454156	13394.7	3.07224e+06	0.435991	14941.3	3.64512e+06	0.409899	5234.26	1.01589e+06	0.515238	9899.07	2.11571e+06	0.467884	43026.1	9.45241e+06	0.455186	5883.81	1.24842e+06	0.471299	23367.2	4.8084e+06	0.485967	7330.39	1.57904e+06	0.46423	6938.81	1.46286e+06	0.474333	18928.8	3.90582e+06
NONMEVIPP-PWY	methylerythritol phosphate pathway I	0.464552	0.0199145	0.447147	0.0573184	0.318226	0.318226	0.0174048	-0.0183747	0.0531844		9176.11	1.97601e+06	0.464375	21729.3	4.58924e+06	0.473483	13232.9	2.63571e+06	0.502061	13747.5	3.07224e+06	0.447474	16187.4	3.64512e+06	0.444084	4772.15	1.01589e+06	0.469751	9995.78	2.11571e+06	0.472455	42229.8	9.45241e+06	0.446762	6102.94	1.24842e+06	0.488852	22831.9	4.8084e+06	0.474834	6696.22	1.57904e+06	0.424068	6657.54	1.46286e+06	0.455106	18586.5	3.90582e+06
PWY-7560	methylerythritol phosphate pathway II	0.464552	0.0199145	0.447147	0.0573184	0.318226	0.318226	0.0174048	-0.0183747	0.0531844		9176.11	1.97601e+06	0.464375	21729.3	4.58924e+06	0.473483	13232.9	2.63571e+06	0.502061	13747.5	3.07224e+06	0.447474	16187.4	3.64512e+06	0.444084	4772.15	1.01589e+06	0.469751	9995.78	2.11571e+06	0.472455	42229.8	9.45241e+06	0.446762	6102.94	1.24842e+06	0.488852	22831.9	4.8084e+06	0.474834	6696.22	1.57904e+06	0.424068	6657.54	1.46286e+06	0.455106	18586.5	3.90582e+06
PWY-5154	L-arginine biosynthesis III (via N-acetyl-L-citrulline)	0.464306	0.039668	0.463923	0.0471457	0.982604	0.982604	0.000382825	-0.0354299	0.0361955		9153.5	1.97601e+06	0.463231	21038.7	4.58924e+06	0.458434	11717.2	2.63571e+06	0.444557	12291.3	3.07224e+06	0.400075	14305.4	3.64512e+06	0.392455	5375.94	1.01589e+06	0.529185	9737.78	2.11571e+06	0.46026	40239	9.45241e+06	0.4257	6062.98	1.24842e+06	0.485651	25055.1	4.8084e+06	0.52107	7580.42	1.57904e+06	0.480064	7167.56	1.46286e+06	0.48997	18955.7	3.90582e+06
PWY-7234	inosine-5'-phosphate biosynthesis III	0.461876	0.013559	0.452113	0.0245663	0.22803	0.22803	0.00976323	-0.00659864	0.0261251		8904.32	1.97601e+06	0.45062	22120.4	4.58924e+06	0.482005	11988	2.63571e+06	0.454831	14455.3	3.07224e+06	0.470515	16664.6	3.64512e+06	0.457177	4910.52	1.01589e+06	0.48337	9697.74	2.11571e+06	0.458368	43370.7	9.45241e+06	0.458832	5454.24	1.24842e+06	0.43689	23043	4.8084e+06	0.479224	7024.7	1.57904e+06	0.444871	6759.91	1.46286e+06	0.462103	18184.7	3.90582e+06
HISTSYN-PWY	L-histidine biosynthesis	0.461688	0.0224322	0.443023	0.0481151	0.223747	0.223747	0.0186645	-0.0124127	0.0497417		8573.44	1.97601e+06	0.433876	22988.6	4.58924e+06	0.500923	11757.2	2.63571e+06	0.446074	13434.1	3.07224e+06	0.437276	17088.6	3.64512e+06	0.46881	5083.51	1.01589e+06	0.500399	9178.68	2.11571e+06	0.433834	42795.8	9.45241e+06	0.45275	5849.78	1.24842e+06	0.468573	23585.4	4.8084e+06	0.490505	7199.58	1.57904e+06	0.455946	6632.58	1.46286e+06	0.453399	17950.2	3.90582e+06
PWY0-166	superpathway of pyrimidine deoxyribonucleotides de novo biosynthesis (E. coli)	0.460785	0.0259326	0.466333	0.0274264	0.60776	0.60776	-0.00554789	-0.0275291	0.0164333		8808.71	1.97601e+06	0.445782	23088.4	4.58924e+06	0.503098	12096.6	2.63571e+06	0.458952	14525.6	3.07224e+06	0.472802	14340.4	3.64512e+06	0.393415	4940.1	1.01589e+06	0.486282	9615.42	2.11571e+06	0.454477	43771	9.45241e+06	0.463067	5646.27	1.24842e+06	0.452272	23565.2	4.8084e+06	0.490085	6981.85	1.57904e+06	0.442157	6714.77	1.46286e+06	0.459018	18310.7	3.90582e+06
OANTIGEN-PWY	O-antigen building blocks biosynthesis (E. coli)	0.459169	0.0154988	0.448403	0.0332409	0.306831	0.306831	0.0107659	-0.0107045	0.0322362		8876.82	1.97601e+06	0.449229	22206.4	4.58924e+06	0.483879	12535	2.63571e+06	0.475582	14148.2	3.07224e+06	0.460516	17439.8	3.64512e+06	0.478444	4795.97	1.01589e+06	0.472095	9618.83	2.11571e+06	0.454638	41056.6	9.45241e+06	0.434351	5751.07	1.24842e+06	0.460667	22114	4.8084e+06	0.459905	6799.69	1.57904e+06	0.430621	6543.07	1.46286e+06	0.447281	18044.6	3.90582e+06
DTDPRHAMSYN-PWY	dTDP-L-rhamnose biosynthesis I	0.457382	0.0253272	0.434537	0.0537698	0.185131	0.185131	0.0228453	-0.0119397	0.0576303		8811.36	1.97601e+06	0.445916	21881.6	4.58924e+06	0.476802	13162.6	2.63571e+06	0.499396	13684.3	3.07224e+06	0.445418	17587.8	3.64512e+06	0.482504	4697.68	1.01589e+06	0.46242	9671.73	2.11571e+06	0.457138	39882.4	9.45241e+06	0.421928	6201.76	1.24842e+06	0.496767	21724.7	4.8084e+06	0.451807	6582.02	1.57904e+06	0.416836	6282.88	1.46286e+06	0.429494	17948.7	3.90582e+06
BIOTIN-BIOSYNTHESIS-PWY	biotin biosynthesis I	0.452674	0.0718683	0.392118	0.0336075	0.0165847	0.0165847	0.0605556	0.0125047	0.108606		9212.29	1.97601e+06	0.466205	27857.4	4.58924e+06	0.607015	10406.3	2.63571e+06	0.394819	11131.1	3.07224e+06	0.362313	12758.7	3.64512e+06	0.350021	5337.19	1.01589e+06	0.52537	10128.7	2.11571e+06	0.478738	35980.6	9.45241e+06	0.380649	5006.29	1.24842e+06	0.401009	25270.1	4.8084e+06	0.525541	7119.5	1.57904e+06	0.450874	6521.61	1.46286e+06	0.445813	19388	3.90582e+06
PWY-7197	pyrimidine deoxyribonucleotide phosphorylation	0.451483	0.0128728	0.446403	0.0257727	0.535657	0.535657	0.00508017	-0.0117562	0.0219165		8507.14	1.97601e+06	0.43052	21766	4.58924e+06	0.474284	11893.4	2.63571e+06	0.451241	14150.5	3.07224e+06	0.460592	16587.6	3.64512e+06	0.455063	4795	1.01589e+06	0.471999	9225.47	2.11571e+06	0.436046	42306.4	9.45241e+06	0.447573	5556.76	1.24842e+06	0.445102	22291	4.8084e+06	0.463585	6907.76	1.57904e+06	0.437465	6511.77	1.46286e+06	0.445141	17602.3	3.90582e+06
PWY-5189	tetrapyrrole biosynthesis II (from glycine)	0.450625	0.023843	0.444776	0.0481007	0.701035	0.701035	0.00584958	-0.025531	0.0372302		8838.92	1.97601e+06	0.44731	21719.5	4.58924e+06	0.473269	12482	2.63571e+06	0.473571	13649.4	3.07224e+06	0.444282	17177.9	3.64512e+06	0.471259	4689.68	1.01589e+06	0.461632	9087.73	2.11571e+06	0.429536	43523.5	9.45241e+06	0.460448	4913.25	1.24842e+06	0.393556	23152.3	4.8084e+06	0.481497	6635.37	1.57904e+06	0.420214	6503.5	1.46286e+06	0.444575	17848.6	3.90582e+06
PWY-6897	thiamin salvage II	0.445726	0.0170593	0.438417	0.0179667	0.306787	0.306787	0.00730948	-0.00712003	0.021739		8876.19	1.97601e+06	0.449197	21527.5	4.58924e+06	0.469086	11275.6	2.63571e+06	0.427802	13030.9	3.07224e+06	0.424149	16251.3	3.64512e+06	0.445836	4807.88	1.01589e+06	0.473268	9344.92	2.11571e+06	0.441692	40397.6	9.45241e+06	0.427379	5640.41	1.24842e+06	0.451803	22479.7	4.8084e+06	0.467509	6622.15	1.57904e+06	0.419378	6457.79	1.46286e+06	0.441451	17806.3	3.90582e+06
DENOVOPURINE2-PWY	superpathway of purine nucleotides de novo biosynthesis II	0.444148	0.0324379	0.396647	0.0993288	0.122153	0.122153	0.0475016	-0.0141976	0.109201		8865.96	1.97601e+06	0.448679	17918.5	4.58924e+06	0.390446	13093.4	2.63571e+06	0.496771	15064.2	3.07224e+06	0.490335	16394.3	3.64512e+06	0.449762	3974.04	1.01589e+06	0.391188	9864.46	2.11571e+06	0.466248	41763.4	9.45241e+06	0.441827	5958.29	1.24842e+06	0.477265	19636.8	4.8084e+06	0.408385	6844.32	1.57904e+06	0.433447	6395.28	1.46286e+06	0.437178	17279.2	3.90582e+06
PWY-5121	superpathway of geranylgeranyl diphosphate biosynthesis II (via MEP)	0.443877	0.0467566	0.396159	0.0687824	0.0527742	0.0527742	0.0477183	-0.000621233	0.0960579		8897.08	1.97601e+06	0.450254	13674.1	4.58924e+06	0.29796	13165.6	2.63571e+06	0.499507	13981.9	3.07224e+06	0.455105	15885.8	3.64512e+06	0.435811	4667.62	1.01589e+06	0.459461	9766.32	2.11571e+06	0.461609	41854.2	9.45241e+06	0.442788	6061.09	1.24842e+06	0.4855	21865.4	4.8084e+06	0.454733	6516.97	1.57904e+06	0.412716	6617.41	1.46286e+06	0.452363	18068	3.90582e+06
PWY-7254	TCA cycle VII (acetate-producers)	0.442528	0.0604939	0.30609	0.0525608	3.51008e-06	3.51008e-06	0.136438	0.0894736	0.183402		8421.45	1.97601e+06	0.426184	24088.2	4.58924e+06	0.524883	10246.1	2.63571e+06	0.388742	12895.6	3.07224e+06	0.419747	12263.1	3.64512e+06	0.336425	5208.34	1.01589e+06	0.512687	9015.95	2.11571e+06	0.426143	37356	9.45241e+06	0.395201	4796.89	1.24842e+06	0.384236	26993	4.8084e+06	0.561372	7291.54	1.57904e+06	0.46177	6610.17	1.46286e+06	0.451867	18107.7	3.90582e+06
GLYCOLYSIS-TCA-GLYOX-BYPASS	superpathway of glycolysis, pyruvate dehydrogenase, TCA, and glyoxylate bypass	0.440257	0.0294992	0.400038	0.042145	0.0105362	0.0105362	0.0402191	0.0103264	0.0701119		8083.79	1.97601e+06	0.409096	22210.5	4.58924e+06	0.48397	10777	2.63571e+06	0.408884	13553.2	3.07224e+06	0.441149	15687.7	3.64512e+06	0.430375	4844.37	1.01589e+06	0.47686	8970.15	2.11571e+06	0.423978	42911.3	9.45241e+06	0.453972	4815.62	1.24842e+06	0.385736	23467.1	4.8084e+06	0.488043	7064.57	1.57904e+06	0.447396	6236.23	1.46286e+06	0.426305	17481.4	3.90582e+06
PWY-5913	TCA cycle VI (obligate autotrophs)	0.438552	0.0301433	0.444849	0.0302008	0.606732	0.606732	-0.006297	-0.0311799	0.0185858		8711.93	1.97601e+06	0.440884	23507.1	4.58924e+06	0.512222	10368.3	2.63571e+06	0.39338	12539.1	3.07224e+06	0.408144	15754.7	3.64512e+06	0.432213	4865.62	1.01589e+06	0.478951	8638.9	2.11571e+06	0.408321	40147.7	9.45241e+06	0.424735	5359.69	1.24842e+06	0.429316	21997.6	4.8084e+06	0.457483	6956	1.57904e+06	0.44052	6541.58	1.46286e+06	0.447179	16710.1	3.90582e+06
PWY-6353	purine nucleotides degradation II (aerobic)	0.437522	0.0635193	0.439377	0.0254448	0.926024	0.926024	-0.00185415	-0.0436137	0.0399054		9280.47	1.97601e+06	0.469656	11761.7	4.58924e+06	0.256288	12690.4	2.63571e+06	0.48148	14680.2	3.07224e+06	0.477835	15999.1	3.64512e+06	0.43892	4223.52	1.01589e+06	0.415745	9857.42	2.11571e+06	0.465915	48166.4	9.45241e+06	0.509567	5368.89	1.24842e+06	0.430053	17594.9	4.8084e+06	0.365921	7551.91	1.57904e+06	0.478259	6960.99	1.46286e+06	0.475849	16494.4	3.90582e+06
PWY-6630	superpathway of L-tyrosine biosynthesis	0.43619	0.0179803	0.447007	0.0111559	0.0887783	0.0887783	-0.0108174	-0.0234329	0.00179802		8841.21	1.97601e+06	0.447426	17690.5	4.58924e+06	0.385478	11478.7	2.63571e+06	0.435506	13798.9	3.07224e+06	0.449147	15355.6	3.64512e+06	0.421265	4288.89	1.01589e+06	0.422181	9465.37	2.11571e+06	0.447385	41571.3	9.45241e+06	0.439795	5505.62	1.24842e+06	0.441006	21591.7	4.8084e+06	0.449041	7267.14	1.57904e+06	0.460224	6415.51	1.46286e+06	0.438561	16929.9	3.90582e+06
P4-PWY	superpathway of L-lysine, L-threonine and L-methionine biosynthesis I	0.434893	0.0342719	0.433078	0.0244538	0.881169	0.881169	0.00181451	-0.0230925	0.0267215		8596.2	1.97601e+06	0.435027	23229.2	4.58924e+06	0.506166	10968.8	2.63571e+06	0.416161	14013.2	3.07224e+06	0.456125	14631.3	3.64512e+06	0.401396	4543.07	1.01589e+06	0.4472	8786.58	2.11571e+06	0.415302	43970.4	9.45241e+06	0.465177	5420.31	1.24842e+06	0.434172	17081.1	4.8084e+06	0.355235	7099.82	1.57904e+06	0.449628	6541.02	1.46286e+06	0.44714	16594.8	3.90582e+06
PWY-6700	queuosine biosynthesis	0.434674	0.0323952	0.450433	0.024136	0.18436	0.18436	-0.0157593	-0.0396043	0.00808579		8625.97	1.97601e+06	0.436534	22035.1	4.58924e+06	0.480147	11098.4	2.63571e+06	0.421079	11104.5	3.07224e+06	0.361447	15762.5	3.64512e+06	0.432427	4766.79	1.01589e+06	0.469223	9768.84	2.11571e+06	0.461728	36016.7	9.45241e+06	0.381032	5624.27	1.24842e+06	0.45051	21960.7	4.8084e+06	0.456715	6615.52	1.57904e+06	0.418958	6310.47	1.46286e+06	0.43138	17559.6	3.90582e+06
GLYCOLYSIS-E-D	superpathway of glycolysis and Entner-Doudoroff	0.434239	0.0284199	0.436276	0.0275984	0.857404	0.857404	-0.00203726	-0.0251601	0.0210856		7949.95	1.97601e+06	0.402323	20932.7	4.58924e+06	0.456125	10706.3	2.63571e+06	0.4062	13627.4	3.07224e+06	0.443565	18160	3.64512e+06	0.4982	4790.15	1.01589e+06	0.471522	8608.3	2.11571e+06	0.406875	42031	9.45241e+06	0.444659	5003.14	1.24842e+06	0.400756	20588.2	4.8084e+06	0.428171	6956.06	1.57904e+06	0.440524	5997.11	1.46286e+06	0.409959	17038.2	3.90582e+06
PRPP-PWY	superpathway of histidine, purine, and pyrimidine biosynthesis	0.42735	0.0307983	0.394677	0.0574774	0.0884317	0.0884317	0.0326736	-0.00537438	0.0707215		8623.17	1.97601e+06	0.436392	16571.2	4.58924e+06	0.361087	12147.9	2.63571e+06	0.460899	14389.2	3.07224e+06	0.468362	15738.2	3.64512e+06	0.431763	3990.36	1.01589e+06	0.392794	9458.3	2.11571e+06	0.447051	40399.6	9.45241e+06	0.4274	5805.81	1.24842e+06	0.465051	18389.2	4.8084e+06	0.38244	6706.94	1.57904e+06	0.424747	6269.78	1.46286e+06	0.428599	16754.7	3.90582e+06
TCA-GLYOX-BYPASS	superpathway of glyoxylate bypass and TCA	0.426865	0.057474	0.424913	0.0722492	0.940807	0.940807	0.00195175	-0.0516867	0.0555902		8120.26	1.97601e+06	0.410942	25282	4.58924e+06	0.550898	9761.68	2.63571e+06	0.370363	12389.1	3.07224e+06	0.40326	12214.5	3.64512e+06	0.335093	4782.87	1.01589e+06	0.470806	8593.15	2.11571e+06	0.406159	40806.2	9.45241e+06	0.431701	4562.8	1.24842e+06	0.365485	25081.8	4.8084e+06	0.521624	6763.64	1.57904e+06	0.428338	6242.77	1.46286e+06	0.426752	16709.8	3.90582e+06
PWY0-781	aspartate superpathway	0.426526	0.0235067	0.427255	0.0226097	0.937785	0.937785	-0.000728585	-0.0197715	0.0183143		8557.67	1.97601e+06	0.433078	19989.8	4.58924e+06	0.435579	10990.9	2.63571e+06	0.416999	13765.9	3.07224e+06	0.448075	14605.8	3.64512e+06	0.400694	4542.56	1.01589e+06	0.44715	8801.09	2.11571e+06	0.415988	42019	9.45241e+06	0.444532	5335.97	1.24842e+06	0.427417	17347.2	4.8084e+06	0.360768	7014.2	1.57904e+06	0.444206	6507.94	1.46286e+06	0.444879	16618.4	3.90582e+06
ANAEROFRUCAT-PWY	homolactic fermentation	0.426361	0.033938	0.409945	0.0266007	0.193958	0.193958	0.0164163	-0.0089714	0.041804		7949.91	1.97601e+06	0.40232	17713.8	4.58924e+06	0.385985	11168.3	2.63571e+06	0.423731	14581.8	3.07224e+06	0.474632	17960.2	3.64512e+06	0.492719	4520.1	1.01589e+06	0.44494	8929.08	2.11571e+06	0.422037	42574.4	9.45241e+06	0.450408	4915.78	1.24842e+06	0.393759	17583.7	4.8084e+06	0.365688	6892.58	1.57904e+06	0.436504	6059.45	1.46286e+06	0.41422	17019.7	3.90582e+06
FERMENTATION-PWY	mixed acid fermentation	0.413931	0.0338186	0.331526	0.0534706	0.00012349	0.00012349	0.0824055	0.0456025	0.119208		7969.04	1.97601e+06	0.403289	22909.5	4.58924e+06	0.4992	11089.7	2.63571e+06	0.420747	12580.1	3.07224e+06	0.409476	17101.5	3.64512e+06	0.469163	3683.28	1.01589e+06	0.362567	8508.02	2.11571e+06	0.402135	36989.7	9.45241e+06	0.391325	5102.37	1.24842e+06	0.408705	19743.5	4.8084e+06	0.410604	6642.23	1.57904e+06	0.420649	5725.62	1.46286e+06	0.3914	15304.8	3.90582e+06
PWY-5918	superpathay of heme biosynthesis from glutamate	0.408793	0.0347878	0.363574	0.0374284	0.00440051	0.00440051	0.0452192	0.0154725	0.0749658		7700.01	1.97601e+06	0.389674	21384.9	4.58924e+06	0.465979	10306.5	2.63571e+06	0.391035	11503.7	3.07224e+06	0.374442	16330.7	3.64512e+06	0.448015	4416.31	1.01589e+06	0.434723	8302.16	2.11571e+06	0.392405	38089	9.45241e+06	0.402955	4220.56	1.24842e+06	0.338071	22192.6	4.8084e+06	0.461539	6270.05	1.57904e+06	0.397079	5852.4	1.46286e+06	0.400067	16339.2	3.90582e+06
HSERMETANA-PWY	L-methionine biosynthesis III	0.401154	0.0354364	0.485486	0.0473015	3.48734e-05	3.48734e-05	-0.0843321	-0.118667	-0.0499972		8181.07	1.97601e+06	0.414019	19808.8	4.58924e+06	0.431635	10360.2	2.63571e+06	0.393071	11915.8	3.07224e+06	0.387854	11198.1	3.64512e+06	0.307207	4599.6	1.01589e+06	0.452765	8273.96	2.11571e+06	0.391072	36770.2	9.45241e+06	0.389003	5199.38	1.24842e+06	0.416476	21145	4.8084e+06	0.439752	5840.89	1.57904e+06	0.3699	5821.03	1.46286e+06	0.397922	16573.4	3.90582e+06
PWY-7196	superpathway of pyrimidine ribonucleosides salvage	0.390401	0.0539546	0.318975	0.116893	0.0619766	0.0619766	0.0714259	-0.00395958	0.146811		8023.72	1.97601e+06	0.406056	12980.9	4.58924e+06	0.282854	12116.3	2.63571e+06	0.4597	13577.6	3.07224e+06	0.441946	13489.8	3.64512e+06	0.370079	3425.39	1.01589e+06	0.337181	8979.87	2.11571e+06	0.424438	38792.7	9.45241e+06	0.4104	5833.46	1.24842e+06	0.467266	14527.6	4.8084e+06	0.302131	6114.29	1.57904e+06	0.387215	5819.33	1.46286e+06	0.397806	15160.3	3.90582e+06
PWY-6703	preQ0 biosynthesis	0.386874	0.0495791	0.36594	0.0402595	0.260608	0.260608	0.0209333	-0.0166057	0.0584724		7904.09	1.97601e+06	0.400002	22841.3	4.58924e+06	0.497714	9697.25	2.63571e+06	0.367918	10206.5	3.07224e+06	0.332218	16313.4	3.64512e+06	0.44754	3655.08	1.01589e+06	0.359791	8745.03	2.11571e+06	0.413338	27732.5	9.45241e+06	0.293391	4799.62	1.24842e+06	0.384455	20387.7	4.8084e+06	0.424003	5827.21	1.57904e+06	0.369034	5362.13	1.46286e+06	0.366552	14584.4	3.90582e+06
PYRIDNUCSYN-PWY	NAD biosynthesis I (from aspartate)	0.384134	0.0242122	0.412078	0.0257894	0.00984439	0.00984439	-0.0279438	-0.0485408	-0.00734674		7530.4	1.97601e+06	0.381091	14609	4.58924e+06	0.318332	10392.4	2.63571e+06	0.394291	11366.1	3.07224e+06	0.369961	14739.8	3.64512e+06	0.404371	4081.17	1.01589e+06	0.401733	8213.06	2.11571e+06	0.388194	35470.8	9.45241e+06	0.375257	5011.46	1.24842e+06	0.401423	20190.8	4.8084e+06	0.419907	5804.58	1.57904e+06	0.367601	5462.71	1.46286e+06	0.373428	15551.3	3.90582e+06
PWY-5347	superpathway of L-methionine biosynthesis (transsulfuration)	0.383832	0.055721	0.369452	0.0208219	0.413288	0.413288	0.0143798	-0.0220347	0.0507944		7737.89	1.97601e+06	0.391591	23106.8	4.58924e+06	0.5035	9465.11	2.63571e+06	0.359111	12803.7	3.07224e+06	0.416756	13546.7	3.64512e+06	0.371639	3780.32	1.01589e+06	0.372118	7471.4	2.11571e+06	0.353139	40988.1	9.45241e+06	0.433626	4824.05	1.24842e+06	0.386411	11847.2	4.8084e+06	0.246386	6340.92	1.57904e+06	0.401567	5883.82	1.46286e+06	0.402215	13738.8	3.90582e+06
MET-SAM-PWY	superpathway of S-adenosyl-L-methionine biosynthesis	0.378468	0.050416	0.362172	0.0270699	0.332831	0.332831	0.0162962	-0.0181013	0.0506937		7632.64	1.97601e+06	0.386264	21364	4.58924e+06	0.465524	9256.59	2.63571e+06	0.351199	13114.2	3.07224e+06	0.426862	13351.1	3.64512e+06	0.366274	3756.45	1.01589e+06	0.369769	7381.56	2.11571e+06	0.348893	41619.7	9.45241e+06	0.440308	4498.9	1.24842e+06	0.360367	12244.4	4.8084e+06	0.254646	6354.87	1.57904e+06	0.402451	5813.09	1.46286e+06	0.397379	13676	3.90582e+06
P42-PWY	incomplete reductive TCA cycle	0.375107	0.0953035	0.363404	0.144083	0.811549	0.811549	0.011703	-0.0887296	0.112136		7719.99	1.97601e+06	0.390685	9027.76	4.58924e+06	0.196716	14632.3	2.63571e+06	0.555155	12265.2	3.07224e+06	0.399226	12869	3.64512e+06	0.353048	2214.15	1.01589e+06	0.217951	9341.72	2.11571e+06	0.441541	33356.4	9.45241e+06	0.352888	6430.9	1.24842e+06	0.515121	18683.3	4.8084e+06	0.388556	5041.3	1.57904e+06	0.319263	5429.85	1.46286e+06	0.371181	14649.2	3.90582e+06
PWY-6609	adenine and adenosine salvage III	0.373061	0.0735691	0.363743	0.102616	0.795286	0.795286	0.00931836	-0.0640413	0.082678		7949.43	1.97601e+06	0.402296	9438.75	4.58924e+06	0.205671	12573.6	2.63571e+06	0.47705	13713.3	3.07224e+06	0.446363	11850.8	3.64512e+06	0.325113	3403.46	1.01589e+06	0.335022	8526.35	2.11571e+06	0.403002	39373.9	9.45241e+06	0.416549	5692.3	1.24842e+06	0.455959	13068	4.8084e+06	0.271775	5656.02	1.57904e+06	0.358193	5892.24	1.46286e+06	0.40279	13670.9	3.90582e+06
PYRIDNUCSAL-PWY	NAD salvage pathway I	0.36865	0.024576	0.363792	0.0300758	0.661174	0.661174	0.00485807	-0.0177115	0.0274276		7076.11	1.97601e+06	0.3581	19033	4.58924e+06	0.414731	9425.88	2.63571e+06	0.357622	10450.5	3.07224e+06	0.340161	12229.6	3.64512e+06	0.335506	4073.41	1.01589e+06	0.40097	7620.13	2.11571e+06	0.360169	34866.4	9.45241e+06	0.368863	4749.68	1.24842e+06	0.380454	19020.6	4.8084e+06	0.395572	5258.83	1.57904e+06	0.333039	5290.59	1.46286e+06	0.361662	15061.2	3.90582e+06
PWY-5104	L-isoleucine biosynthesis IV	0.366685	0.0982246	0.504259	0.0747954	0.00072232	0.00072232	-0.137575	-0.210367	-0.0647823		7209.1	1.97601e+06	0.36483	20455	4.58924e+06	0.445717	15178.3	2.63571e+06	0.57587	10622.8	3.07224e+06	0.345766	14191.9	3.64512e+06	0.389339	3272.1	1.01589e+06	0.322092	7784.65	2.11571e+06	0.367945	24289.4	9.45241e+06	0.256965	6669.14	1.24842e+06	0.534205	10299.6	4.8084e+06	0.2142	4819.92	1.57904e+06	0.305243	5105.48	1.46286e+06	0.349007	11550.5	3.90582e+06
HEME-BIOSYNTHESIS-II	heme biosynthesis I (aerobic)	0.365087	0.0474033	0.370745	0.0565138	0.787945	0.787945	-0.00565763	-0.0485302	0.0372149		7004.5	1.97601e+06	0.354476	20547.8	4.58924e+06	0.447739	7950.79	2.63571e+06	0.301657	9080.82	3.07224e+06	0.295577	15104.8	3.64512e+06	0.414384	4312.35	1.01589e+06	0.424489	7316.83	2.11571e+06	0.345833	32017.5	9.45241e+06	0.338723	3792.31	1.24842e+06	0.303768	19956.2	4.8084e+06	0.415029	5710.77	1.57904e+06	0.36166	5365.57	1.46286e+06	0.366787	14686.5	3.90582e+06
PWY-7187	pyrimidine deoxyribonucleotides de novo biosynthesis II	0.359292	0.0182404	0.328465	0.0710287	0.151594	0.151594	0.0308268	-0.0126768	0.0743304		7148.09	1.97601e+06	0.361743	15478.1	4.58924e+06	0.337268	10057.9	2.63571e+06	0.3816	12039.2	3.07224e+06	0.39187	11931.2	3.64512e+06	0.327319	3375.09	1.01589e+06	0.332229	7880	2.11571e+06	0.372452	34342.6	9.45241e+06	0.363321	4653.61	1.24842e+06	0.372759	16882	4.8084e+06	0.351094	5592.65	1.57904e+06	0.35418	5240.31	1.46286e+06	0.358225	14323.9	3.90582e+06
PWY-5855	ubiquinol-7 biosynthesis (prokaryotic)	0.357215	0.0500727	0.369763	0.0708309	0.611726	0.611726	-0.0125483	-0.0629499	0.0378532		6733.08	1.97601e+06	0.34074	20466.1	4.58924e+06	0.445959	7559.59	2.63571e+06	0.286814	8966.44	3.07224e+06	0.291854	12700.3	3.64512e+06	0.348419	4487.17	1.01589e+06	0.441698	7155.09	2.11571e+06	0.338189	30598.1	9.45241e+06	0.323707	3891.93	1.24842e+06	0.311747	20134.8	4.8084e+06	0.418742	5863.23	1.57904e+06	0.371315	5088.89	1.46286e+06	0.347873	14714.4	3.90582e+06
PWY-5856	ubiquinol-9 biosynthesis (prokaryotic)	0.357215	0.0500727	0.369763	0.0708309	0.611726	0.611726	-0.0125483	-0.0629499	0.0378532		6733.08	1.97601e+06	0.34074	20466.1	4.58924e+06	0.445959	7559.59	2.63571e+06	0.286814	8966.44	3.07224e+06	0.291854	12700.3	3.64512e+06	0.348419	4487.17	1.01589e+06	0.441698	7155.09	2.11571e+06	0.338189	30598.1	9.45241e+06	0.323707	3891.93	1.24842e+06	0.311747	20134.8	4.8084e+06	0.418742	5863.23	1.57904e+06	0.371315	5088.89	1.46286e+06	0.347873	14714.4	3.90582e+06
PWY-5857	ubiquinol-10 biosynthesis (prokaryotic)	0.357215	0.0500727	0.369763	0.0708309	0.611726	0.611726	-0.0125483	-0.0629499	0.0378532		6733.08	1.97601e+06	0.34074	20466.1	4.58924e+06	0.445959	7559.59	2.63571e+06	0.286814	8966.44	3.07224e+06	0.291854	12700.3	3.64512e+06	0.348419	4487.17	1.01589e+06	0.441698	7155.09	2.11571e+06	0.338189	30598.1	9.45241e+06	0.323707	3891.93	1.24842e+06	0.311747	20134.8	4.8084e+06	0.418742	5863.23	1.57904e+06	0.371315	5088.89	1.46286e+06	0.347873	14714.4	3.90582e+06
PWY-6708	ubiquinol-8 biosynthesis (prokaryotic)	0.357215	0.0500727	0.369763	0.0708309	0.611726	0.611726	-0.0125483	-0.0629499	0.0378532		6733.08	1.97601e+06	0.34074	20466.1	4.58924e+06	0.445959	7559.59	2.63571e+06	0.286814	8966.44	3.07224e+06	0.291854	12700.3	3.64512e+06	0.348419	4487.17	1.01589e+06	0.441698	7155.09	2.11571e+06	0.338189	30598.1	9.45241e+06	0.323707	3891.93	1.24842e+06	0.311747	20134.8	4.8084e+06	0.418742	5863.23	1.57904e+06	0.371315	5088.89	1.46286e+06	0.347873	14714.4	3.90582e+06
NAGLIPASYN-PWY	lipid IVA biosynthesis	0.355635	0.0498156	0.374385	0.046973	0.343331	0.343331	-0.0187502	-0.0587531	0.0212527		7252.39	1.97601e+06	0.367021	20288.9	4.58924e+06	0.442097	9162.59	2.63571e+06	0.347633	7938.65	3.07224e+06	0.2584	11566.9	3.64512e+06	0.317326	4021.14	1.01589e+06	0.395824	7889.1	2.11571e+06	0.372882	26311.1	9.45241e+06	0.278353	4890.79	1.24842e+06	0.391758	19597.6	4.8084e+06	0.40757	5072.6	1.57904e+06	0.321245	5051.48	1.46286e+06	0.345317	14757.5	3.90582e+06
PWY-6901	superpathway of glucose and xylose degradation	0.355583	0.0377318	0.341275	0.0246035	0.278618	0.278618	0.0143072	-0.0124728	0.0410872		6955.5	1.97601e+06	0.351996	11641.9	4.58924e+06	0.253678	10196.2	2.63571e+06	0.386847	12177.1	3.07224e+06	0.396359	12954.7	3.64512e+06	0.355399	3302.04	1.01589e+06	0.325038	7674.42	2.11571e+06	0.362735	37226.2	9.45241e+06	0.393828	4537.26	1.24842e+06	0.363439	15506.1	4.8084e+06	0.322481	6148.07	1.57904e+06	0.389354	5545.02	1.46286e+06	0.379055	13372.2	3.90582e+06
P23-PWY	reductive TCA cycle I	0.353899	0.082585	0.24876	0.0835999	0.00409754	0.00409754	0.105139	0.0366307	0.173647		8097.5	1.97601e+06	0.409789	10647.2	4.58924e+06	0.232004	12247.6	2.63571e+06	0.464681	12864.8	3.07224e+06	0.418745	14459	3.64512e+06	0.396668	1795.32	1.01589e+06	0.176724	9383.86	2.11571e+06	0.443532	31390.5	9.45241e+06	0.33209	5305.83	1.24842e+06	0.425002	15140.7	4.8084e+06	0.31488	4482.17	1.57904e+06	0.283853	4816.69	1.46286e+06	0.329266	14586.5	3.90582e+06
PWY-7200	superpathway of pyrimidine deoxyribonucleoside salvage	0.352971	0.0352097	0.359067	0.0489548	0.722456	0.722456	-0.00609641	-0.0411314	0.0289386		6913.97	1.97601e+06	0.349895	15465	4.58924e+06	0.336984	10248.2	2.63571e+06	0.388822	12304.1	3.07224e+06	0.400493	12210.1	3.64512e+06	0.334971	3199.54	1.01589e+06	0.314949	7715.19	2.11571e+06	0.364662	36856.9	9.45241e+06	0.38992	4769.48	1.24842e+06	0.38204	12727.7	4.8084e+06	0.264698	5641	1.57904e+06	0.357241	5350.18	1.46286e+06	0.365735	13209.9	3.90582e+06
UBISYN-PWY	superpathway of ubiquinol-8 biosynthesis (prokaryotic)	0.350444	0.048499	0.356534	0.0660712	0.793995	0.793995	-0.00608982	-0.0537051	0.0415254		6601.55	1.97601e+06	0.334084	19801.2	4.58924e+06	0.431469	7473.69	2.63571e+06	0.283555	8730.42	3.07224e+06	0.284172	12038	3.64512e+06	0.330251	4408.84	1.01589e+06	0.433987	7139.78	2.11571e+06	0.337465	29889.7	9.45241e+06	0.316213	3882.05	1.24842e+06	0.310956	19849.4	4.8084e+06	0.412806	5737.87	1.57904e+06	0.363377	5040.95	1.46286e+06	0.344596	14562.6	3.90582e+06
PWY-7392	taxadiene biosynthesis (engineered)	0.350182	0.0441137	0.279229	0.0448924	0.000519337	0.000519337	0.0709531	0.0342656	0.107641		6847.41	1.97601e+06	0.346526	10704	4.58924e+06	0.233241	10317.5	2.63571e+06	0.391452	12259.7	3.07224e+06	0.399047	14046.2	3.64512e+06	0.385342	3350.47	1.01589e+06	0.329806	7826.33	2.11571e+06	0.369915	35697.8	9.45241e+06	0.377658	4622.19	1.24842e+06	0.370242	14058.7	4.8084e+06	0.292378	5472.62	1.57904e+06	0.346578	5507.88	1.46286e+06	0.376516	13032.2	3.90582e+06
GLYCOCAT-PWY	glycogen degradation I (bacterial)	0.349949	0.0629894	0.321064	0.07973	0.3229	0.3229	0.0288847	-0.0301485	0.087918		6626.17	1.97601e+06	0.33533	12746.9	4.58924e+06	0.277756	10707.9	2.63571e+06	0.406261	11598.1	3.07224e+06	0.377512	18550	3.64512e+06	0.508899	2541.61	1.01589e+06	0.250185	7686.87	2.11571e+06	0.363323	30679.5	9.45241e+06	0.324568	4826.9	1.24842e+06	0.38664	14577.9	4.8084e+06	0.303175	5935.37	1.57904e+06	0.375884	4814.41	1.46286e+06	0.32911	12134.9	3.90582e+06
PWY-1269	CMP-3-deoxy-D-manno-octulosonate biosynthesis I	0.349266	0.0572845	0.370856	0.0385423	0.285432	0.285432	-0.0215899	-0.0625662	0.0193864		7188.12	1.97601e+06	0.363769	20645.9	4.58924e+06	0.449876	8976.99	2.63571e+06	0.340591	7940.67	3.07224e+06	0.258465	8865.04	3.64512e+06	0.243203	4067.22	1.01589e+06	0.40036	7602.99	2.11571e+06	0.359359	26578.3	9.45241e+06	0.281181	4869.93	1.24842e+06	0.390086	19059.5	4.8084e+06	0.396379	5169.46	1.57904e+06	0.327379	5094.29	1.46286e+06	0.348243	14903.4	3.90582e+06
THISYN-PWY	superpathway of thiamin diphosphate biosynthesis I	0.348744	0.0397652	0.248588	0.0999392	0.00382113	0.00382113	0.100156	0.0369401	0.163372		7648.04	1.97601e+06	0.387044	15027.6	4.58924e+06	0.327452	10146.1	2.63571e+06	0.384948	10529.2	3.07224e+06	0.342722	13256.1	3.64512e+06	0.363667	2618.97	1.01589e+06	0.2578	8380.93	2.11571e+06	0.396129	31029.8	9.45241e+06	0.328274	5034.39	1.24842e+06	0.40326	15055.6	4.8084e+06	0.31311	5165.16	1.57904e+06	0.327107	4747.25	1.46286e+06	0.324519	14749.7	3.90582e+06
PWY-6467	Kdo transfer to lipid IVA III (Chlamydia)	0.345974	0.0587388	0.368599	0.0372913	0.268112	0.268112	-0.0226241	-0.0640511	0.0188029		7089.27	1.97601e+06	0.358766	20253.1	4.58924e+06	0.441318	8776.85	2.63571e+06	0.332998	7803.81	3.07224e+06	0.254011	8656.35	3.64512e+06	0.237478	4114.58	1.01589e+06	0.405022	7495.96	2.11571e+06	0.3543	25907.8	9.45241e+06	0.274087	4956.93	1.24842e+06	0.397055	19162.4	4.8084e+06	0.398519	5101.69	1.57904e+06	0.323087	5142.28	1.46286e+06	0.351523	14432.1	3.90582e+06
PYRIDOXSYN-PWY	pyridoxal 5'-phosphate biosynthesis I	0.341565	0.0426864	0.277714	0.0492811	0.00191267	0.00191267	0.0638512	0.0259423	0.10176		6561.23	1.97601e+06	0.332044	18041.3	4.58924e+06	0.393121	8080.54	2.63571e+06	0.30658	7884.58	3.07224e+06	0.25664	11320.8	3.64512e+06	0.310574	4060.55	1.01589e+06	0.399703	7480.23	2.11571e+06	0.353556	29523.4	9.45241e+06	0.312337	3969.56	1.24842e+06	0.317966	20104	4.8084e+06	0.418103	5360.33	1.57904e+06	0.339467	4868.81	1.46286e+06	0.332829	14350.8	3.90582e+06
GLYCOGENSYNTH-PWY	glycogen biosynthesis I (from ADP-D-Glucose)	0.340491	0.0717244	0.341437	0.0731654	0.974239	0.974239	-0.000945647	-0.0606649	0.0587736		6735.6	1.97601e+06	0.340868	9273.55	4.58924e+06	0.202072	10691.9	2.63571e+06	0.405656	12689.5	3.07224e+06	0.413037	17364.8	3.64512e+06	0.476385	2345.55	1.01589e+06	0.230886	7218.64	2.11571e+06	0.341192	32260.9	9.45241e+06	0.341298	4968.11	1.24842e+06	0.397951	13775.5	4.8084e+06	0.286489	5546.03	1.57904e+06	0.351227	4913.21	1.46286e+06	0.335864	11852.5	3.90582e+06
GLYOXYLATE-BYPASS	glyoxylate cycle	0.339917	0.0466525	0.385415	0.0677884	0.0612381	0.0612381	-0.0454978	-0.0933214	0.00232568		6459.08	1.97601e+06	0.326874	20493.5	4.58924e+06	0.446555	7572.63	2.63571e+06	0.287309	10161.7	3.07224e+06	0.330758	9959.11	3.64512e+06	0.273218	3721.29	1.01589e+06	0.366308	6836.24	2.11571e+06	0.323118	34752.9	9.45241e+06	0.367661	3575.59	1.24842e+06	0.286408	19644.3	4.8084e+06	0.408541	5279.87	1.57904e+06	0.334372	4939.09	1.46286e+06	0.337633	12895.7	3.90582e+06
PWY-6737	starch degradation V	0.33453	0.0476942	0.311709	0.09204	0.440684	0.440684	0.0228206	-0.0377102	0.0833513		6227.69	1.97601e+06	0.315164	13359.4	4.58924e+06	0.291102	10488.6	2.63571e+06	0.397942	11155.1	3.07224e+06	0.363093	15609	3.64512e+06	0.428217	2435.83	1.01589e+06	0.239773	7421.36	2.11571e+06	0.350774	29407.7	9.45241e+06	0.311113	4535.1	1.24842e+06	0.363266	14900.7	4.8084e+06	0.309888	5747.6	1.57904e+06	0.363993	4607.87	1.46286e+06	0.314991	11700.5	3.90582e+06
ASPASN-PWY	superpathway of L-aspartate and L-asparagine biosynthesis	0.332524	0.0315811	0.243825	0.0522774	3.5907e-05	3.5907e-05	0.0886989	0.0531456	0.124252		6766.21	1.97601e+06	0.342417	13217.5	4.58924e+06	0.288011	8764.39	2.63571e+06	0.332525	9575.59	3.07224e+06	0.311681	14078.6	3.64512e+06	0.386232	3866.43	1.01589e+06	0.380595	7340.78	2.11571e+06	0.346965	27860.3	9.45241e+06	0.294743	3761.84	1.24842e+06	0.301327	15532.3	4.8084e+06	0.323024	4944.72	1.57904e+06	0.313147	4735.84	1.46286e+06	0.323739	14779.6	3.90582e+06
COLANSYN-PWY	colanic acid building blocks biosynthesis	0.311721	0.0408503	0.399662	0.0326128	4.99799e-06	4.99799e-06	-0.0879414	-0.11869	-0.0571929		6693.85	1.97601e+06	0.338755	11449.9	4.58924e+06	0.249495	8537.85	2.63571e+06	0.32393	8758.7	3.07224e+06	0.285092	14394.5	3.64512e+06	0.3949	2619.1	1.01589e+06	0.257813	6496	2.11571e+06	0.307036	27844.2	9.45241e+06	0.294572	4571.68	1.24842e+06	0.366196	16774.8	4.8084e+06	0.348865	5004.5	1.57904e+06	0.316932	4314.92	1.46286e+06	0.294966	10694.8	3.90582e+06
PWY0-845	superpathway of pyridoxal 5'-phosphate biosynthesis and salvage	0.310902	0.0224954	0.280363	0.0245934	0.0033463	0.0033463	0.0305393	0.0111428	0.0499359		6494.38	1.97601e+06	0.328661	11887	4.58924e+06	0.259019	7280.55	2.63571e+06	0.276228	9303.81	3.07224e+06	0.302835	10692.9	3.64512e+06	0.293348	3339.89	1.01589e+06	0.328765	6953.62	2.11571e+06	0.328666	29756.8	9.45241e+06	0.314807	3863.33	1.24842e+06	0.309457	14704.2	4.8084e+06	0.305802	5321.56	1.57904e+06	0.337011	4842.4	1.46286e+06	0.331024	12737.2	3.90582e+06
PPGPPMET-PWY	ppGpp biosynthesis	0.308128	0.0620966	0.288699	0.0330233	0.347274	0.347274	0.0194292	-0.0228703	0.0617288		5848.15	1.97601e+06	0.295957	21811.6	4.58924e+06	0.475277	6667.54	2.63571e+06	0.25297	8331.54	3.07224e+06	0.271188	9635.77	3.64512e+06	0.264348	2620.46	1.01589e+06	0.257947	7021.47	2.11571e+06	0.331873	25725.7	9.45241e+06	0.27216	3241.66	1.24842e+06	0.25966	18874.2	4.8084e+06	0.392526	5456.92	1.57904e+06	0.345584	4326.14	1.46286e+06	0.295732	11344.4	3.90582e+06
PWY-7323	superpathway of GDP-mannose-derived O-antigen building blocks biosynthesis	0.30185	0.0592145	0.428588	0.0334099	3.37195e-06	3.37195e-06	-0.126738	-0.167493	-0.0859833		6153.21	1.97601e+06	0.311395	8714.69	4.58924e+06	0.189894	8843.91	2.63571e+06	0.335542	8345.94	3.07224e+06	0.271657	16573.1	3.64512e+06	0.454667	2467.51	1.01589e+06	0.242891	6567.64	2.11571e+06	0.310422	28963.3	9.45241e+06	0.306412	4380.1	1.24842e+06	0.35085	14913	4.8084e+06	0.310145	4406.71	1.57904e+06	0.279075	4202.75	1.46286e+06	0.287298	10694.1	3.90582e+06
PWY-7199	pyrimidine deoxyribonucleosides salvage	0.296596	0.0545382	0.316857	0.073467	0.439103	0.439103	-0.0202609	-0.0734153	0.0328935		6119.61	1.97601e+06	0.309695	9727.61	4.58924e+06	0.211966	9387.44	2.63571e+06	0.356164	10967	3.07224e+06	0.356971	9433.28	3.64512e+06	0.258792	2457.57	1.01589e+06	0.241913	6889.32	2.11571e+06	0.325627	32443.1	9.45241e+06	0.343226	4419.5	1.24842e+06	0.354006	8971.54	4.8084e+06	0.186581	4869.61	1.57904e+06	0.30839	4752.85	1.46286e+06	0.324902	10839.4	3.90582e+06
COBALSYN-PWY	adenosylcobalamin salvage from cobinamide I	0.294643	0.0423835	0.367605	0.044414	0.000294752	0.000294752	-0.0729612	-0.108721	-0.0372017		7057.5	1.97601e+06	0.357159	8979.88	4.58924e+06	0.195672	8117.85	2.63571e+06	0.307995	8948.14	3.07224e+06	0.291258	9137.74	3.64512e+06	0.250684	2585.11	1.01589e+06	0.254467	7042.06	2.11571e+06	0.332846	24825.1	9.45241e+06	0.262632	4321.69	1.24842e+06	0.346172	14970.8	4.8084e+06	0.311347	4802.73	1.57904e+06	0.304155	4577.12	1.46286e+06	0.312889	11838.1	3.90582e+06
LEU-DEG2-PWY	L-leucine degradation I	0.293754	0.0801911	0.344201	0.0739969	0.11582	0.11582	-0.0504468	-0.114245	0.0133514		4921.22	1.97601e+06	0.249048	20619.5	4.58924e+06	0.449301	5980.98	2.63571e+06	0.226921	6586.21	3.07224e+06	0.214378	5823.88	3.64512e+06	0.159772	3985.74	1.01589e+06	0.39234	5744.62	2.11571e+06	0.271522	26209.3	9.45241e+06	0.277276	3025.54	1.24842e+06	0.242349	19853.9	4.8084e+06	0.412901	4853.67	1.57904e+06	0.307381	4213.51	1.46286e+06	0.288033	12794.7	3.90582e+06
PWY-6151	S-adenosyl-L-methionine cycle I	0.291485	0.0318026	0.294382	0.03524	0.830681	0.830681	-0.00289747	-0.0305153	0.0247204		5844.8	1.97601e+06	0.295788	12227.1	4.58924e+06	0.266429	8559.56	2.63571e+06	0.324754	10939.7	3.07224e+06	0.356082	9671.61	3.64512e+06	0.265331	2585.34	1.01589e+06	0.25449	6660.38	2.11571e+06	0.314806	29594.3	9.45241e+06	0.313087	3141.54	1.24842e+06	0.25164	12083.4	4.8084e+06	0.251299	5079.66	1.57904e+06	0.321693	4215.78	1.46286e+06	0.288188	11159.6	3.90582e+06
PWY-181	photorespiration	0.290204	0.0686506	0.308792	0.0491517	0.448051	0.448051	-0.0185875	-0.0685278	0.0313528		7428.4	1.97601e+06	0.375928	4737.23	4.58924e+06	0.103225	7310	2.63571e+06	0.277345	8157.04	3.07224e+06	0.265508	9983.25	3.64512e+06	0.27388	3312.01	1.01589e+06	0.32602	6560.21	2.11571e+06	0.310071	24510	9.45241e+06	0.259298	4447.38	1.24842e+06	0.35624	11000.8	4.8084e+06	0.228784	4772	1.57904e+06	0.302208	5317.07	1.46286e+06	0.363472	12915.6	3.90582e+06
PWY-7328	superpathway of UDP-glucose-derived O-antigen building blocks biosynthesis	0.286065	0.0407944	0.252141	0.0262069	0.0234589	0.0234589	0.033924	0.00507334	0.0627747		5168.69	1.97601e+06	0.261572	18395.6	4.58924e+06	0.400841	6726.65	2.63571e+06	0.255212	7438.55	3.07224e+06	0.242122	10435.3	3.64512e+06	0.286281	2912.79	1.01589e+06	0.286723	5742.81	2.11571e+06	0.271436	25193.6	9.45241e+06	0.266531	3119.12	1.24842e+06	0.249845	16041	4.8084e+06	0.333604	4880.08	1.57904e+06	0.309053	4188.75	1.46286e+06	0.28634	10517.8	3.90582e+06
HOMOSER-METSYN-PWY	L-methionine biosynthesis I	0.279988	0.0622422	0.28023	0.0347141	0.990646	0.990646	-0.000242236	-0.0429903	0.0425058		5752.71	1.97601e+06	0.291127	18938.7	4.58924e+06	0.412677	6180.12	2.63571e+06	0.234477	10189.5	3.07224e+06	0.331662	9620.11	3.64512e+06	0.263918	2648.18	1.01589e+06	0.260675	5014.13	2.11571e+06	0.236995	33782.4	9.45241e+06	0.357394	3244.94	1.24842e+06	0.259923	7228.45	4.8084e+06	0.15033	4712	1.57904e+06	0.298408	4393.95	1.46286e+06	0.300368	9447.81	3.90582e+06
P108-PWY	pyruvate fermentation to propanoate I	0.276024	0.0722092	0.424948	0.0568976	8.73524e-06	8.73524e-06	-0.148924	-0.203036	-0.0948119		6845.02	1.97601e+06	0.346406	5194.5	4.58924e+06	0.113189	9289.62	2.63571e+06	0.352453	9248.19	3.07224e+06	0.301025	8134.94	3.64512e+06	0.223174	2505.31	1.01589e+06	0.246612	6464.88	2.11571e+06	0.305565	29022	9.45241e+06	0.307033	4691.35	1.24842e+06	0.375782	8768.01	4.8084e+06	0.182348	3537.66	1.57904e+06	0.224038	4826.23	1.46286e+06	0.329918	10966.2	3.90582e+06
PWY0-1296	purine ribonucleosides degradation	0.275908	0.0582559	0.266959	0.0543575	0.695396	0.695396	0.00894823	-0.0376197	0.0555161		6351.24	1.97601e+06	0.321417	6423.23	4.58924e+06	0.139963	7762.88	2.63571e+06	0.294527	9821.36	3.07224e+06	0.319681	9605.33	3.64512e+06	0.263512	2630.98	1.01589e+06	0.258983	6325.2	2.11571e+06	0.298963	29460.2	9.45241e+06	0.311669	4170.65	1.24842e+06	0.334073	7767.48	4.8084e+06	0.16154	4767.47	1.57904e+06	0.301921	4647.02	1.46286e+06	0.317667	10267.7	3.90582e+06
HISDEG-PWY	L-histidine degradation I	0.270294	0.0424841	0.29277	0.0362048	0.169229	0.169229	-0.0224758	-0.0552141	0.0102626		5194.73	1.97601e+06	0.26289	17210.7	4.58924e+06	0.375023	7464.34	2.63571e+06	0.283201	8534.36	3.07224e+06	0.27779	7262.75	3.64512e+06	0.199246	2064.15	1.01589e+06	0.203186	6103.34	2.11571e+06	0.288477	26376.8	9.45241e+06	0.279048	3292.56	1.24842e+06	0.263737	13580.8	4.8084e+06	0.282439	4764.53	1.57904e+06	0.301735	3754.76	1.46286e+06	0.256673	9388.81	3.90582e+06
PWY-5920	superpathway of heme biosynthesis from glycine	0.270174	0.0568314	0.35412	0.0430617	0.000421845	0.000421845	-0.0839459	-0.125997	-0.0418951		6598.59	1.97601e+06	0.333934	5900.31	4.58924e+06	0.128568	7290.74	2.63571e+06	0.276614	9232.46	3.07224e+06	0.300513	7656.53	3.64512e+06	0.210049	3242.15	1.01589e+06	0.319143	5907.95	2.11571e+06	0.279242	28236.4	9.45241e+06	0.298721	3606.63	1.24842e+06	0.288895	9654.64	4.8084e+06	0.200787	3912.11	1.57904e+06	0.247752	4821.39	1.46286e+06	0.329588	11657.3	3.90582e+06
ARG+POLYAMINE-SYN	superpathway of arginine and polyamine biosynthesis	0.269197	0.0243032	0.236226	0.0240971	0.00226831	0.00226831	0.0329709	0.013007	0.0529348		4899.17	1.97601e+06	0.247932	9601.18	4.58924e+06	0.209211	7273.64	2.63571e+06	0.275965	8430.59	3.07224e+06	0.274412	10777.1	3.64512e+06	0.295659	3004.27	1.01589e+06	0.295728	5603.46	2.11571e+06	0.26485	24732.6	9.45241e+06	0.261654	3581.01	1.24842e+06	0.286842	11922.5	4.8084e+06	0.247952	4762.01	1.57904e+06	0.301576	3765.55	1.46286e+06	0.257411	10950.9	3.90582e+06
PWY0-1297	superpathway of purine deoxyribonucleosides degradation	0.265238	0.0523147	0.257409	0.0411702	0.683113	0.683113	0.0078286	-0.0313586	0.0470158		6201.78	1.97601e+06	0.313853	6422.69	4.58924e+06	0.139951	7271.6	2.63571e+06	0.275888	9351.62	3.07224e+06	0.304391	10051.4	3.64512e+06	0.275749	2558.77	1.01589e+06	0.251875	6121.38	2.11571e+06	0.28933	28018.6	9.45241e+06	0.296418	3534.36	1.24842e+06	0.283106	7714.22	4.8084e+06	0.160432	4634.74	1.57904e+06	0.293516	4506.37	1.46286e+06	0.308053	9980.65	3.90582e+06
PWY0-1479	tRNA processing	0.26073	0.04966	0.306397	0.0379829	0.0174309	0.0174309	-0.045667	-0.082521	-0.00881306		5426.07	1.97601e+06	0.274597	12760.1	4.58924e+06	0.278044	6458.79	2.63571e+06	0.24505	8929.95	3.07224e+06	0.290666	14268	3.64512e+06	0.391428	2405.51	1.01589e+06	0.236788	4739.82	2.11571e+06	0.22403	29285.6	9.45241e+06	0.309822	2745.89	1.24842e+06	0.219949	9163.7	4.8084e+06	0.190577	4322.23	1.57904e+06	0.273725	3261.76	1.46286e+06	0.222972	9055.41	3.90582e+06
PWY-5100	pyruvate fermentation to acetate and lactate II	0.255796	0.0773824	0.206866	0.14391	0.297301	0.297301	0.0489305	-0.0464001	0.144261		4589.12	1.97601e+06	0.232241	5370.46	4.58924e+06	0.117023	11103.9	2.63571e+06	0.421286	9802.3	3.07224e+06	0.319061	10037.7	3.64512e+06	0.275373	2151.3	1.01589e+06	0.211764	5724.98	2.11571e+06	0.270594	25368.9	9.45241e+06	0.268386	4587.73	1.24842e+06	0.367481	7982.41	4.8084e+06	0.16601	3246.45	1.57904e+06	0.205596	3510.67	1.46286e+06	0.239988	9004.83	3.90582e+06
PWY-6269	adenosylcobalamin salvage from cobinamide II	0.253696	0.0419111	0.260083	0.0755467	0.794398	0.794398	-0.00638754	-0.056759	0.0439839		5907.22	1.97601e+06	0.298946	8415.35	4.58924e+06	0.183371	7316.12	2.63571e+06	0.277577	7280.7	3.07224e+06	0.236984	7489.98	3.64512e+06	0.20548	1970.23	1.01589e+06	0.193941	6308.55	2.11571e+06	0.298176	19855	9.45241e+06	0.210052	3708.03	1.24842e+06	0.297017	14857	4.8084e+06	0.30898	4233.67	1.57904e+06	0.268116	3792.01	1.46286e+06	0.25922	10162.4	3.90582e+06
PWY-5509	adenosylcobalamin biosynthesis from cobyrinate a,c-diamide I	0.253311	0.0419444	0.260585	0.0747845	0.764993	0.764993	-0.00727437	-0.057256	0.0427073		5907.97	1.97601e+06	0.298984	8307.78	4.58924e+06	0.181027	7302.62	2.63571e+06	0.277065	7278.58	3.07224e+06	0.236915	7502.87	3.64512e+06	0.205834	1973.49	1.01589e+06	0.194262	6301.21	2.11571e+06	0.297829	19839.7	9.45241e+06	0.20989	3709.4	1.24842e+06	0.297127	14777	4.8084e+06	0.307317	4224.83	1.57904e+06	0.267556	3793.3	1.46286e+06	0.259308	10152.2	3.90582e+06
PWY-6895	superpathway of thiamin diphosphate biosynthesis II	0.246764	0.0380577	0.14752	0.0495513	8.04013e-06	8.04013e-06	0.0992446	0.0629479	0.135541		5428.8	1.97601e+06	0.274735	12486.6	4.58924e+06	0.272084	6260.86	2.63571e+06	0.23754	7248.53	3.07224e+06	0.235937	11682.1	3.64512e+06	0.320486	2100.26	1.01589e+06	0.20674	4695.67	2.11571e+06	0.221943	26792.6	9.45241e+06	0.283447	2974.22	1.24842e+06	0.238238	7785.41	4.8084e+06	0.161913	4259.93	1.57904e+06	0.269779	3349.92	1.46286e+06	0.228998	10002.7	3.90582e+06
PWY-5022	4-aminobutanoate degradation V	0.236127	0.0337684	0.228829	0.0445085	0.646817	0.646817	0.00729823	-0.0251575	0.039754		4449.2	1.97601e+06	0.22516	10245.7	4.58924e+06	0.223255	5339.97	2.63571e+06	0.202601	7787.76	3.07224e+06	0.253488	6553.37	3.64512e+06	0.179785	2396.16	1.01589e+06	0.235868	4788.01	2.11571e+06	0.226308	22142.1	9.45241e+06	0.234248	2446.98	1.24842e+06	0.196005	14710.3	4.8084e+06	0.30593	4578.25	1.57904e+06	0.289938	3763.39	1.46286e+06	0.257263	9366.39	3.90582e+06
PWY-621	sucrose degradation III (sucrose invertase)	0.235995	0.0445536	0.157593	0.088484	0.010517	0.010517	0.0784012	0.0205152	0.136287		4091.09	1.97601e+06	0.207037	16420.8	4.58924e+06	0.357811	5090.99	2.63571e+06	0.193155	8086.47	3.07224e+06	0.263211	8676.16	3.64512e+06	0.238022	2088.53	1.01589e+06	0.205586	4655.58	2.11571e+06	0.220048	19885.2	9.45241e+06	0.210371	2334.19	1.24842e+06	0.186971	13319.3	4.8084e+06	0.277002	4229.51	1.57904e+06	0.267853	3341.44	1.46286e+06	0.228419	8297.66	3.90582e+06
P161-PWY	acetylene degradation	0.231452	0.055591	0.206521	0.0815841	0.378108	0.378108	0.0249301	-0.0324484	0.0823087		4279.8	1.97601e+06	0.216588	7305.29	4.58924e+06	0.159183	5785.75	2.63571e+06	0.219514	9338.12	3.07224e+06	0.303952	12135.5	3.64512e+06	0.332926	1783.51	1.01589e+06	0.175561	4660.11	2.11571e+06	0.220262	27979.8	9.45241e+06	0.296007	2795	1.24842e+06	0.223882	6877.37	4.8084e+06	0.143028	4534.31	1.57904e+06	0.287156	3266.71	1.46286e+06	0.223311	8104.62	3.90582e+06
GLUCOSE1PMETAB-PWY	glucose and glucose-1-phosphate degradation	0.226731	0.0599263	0.123472	0.0259131	4.66985e-05	4.66985e-05	0.103259	0.0635589	0.142959		3605.28	1.97601e+06	0.182452	17431.1	4.58924e+06	0.379824	4948.99	2.63571e+06	0.187767	6486.51	3.07224e+06	0.211133	7698.28	3.64512e+06	0.211194	1905.01	1.01589e+06	0.187521	4483.45	2.11571e+06	0.211912	19726.6	9.45241e+06	0.208694	2197.61	1.24842e+06	0.176031	15591.2	4.8084e+06	0.324248	4397.86	1.57904e+06	0.278514	3021.97	1.46286e+06	0.20658	7094.18	3.90582e+06
PWY-6317	galactose degradation I (Leloir pathway)	0.22292	0.06191	0.189908	0.112982	0.370762	0.370762	0.0330128	-0.0421218	0.108147		4692.27	1.97601e+06	0.237462	6008.03	4.58924e+06	0.130916	7772.21	2.63571e+06	0.294881	9787.42	3.07224e+06	0.318576	10552	3.64512e+06	0.289484	1417.69	1.01589e+06	0.139551	4437.34	2.11571e+06	0.209733	28082	9.45241e+06	0.297088	2772.7	1.24842e+06	0.222096	6374.92	4.8084e+06	0.132579	3593.53	1.57904e+06	0.227577	3128.02	1.46286e+06	0.21383	7194.22	3.90582e+06
PWY-5384	sucrose degradation IV (sucrose phosphorylase)	0.222379	0.0521983	0.132919	0.0393775	8.17696e-05	8.17696e-05	0.0894608	0.0508913	0.12803		3455.82	1.97601e+06	0.174888	16179.3	4.58924e+06	0.352547	4637.26	2.63571e+06	0.17594	6284.29	3.07224e+06	0.204551	7585.81	3.64512e+06	0.208109	2727.38	1.01589e+06	0.268472	4164.34	2.11571e+06	0.196829	19885.2	9.45241e+06	0.210371	2066.91	1.24842e+06	0.165562	13520.9	4.8084e+06	0.281194	4229.51	1.57904e+06	0.267853	2891.95	1.46286e+06	0.197692	7300.91	3.90582e+06
PWY0-1298	superpathway of pyrimidine deoxyribonucleosides degradation	0.221229	0.0499476	0.18237	0.0560556	0.078811	0.078811	0.0388588	-0.00481424	0.0825319		4867.24	1.97601e+06	0.246316	5331.28	4.58924e+06	0.116169	6420.28	2.63571e+06	0.243588	7937.86	3.07224e+06	0.258374	8364.46	3.64512e+06	0.22947	1857.36	1.01589e+06	0.182831	5417.54	2.11571e+06	0.256062	21281.3	9.45241e+06	0.225141	3777.32	1.24842e+06	0.302567	6129.58	4.8084e+06	0.127477	3833.81	1.57904e+06	0.242793	3416.49	1.46286e+06	0.233549	8266.07	3.90582e+06
PWY-5747	2-methylcitrate cycle II	0.219942	0.0766478	0.148173	0.0344047	0.00870626	0.00870626	0.0717697	0.0207783	0.122761		3482.97	1.97601e+06	0.176262	18566.8	4.58924e+06	0.404572	3997.35	2.63571e+06	0.151661	4995.33	3.07224e+06	0.162596	5575.11	3.64512e+06	0.152947	2887.08	1.01589e+06	0.284192	4282.73	2.11571e+06	0.202425	16822.7	9.45241e+06	0.177972	1792.58	1.24842e+06	0.143588	16401.3	4.8084e+06	0.341097	3764.88	1.57904e+06	0.238428	2812.96	1.46286e+06	0.192292	9030.93	3.90582e+06
PWY-4984	urea cycle	0.206608	0.0359158	0.320447	0.0545838	2.66478e-06	2.66478e-06	-0.113839	-0.151829	-0.0758497		5029.85	1.97601e+06	0.254545	12483.2	4.58924e+06	0.27201	4300.68	2.63571e+06	0.16317	6768.95	3.07224e+06	0.220326	4789.92	3.64512e+06	0.131406	2100.53	1.01589e+06	0.206767	4175.68	2.11571e+06	0.197365	17632.6	9.45241e+06	0.186541	2753.07	1.24842e+06	0.220524	8786.76	4.8084e+06	0.182738	3176.53	1.57904e+06	0.201168	3524.7	1.46286e+06	0.240947	8139.69	3.90582e+06
PWY-7376	cob(II)yrinate a,c-diamide biosynthesis II (late cobalt incorporation)	0.205116	0.0402394	0.237297	0.0280262	0.031525	0.031525	-0.0321811	-0.0612291	-0.00313322		5144.49	1.97601e+06	0.260347	4441.14	4.58924e+06	0.0967728	5500.04	2.63571e+06	0.208674	5967.43	3.07224e+06	0.194237	6599.4	3.64512e+06	0.181048	1980.32	1.01589e+06	0.194934	5054.56	2.11571e+06	0.238906	15365.1	9.45241e+06	0.162552	2978.35	1.24842e+06	0.238569	10651.3	4.8084e+06	0.221515	3428.97	1.57904e+06	0.217155	3406.33	1.46286e+06	0.232854	8551.56	3.90582e+06
PWY-7431	aromatic biogenic amine degradation (bacteria)	0.198739	0.0504597	0.290205	0.0743836	0.00143158	0.00143158	-0.091466	-0.143709	-0.0392231		4801.17	1.97601e+06	0.242972	3264.68	4.58924e+06	0.0711378	4444.83	2.63571e+06	0.168639	5420.79	3.07224e+06	0.176444	6046.71	3.64512e+06	0.165885	2413.35	1.01589e+06	0.23756	4657.17	2.11571e+06	0.220123	13574.3	9.45241e+06	0.143607	2578.44	1.24842e+06	0.206536	11420.3	4.8084e+06	0.237507	3504.56	1.57904e+06	0.221942	3899.32	1.46286e+06	0.266555	8776.55	3.90582e+06
PWY0-1415	superpathway of heme biosynthesis from uroporphyrinogen-III	0.196046	0.0510771	0.181571	0.0446795	0.459644	0.459644	0.0144754	-0.025283	0.0542339		3857.29	1.97601e+06	0.195206	5577.08	4.58924e+06	0.121525	6634.42	2.63571e+06	0.251713	8678.02	3.07224e+06	0.282466	6620.99	3.64512e+06	0.18164	1795.78	1.01589e+06	0.176769	4163.3	2.11571e+06	0.19678	26146.5	9.45241e+06	0.276611	1252.62	1.24842e+06	0.100336	8289.39	4.8084e+06	0.172394	2890.71	1.57904e+06	0.183067	3267.93	1.46286e+06	0.223394	7292.03	3.90582e+06
ALL-CHORISMATE-PWY	superpathway of chorismate metabolism	0.194839	0.0460266	0.119346	0.0259443	8.52665e-05	8.52665e-05	0.0754931	0.0438206	0.107166		3610.71	1.97601e+06	0.182727	7464.67	4.58924e+06	0.162656	4617.61	2.63571e+06	0.175194	6723.32	3.07224e+06	0.218841	11518.7	3.64512e+06	0.316003	1645.65	1.01589e+06	0.161991	3513.38	2.11571e+06	0.166061	24860.6	9.45241e+06	0.263008	2090.2	1.24842e+06	0.167427	7034.49	4.8084e+06	0.146296	3392.24	1.57904e+06	0.214829	2743.16	1.46286e+06	0.187521	6653.79	3.90582e+06
PWY-6892	thiazole biosynthesis I (E. coli)	0.193325	0.0529253	0.120872	0.114512	0.0540895	0.0540895	0.0724537	-0.00141078	0.146318		4654.14	1.97601e+06	0.235532	6772.12	4.58924e+06	0.147565	6878.8	2.63571e+06	0.260985	6026.87	3.07224e+06	0.196172	7543.96	3.64512e+06	0.206961	916.083	1.01589e+06	0.0901753	5537.87	2.11571e+06	0.26175	16361.7	9.45241e+06	0.173096	3374.33	1.24842e+06	0.270287	6417.64	4.8084e+06	0.133467	2702.02	1.57904e+06	0.171117	2235.93	1.46286e+06	0.152847	8330.21	3.90582e+06
PWY-6545	pyrimidine deoxyribonucleotides de novo biosynthesis III	0.190736	0.0712715	0.152263	0.0484202	0.132386	0.132386	0.0384732	-0.0126361	0.0895825		4076.77	1.97601e+06	0.206313	2805.01	4.58924e+06	0.0611214	7748.48	2.63571e+06	0.293981	6360.46	3.07224e+06	0.20703	12451.1	3.64512e+06	0.341582	1201.03	1.01589e+06	0.118225	5019.27	2.11571e+06	0.237238	11840.8	9.45241e+06	0.125267	2632.86	1.24842e+06	0.210894	8170.26	4.8084e+06	0.169917	2325.17	1.57904e+06	0.147252	2904.57	1.46286e+06	0.198555	6335.04	3.90582e+06
POLYAMSYN-PWY	superpathway of polyamine biosynthesis I	0.190429	0.0200084	0.162916	0.0224659	0.0033872	0.0033872	0.0275122	0.0100127	0.0450116		3400.75	1.97601e+06	0.172101	6832.98	4.58924e+06	0.148891	5155.33	2.63571e+06	0.195596	6007.97	3.07224e+06	0.195557	7897.44	3.64512e+06	0.216658	2115.95	1.01589e+06	0.208285	3963.53	2.11571e+06	0.187338	17252.9	9.45241e+06	0.182524	2566.22	1.24842e+06	0.205557	7979.4	4.8084e+06	0.165947	3488.14	1.57904e+06	0.220902	2590.28	1.46286e+06	0.17707	7778.21	3.90582e+06
PROTOCATECHUATE-ORTHO-CLEAVAGE-PWY	protocatechuate degradation II (ortho-cleavage pathway)	0.189595	0.048045	0.259715	0.058295	0.0029976	0.0029976	-0.0701201	-0.11402	-0.0262201		3842.66	1.97601e+06	0.194465	11502.6	4.58924e+06	0.250644	3647.11	2.63571e+06	0.138373	5676.51	3.07224e+06	0.184768	4280.1	3.64512e+06	0.11742	1724.35	1.01589e+06	0.169738	3996.14	2.11571e+06	0.18888	16976.1	9.45241e+06	0.179595	1754.72	1.24842e+06	0.140555	14883.3	4.8084e+06	0.309527	3502.5	1.57904e+06	0.221812	2752.86	1.46286e+06	0.188184	7060.48	3.90582e+06
PWY-5838	superpathway of menaquinol-8 biosynthesis I	0.187173	0.0547432	0.100558	0.0259983	0.000115829	0.000115829	0.0866147	0.0499404	0.123289		3297.74	1.97601e+06	0.166888	5538.74	4.58924e+06	0.12069	5312.78	2.63571e+06	0.20157	6762.18	3.07224e+06	0.220106	11852.3	3.64512e+06	0.325155	1819.57	1.01589e+06	0.179111	3140.86	2.11571e+06	0.148454	25592.8	9.45241e+06	0.270755	2017.41	1.24842e+06	0.161596	6026.66	4.8084e+06	0.125336	2722.97	1.57904e+06	0.172444	2498.93	1.46286e+06	0.170825	6652.16	3.90582e+06
PWY0-42	2-methylcitrate cycle I	0.181843	0.0525864	0.139033	0.033145	0.0256096	0.0256096	0.0428106	0.00578404	0.0798371		3416.62	1.97601e+06	0.172905	15513.1	4.58924e+06	0.338033	3589.22	2.63571e+06	0.136177	4443.23	3.07224e+06	0.144625	4609.12	3.64512e+06	0.126447	2266.33	1.01589e+06	0.223088	3679.83	2.11571e+06	0.173929	14717.6	9.45241e+06	0.155702	1728.76	1.24842e+06	0.138476	8275.65	4.8084e+06	0.172108	3162.49	1.57904e+06	0.200279	2784.64	1.46286e+06	0.190356	7492.99	3.90582e+06
PWY-5840	superpathway of menaquinol-7 biosynthesis	0.180902	0.0519016	0.0965349	0.0255085	8.79283e-05	8.79283e-05	0.084367	0.0494341	0.1193		3202.24	1.97601e+06	0.162056	5061.06	4.58924e+06	0.110281	5242.86	2.63571e+06	0.198916	6741.76	3.07224e+06	0.219442	10924.2	3.64512e+06	0.299695	1748.32	1.01589e+06	0.172097	3074.23	2.11571e+06	0.145305	25325.2	9.45241e+06	0.267923	1967.21	1.24842e+06	0.157576	5807.51	4.8084e+06	0.120778	2618.94	1.57904e+06	0.165856	2441.96	1.46286e+06	0.166931	6439.45	3.90582e+06
PWY-5897	superpathway of menaquinol-11 biosynthesis	0.179581	0.0565742	0.0939583	0.024847	0.000178998	0.000178998	0.0856225	0.0480791	0.123166		3141.41	1.97601e+06	0.158977	5258.53	4.58924e+06	0.114584	5040.97	2.63571e+06	0.191257	6553.52	3.07224e+06	0.213314	11868.6	3.64512e+06	0.325602	1702.9	1.01589e+06	0.167626	2965.79	2.11571e+06	0.14018	24994.5	9.45241e+06	0.264424	1899.88	1.24842e+06	0.152182	5639.26	4.8084e+06	0.117279	2621.09	1.57904e+06	0.165992	2381.97	1.46286e+06	0.16283	6261.19	3.90582e+06
PWY-5898	superpathway of menaquinol-12 biosynthesis	0.179581	0.0565742	0.0939583	0.024847	0.000178998	0.000178998	0.0856225	0.0480791	0.123166		3141.41	1.97601e+06	0.158977	5258.53	4.58924e+06	0.114584	5040.97	2.63571e+06	0.191257	6553.52	3.07224e+06	0.213314	11868.6	3.64512e+06	0.325602	1702.9	1.01589e+06	0.167626	2965.79	2.11571e+06	0.14018	24994.5	9.45241e+06	0.264424	1899.88	1.24842e+06	0.152182	5639.26	4.8084e+06	0.117279	2621.09	1.57904e+06	0.165992	2381.97	1.46286e+06	0.16283	6261.19	3.90582e+06
PWY-5899	superpathway of menaquinol-13 biosynthesis	0.179581	0.0565742	0.0939583	0.024847	0.000178998	0.000178998	0.0856225	0.0480791	0.123166		3141.41	1.97601e+06	0.158977	5258.53	4.58924e+06	0.114584	5040.97	2.63571e+06	0.191257	6553.52	3.07224e+06	0.213314	11868.6	3.64512e+06	0.325602	1702.9	1.01589e+06	0.167626	2965.79	2.11571e+06	0.14018	24994.5	9.45241e+06	0.264424	1899.88	1.24842e+06	0.152182	5639.26	4.8084e+06	0.117279	2621.09	1.57904e+06	0.165992	2381.97	1.46286e+06	0.16283	6261.19	3.90582e+06
PWY0-1241	ADP-L-glycero-&beta;-D-manno-heptose biosynthesis	0.177852	0.0469488	0.146885	0.0285933	0.0629422	0.0629422	0.030967	-0.00184062	0.0637747		2802.66	1.97601e+06	0.141834	4331.91	4.58924e+06	0.0943927	3955.16	2.63571e+06	0.15006	4077.44	3.07224e+06	0.132719	5606.71	3.64512e+06	0.153814	2776.77	1.01589e+06	0.273334	3555.46	2.11571e+06	0.16805	16485.4	9.45241e+06	0.174404	2092.76	1.24842e+06	0.167632	11688.4	4.8084e+06	0.243083	3499.71	1.57904e+06	0.221635	2554.47	1.46286e+06	0.174622	8455.72	3.90582e+06
PWY-7242	D-fructuronate degradation	0.17568	0.0368854	0.272655	0.0413345	1.76416e-06	1.76416e-06	-0.0969749	-0.129201	-0.0647491		3284.42	1.97601e+06	0.166214	8273.75	4.58924e+06	0.180286	3849.67	2.63571e+06	0.146058	6986.18	3.07224e+06	0.227397	7374.19	3.64512e+06	0.202303	1520.38	1.01589e+06	0.149659	3208.96	2.11571e+06	0.151673	22761.6	9.45241e+06	0.240802	2412.27	1.24842e+06	0.193225	4506.43	4.8084e+06	0.0937201	3161.27	1.57904e+06	0.200202	2467.15	1.46286e+06	0.168653	6391.6	3.90582e+06
PWY-5676	acetyl-CoA fermentation to butanoate II	0.172644	0.0521106	0.202877	0.0621258	0.198327	0.198327	-0.0302327	-0.0773626	0.0168972		5219.98	1.97601e+06	0.264167	4752.87	4.58924e+06	0.103565	5370.51	2.63571e+06	0.20376	4786.54	3.07224e+06	0.1558	3657.46	3.64512e+06	0.100339	1530.6	1.01589e+06	0.150665	4821.63	2.11571e+06	0.227897	12043.6	9.45241e+06	0.127413	2932.89	1.24842e+06	0.234928	5422.35	4.8084e+06	0.112768	2431.03	1.57904e+06	0.153956	2831.96	1.46286e+06	0.193591	8418.2	3.90582e+06
PWY-6471	peptidoglycan biosynthesis IV (Enterococcus faecium)	0.169654	0.0446709	0.133116	0.102338	0.256402	0.256402	0.0365379	-0.0289371	0.102013		3165.13	1.97601e+06	0.160177	5202.25	4.58924e+06	0.113358	5693.59	2.63571e+06	0.216017	7691.68	3.07224e+06	0.250361	7270.36	3.64512e+06	0.199455	1353.41	1.01589e+06	0.133224	4024.65	2.11571e+06	0.190227	15331.5	9.45241e+06	0.162197	1774.71	1.24842e+06	0.142156	4486.72	4.8084e+06	0.0933102	3603.65	1.57904e+06	0.228217	2653.52	1.46286e+06	0.181393	5288.64	3.90582e+06
ENTBACSYN-PWY	enterobactin biosynthesis	0.169116	0.0314896	0.10274	0.0198401	4.29479e-06	4.29479e-06	0.0663765	0.0442064	0.0885466		3585.26	1.97601e+06	0.181439	4897.82	4.58924e+06	0.106724	4725.78	2.63571e+06	0.179298	6121.88	3.07224e+06	0.199265	6942.01	3.64512e+06	0.190447	1524.46	1.01589e+06	0.150061	3825.21	2.11571e+06	0.1808	17349.9	9.45241e+06	0.18355	2018.5	1.24842e+06	0.161684	4942.52	4.8084e+06	0.102789	3321.69	1.57904e+06	0.210361	2787	1.46286e+06	0.190518	6310.81	3.90582e+06
PWY-5505	L-glutamate and L-glutamine biosynthesis	0.167635	0.06413	0.170356	0.0159437	0.888478	0.888478	-0.00272044	-0.0437251	0.0382842		2987.59	1.97601e+06	0.151193	10536.8	4.58924e+06	0.229598	4848.67	2.63571e+06	0.183961	5444.16	3.07224e+06	0.177205	12751.4	3.64512e+06	0.349823	837.11	1.01589e+06	0.0824016	2926.85	2.11571e+06	0.138339	18638.7	9.45241e+06	0.197184	1583.92	1.24842e+06	0.126873	6502.64	4.8084e+06	0.135235	2564	1.57904e+06	0.162377	1804.23	1.46286e+06	0.123336	4754.71	3.90582e+06
P441-PWY	superpathway of N-acetylneuraminate degradation	0.167437	0.0438786	0.132232	0.0757733	0.165994	0.165994	0.0352052	-0.0158036	0.0862141		3609.05	1.97601e+06	0.182643	6928.72	4.58924e+06	0.150977	3579.33	2.63571e+06	0.135801	7915.22	3.07224e+06	0.257637	8167.94	3.64512e+06	0.224079	1204.44	1.01589e+06	0.11856	3612.72	2.11571e+06	0.170757	15617.8	9.45241e+06	0.165226	2084.33	1.24842e+06	0.166957	3868.2	4.8084e+06	0.0804469	3325.43	1.57904e+06	0.210598	2396.66	1.46286e+06	0.163834	5826.1	3.90582e+06
POLYAMINSYN3-PWY	superpathway of polyamine biosynthesis II	0.166175	0.0264683	0.119358	0.0165622	3.96085e-05	3.96085e-05	0.0468172	0.0282113	0.0654232		2737.4	1.97601e+06	0.138532	6917.02	4.58924e+06	0.150723	3954.88	2.63571e+06	0.15005	4613.8	3.07224e+06	0.150177	5135.71	3.64512e+06	0.140893	1908.71	1.01589e+06	0.187886	3647.76	2.11571e+06	0.172413	16823.4	9.45241e+06	0.17798	1695.32	1.24842e+06	0.135797	11410.4	4.8084e+06	0.237302	2828.16	1.57904e+06	0.179106	2366.63	1.46286e+06	0.161782	6938.06	3.90582e+06
ARGORNPROST-PWY	arginine, ornithine and proline interconversion	0.161384	0.0272871	0.119498	0.0629466	0.0421773	0.0421773	0.0418858	0.00165033	0.0821212		2943.13	1.97601e+06	0.148943	4513.54	4.58924e+06	0.0983505	4881.97	2.63571e+06	0.185224	6453.69	3.07224e+06	0.210065	4951.63	3.64512e+06	0.135843	1492.32	1.01589e+06	0.146897	3752.55	2.11571e+06	0.177366	16146	9.45241e+06	0.170813	1967.42	1.24842e+06	0.157592	7946.53	4.8084e+06	0.165264	3032.67	1.57904e+06	0.192057	2457.69	1.46286e+06	0.168006	5529.3	3.90582e+06
PWY-1622	formaldehyde assimilation I (serine pathway)	0.157321	0.0720804	0.185355	0.0474277	0.267925	0.267925	-0.028034	-0.0793059	0.0232379		5556.8	1.97601e+06	0.281213	1842.42	4.58924e+06	0.0401465	3535.98	2.63571e+06	0.134157	3035.46	3.07224e+06	0.0988031	3223.82	3.64512e+06	0.0884421	2169.36	1.01589e+06	0.213542	3995.65	2.11571e+06	0.188856	10101.4	9.45241e+06	0.106866	2897.95	1.24842e+06	0.232129	3455.14	4.8084e+06	0.0718564	2218.22	1.57904e+06	0.140479	3590.44	1.46286e+06	0.24544	7938.1	3.90582e+06
KDO-NAGLIPASYN-PWY	superpathway of (Kdo)2-lipid A biosynthesis	0.156852	0.0367787	0.0717694	0.0252432	1.2646e-06	1.2646e-06	0.0850828	0.0586376	0.111528		3250.89	1.97601e+06	0.164518	10274	4.58924e+06	0.223871	3330.25	2.63571e+06	0.126351	4331.23	3.07224e+06	0.14098	7144.02	3.64512e+06	0.195989	1501.05	1.01589e+06	0.147757	2563.92	2.11571e+06	0.121185	18736	9.45241e+06	0.198214	1806.7	1.24842e+06	0.144719	4355.52	4.8084e+06	0.0905815	3215.66	1.57904e+06	0.203646	2059.3	1.46286e+06	0.140772	5487.52	3.90582e+06
P221-PWY	octane oxidation	0.155301	0.100288	0.157813	0.0387937	0.936235	0.936235	-0.00251195	-0.0682395	0.0632156		2001.49	1.97601e+06	0.101289	8516.26	4.58924e+06	0.18557	2067.84	2.63571e+06	0.078455	2675.95	3.07224e+06	0.0871011	2107.5	3.64512e+06	0.0578172	2894.73	1.01589e+06	0.284945	2643.19	2.11571e+06	0.124932	11952.5	9.45241e+06	0.12645	824.047	1.24842e+06	0.066007	20533.3	4.8084e+06	0.427031	2332.16	1.57904e+06	0.147694	1610.79	1.46286e+06	0.110113	8651.84	3.90582e+06
TYRFUMCAT-PWY	L-tyrosine degradation I	0.154605	0.0501194	0.228615	0.0472907	0.000869184	0.000869184	-0.0740099	-0.114268	-0.0337515		3148.28	1.97601e+06	0.159325	13800.1	4.58924e+06	0.300706	3053.79	2.63571e+06	0.115862	3731.85	3.07224e+06	0.12147	3306.44	3.64512e+06	0.0907087	1434.48	1.01589e+06	0.141204	2972.34	2.11571e+06	0.140489	15007.5	9.45241e+06	0.158769	1563.6	1.24842e+06	0.125246	9906.43	4.8084e+06	0.206024	2695.32	1.57904e+06	0.170693	2044.42	1.46286e+06	0.139755	5453.05	3.90582e+06
PWY-2941	L-lysine biosynthesis II	0.152503	0.0324196	0.111031	0.0712051	0.0734699	0.0734699	0.041472	-0.00435555	0.0872995		3386.82	1.97601e+06	0.171396	3692.46	4.58924e+06	0.0804591	3922.91	2.63571e+06	0.148837	5580.32	3.07224e+06	0.181637	4356.05	3.64512e+06	0.119504	1700.82	1.01589e+06	0.167422	3305.82	2.11571e+06	0.156251	17523.7	9.45241e+06	0.185388	1615.89	1.24842e+06	0.129434	5265.89	4.8084e+06	0.109515	2532.75	1.57904e+06	0.160398	2845.63	1.46286e+06	0.194525	6943.47	3.90582e+06
P164-PWY	purine nucleobases degradation I (anaerobic)	0.150997	0.105668	0.075849	0.0796953	0.0584478	0.0584478	0.0751475	-0.0029251	0.15322		3598.97	1.97601e+06	0.182133	1891.69	4.58924e+06	0.04122	9996.11	2.63571e+06	0.379257	5153.08	3.07224e+06	0.167731	2955.86	3.64512e+06	0.0810909	262.999	1.01589e+06	0.0258885	5689.27	2.11571e+06	0.268906	5829.28	9.45241e+06	0.0616698	3973.87	1.24842e+06	0.318311	4816.09	4.8084e+06	0.10016	1227.7	1.57904e+06	0.0777499	1672.44	1.46286e+06	0.114327	5644.37	3.90582e+06
PWY0-1533	methylphosphonate degradation I	0.150492	0.0438153	0.264343	0.0593884	1.25642e-05	1.25642e-05	-0.113852	-0.156727	-0.0709765		4536.42	1.97601e+06	0.229574	3295.17	4.58924e+06	0.071802	3278.7	2.63571e+06	0.124395	3529.67	3.07224e+06	0.114889	3389.43	3.64512e+06	0.0929855	1757.91	1.01589e+06	0.173042	3546.98	2.11571e+06	0.167649	12267.2	9.45241e+06	0.129778	2635.24	1.24842e+06	0.211085	6397.79	4.8084e+06	0.133054	2347.46	1.57904e+06	0.148664	2818.3	1.46286e+06	0.192657	6515.64	3.90582e+06
AST-PWY	L-arginine degradation II (AST pathway)	0.148243	0.0347201	0.059175	0.0191155	2.80596e-07	2.80596e-07	0.0890679	0.0652771	0.112859		2450.1	1.97601e+06	0.123992	7059.82	4.58924e+06	0.153834	2856.34	2.63571e+06	0.108371	3291.75	3.07224e+06	0.107145	4672.03	3.64512e+06	0.128172	1759.42	1.01589e+06	0.173189	2970.35	2.11571e+06	0.140395	14605.4	9.45241e+06	0.154515	1376.86	1.24842e+06	0.110288	10207.6	4.8084e+06	0.212288	3445.05	1.57904e+06	0.218174	2019.42	1.46286e+06	0.138046	6200.4	3.90582e+06
HEXITOLDEGSUPER-PWY	superpathway of hexitol degradation (bacteria)	0.147654	0.0396214	0.107929	0.061682	0.06633	0.06633	0.039725	-0.00291136	0.0823613		2824.11	1.97601e+06	0.14292	7229.16	4.58924e+06	0.157524	3794.07	2.63571e+06	0.143949	6390.45	3.07224e+06	0.208007	7531.21	3.64512e+06	0.206611	1178.26	1.01589e+06	0.115983	3358.3	2.11571e+06	0.158732	16225.7	9.45241e+06	0.171657	1379.21	1.24842e+06	0.110476	2716.8	4.8084e+06	0.0565011	2878.58	1.57904e+06	0.182299	2039.99	1.46286e+06	0.139452	4897.47	3.90582e+06
PWY-5845	superpathway of menaquinol-9 biosynthesis	0.146659	0.054142	0.0803353	0.0193316	0.00115495	0.00115495	0.0663238	0.0310636	0.101584		2482.84	1.97601e+06	0.125649	4962.47	4.58924e+06	0.108133	3328.16	2.63571e+06	0.126272	5122.05	3.07224e+06	0.166721	11058.6	3.64512e+06	0.303382	1194.7	1.01589e+06	0.117601	2411.13	2.11571e+06	0.113963	20981.2	9.45241e+06	0.221967	1516.01	1.24842e+06	0.121434	5043.35	4.8084e+06	0.104886	2265	1.57904e+06	0.143441	1894.56	1.46286e+06	0.129511	4827.93	3.90582e+06
PWY-5850	superpathway of menaquinol-6 biosynthesis I	0.146376	0.0533238	0.0803353	0.0193316	0.00105921	0.00105921	0.0660403	0.0312738	0.100807		2482.84	1.97601e+06	0.125649	4962.47	4.58924e+06	0.108133	3328.16	2.63571e+06	0.126272	5122.05	3.07224e+06	0.166721	10924.2	3.64512e+06	0.299695	1194.7	1.01589e+06	0.117601	2411.13	2.11571e+06	0.113963	20981.2	9.45241e+06	0.221967	1516.01	1.24842e+06	0.121434	5043.35	4.8084e+06	0.104886	2265	1.57904e+06	0.143441	1894.56	1.46286e+06	0.129511	4827.93	3.90582e+06
PWY-5896	superpathway of menaquinol-10 biosynthesis	0.146376	0.0533238	0.0803353	0.0193316	0.00105921	0.00105921	0.0660403	0.0312738	0.100807		2482.84	1.97601e+06	0.125649	4962.47	4.58924e+06	0.108133	3328.16	2.63571e+06	0.126272	5122.05	3.07224e+06	0.166721	10924.2	3.64512e+06	0.299695	1194.7	1.01589e+06	0.117601	2411.13	2.11571e+06	0.113963	20981.2	9.45241e+06	0.221967	1516.01	1.24842e+06	0.121434	5043.35	4.8084e+06	0.104886	2265	1.57904e+06	0.143441	1894.56	1.46286e+06	0.129511	4827.93	3.90582e+06
PWY-6629	superpathway of L-tryptophan biosynthesis	0.146189	0.0463641	0.0546355	0.0253733	9.47226e-06	9.47226e-06	0.0915536	0.0598174	0.12329		3033.61	1.97601e+06	0.153522	11018.7	4.58924e+06	0.240098	2705.56	2.63571e+06	0.10265	4868.09	3.07224e+06	0.158454	7483.83	3.64512e+06	0.205311	1194.02	1.01589e+06	0.117534	2427.38	2.11571e+06	0.114731	17967.4	9.45241e+06	0.190083	1421.49	1.24842e+06	0.113863	3102.95	4.8084e+06	0.064532	2893.65	1.57904e+06	0.183254	1794.93	1.46286e+06	0.1227	5223.11	3.90582e+06
PWY-5861	superpathway of demethylmenaquinol-8 biosynthesis	0.145756	0.048992	0.0725608	0.0206364	0.000202087	0.000202087	0.0731948	0.0408281	0.105561		2501.38	1.97601e+06	0.126587	4037.22	4.58924e+06	0.0879714	4129.67	2.63571e+06	0.156682	5445.74	3.07224e+06	0.177256	9723.19	3.64512e+06	0.266746	1381.69	1.01589e+06	0.136008	2355.7	2.11571e+06	0.111343	21299	9.45241e+06	0.225328	1525.05	1.24842e+06	0.122158	4410.77	4.8084e+06	0.0917305	2101.31	1.57904e+06	0.133075	1906.34	1.46286e+06	0.130316	5062.79	3.90582e+06
PWY-7003	glycerol degradation to butanol	0.144339	0.0357602	0.0952834	0.0195598	0.000516067	0.000516067	0.0490555	0.0245799	0.0735311		3436.4	1.97601e+06	0.173906	4154.51	4.58924e+06	0.0905271	4678.48	2.63571e+06	0.177504	5536.68	3.07224e+06	0.180217	4149.58	3.64512e+06	0.113839	955.551	1.01589e+06	0.0940604	3857.54	2.11571e+06	0.182328	11169.1	9.45241e+06	0.118161	2172.75	1.24842e+06	0.17404	4465.98	4.8084e+06	0.0928787	2194.67	1.57904e+06	0.138987	2459.29	1.46286e+06	0.168116	6711.83	3.90582e+06
PWY-7237	myo-, chiro- and scillo-inositol degradation	0.143713	0.0257726	0.246511	0.0556112	9.62759e-06	9.62759e-06	-0.102798	-0.138684	-0.0669117		2182.21	1.97601e+06	0.110435	4840.3	4.58924e+06	0.105471	3940.31	2.63571e+06	0.149497	5845.95	3.07224e+06	0.190283	5286.11	3.64512e+06	0.145019	1293.89	1.01589e+06	0.127365	2873.62	2.11571e+06	0.135823	15284.7	9.45241e+06	0.161701	1441.72	1.24842e+06	0.115483	8390.42	4.8084e+06	0.174495	2829.18	1.57904e+06	0.179171	2108.99	1.46286e+06	0.144169	5052.4	3.90582e+06
P124-PWY	Bifidobacterium shunt	0.141212	0.0653586	0.25437	0.0343071	4.48448e-05	4.48448e-05	-0.113158	-0.157585	-0.0687304		1858.57	1.97601e+06	0.0940565	2169.91	4.58924e+06	0.0472826	3239.1	2.63571e+06	0.122893	5329.73	3.07224e+06	0.17348	11694.3	3.64512e+06	0.320821	1025.1	1.01589e+06	0.100906	1952.68	2.11571e+06	0.0922942	20415.5	9.45241e+06	0.215982	1416.19	1.24842e+06	0.113438	6985.2	4.8084e+06	0.145271	2407.62	1.57904e+06	0.152474	1885.41	1.46286e+06	0.128886	4998.45	3.90582e+06
PWY-1861	formaldehyde assimilation II (RuMP Cycle)	0.138036	0.0287144	0.17421	0.0418257	0.0183706	0.0183706	-0.0361741	-0.0656588	-0.00668936		3003.37	1.97601e+06	0.151991	6973.57	4.58924e+06	0.151955	2545.94	2.63571e+06	0.0965943	5890.88	3.07224e+06	0.191746	5829.89	3.64512e+06	0.159937	1024.51	1.01589e+06	0.100849	2411.45	2.11571e+06	0.113978	15570.1	9.45241e+06	0.164721	1593.44	1.24842e+06	0.127636	4871.03	4.8084e+06	0.101303	2666.49	1.57904e+06	0.168868	2043.01	1.46286e+06	0.139659	4891.34	3.90582e+06
P461-PWY	hexitol fermentation to lactate, formate, ethanol and acetate	0.135012	0.0333542	0.0735947	0.0469802	0.000918294	0.000918294	0.0614168	0.0279399	0.0948938		2751.04	1.97601e+06	0.139222	5496.18	4.58924e+06	0.119762	2532.8	2.63571e+06	0.0960956	5001.57	3.07224e+06	0.162799	6957.44	3.64512e+06	0.19087	1290.95	1.01589e+06	0.127076	2506.67	2.11571e+06	0.118479	17048.3	9.45241e+06	0.18036	1381.34	1.24842e+06	0.110647	3578.68	4.8084e+06	0.0744256	2844.15	1.57904e+06	0.180119	1891.13	1.46286e+06	0.129276	4922.11	3.90582e+06
NAD-BIOSYNTHESIS-II	NAD salvage pathway II	0.131181	0.0530504	0.0695477	0.0245297	0.0019284	0.0019284	0.0616333	0.0262141	0.0970524		2098.11	1.97601e+06	0.106179	10871.6	4.58924e+06	0.236893	2090.97	2.63571e+06	0.0793322	3249.09	3.07224e+06	0.105757	4447.35	3.64512e+06	0.122008	860.534	1.01589e+06	0.0847074	2280.06	2.11571e+06	0.107768	12584.2	9.45241e+06	0.133132	1004.75	1.24842e+06	0.0804812	12373.2	4.8084e+06	0.257324	2176.82	1.57904e+06	0.137857	1956.99	1.46286e+06	0.133779	4692.28	3.90582e+06
PWY-5028	L-histidine degradation II	0.130984	0.0583011	0.135788	0.0352739	0.807646	0.807646	-0.00480458	-0.0454882	0.0358791		2229.77	1.97601e+06	0.112842	14414	4.58924e+06	0.314083	2430.38	2.63571e+06	0.0922098	3057.7	3.07224e+06	0.0995268	3080.07	3.64512e+06	0.0844985	1034.59	1.01589e+06	0.101841	2582.11	2.11571e+06	0.122045	11547.8	9.45241e+06	0.122168	1241.4	1.24842e+06	0.0994374	8724.66	4.8084e+06	0.181446	2357.88	1.57904e+06	0.149323	1706.19	1.46286e+06	0.116634	4168.82	3.90582e+06
P122-PWY	heterolactic fermentation	0.128524	0.0614949	0.213245	0.0244767	0.000429437	0.000429437	-0.0847203	-0.125125	-0.0443154		1667.71	1.97601e+06	0.0843975	1945.3	4.58924e+06	0.0423882	2846.78	2.63571e+06	0.108008	4838.58	3.07224e+06	0.157494	10822.6	3.64512e+06	0.296907	927.135	1.01589e+06	0.0912633	1734.61	2.11571e+06	0.081987	19049.8	9.45241e+06	0.201533	1246.46	1.24842e+06	0.0998426	6353.54	4.8084e+06	0.132134	2237.15	1.57904e+06	0.141677	1725.76	1.46286e+06	0.117972	4500.02	3.90582e+06
SUCSYN-PWY	sucrose biosynthesis I (from photosynthesis)	0.127295	0.0513434	0.122246	0.0310664	0.771485	0.771485	0.00504924	-0.0307797	0.0408782		4154.46	1.97601e+06	0.210245	1492	4.58924e+06	0.0325109	2944.63	2.63571e+06	0.111721	2509.63	3.07224e+06	0.0816875	2877.27	3.64512e+06	0.0789348	1663.29	1.01589e+06	0.163727	3313.22	2.11571e+06	0.156601	8738.17	9.45241e+06	0.0924438	2223.61	1.24842e+06	0.178114	3513.6	4.8084e+06	0.0730722	1975.19	1.57904e+06	0.125088	2710.51	1.46286e+06	0.185289	6460.43	3.90582e+06
PWY-5863	superpathway of phylloquinol biosynthesis	0.122256	0.0489091	0.0574943	0.0174788	0.000601895	0.000601895	0.0647619	0.0329076	0.0966163		2168.06	1.97601e+06	0.109719	3703.08	4.58924e+06	0.0806906	3072.58	2.63571e+06	0.116575	4582.27	3.07224e+06	0.149151	9260.75	3.64512e+06	0.254059	962.347	1.01589e+06	0.0947293	1907.52	2.11571e+06	0.0901597	18256.8	9.45241e+06	0.193144	1166.08	1.24842e+06	0.0934044	3422.77	4.8084e+06	0.0711833	2029.28	1.57904e+06	0.128513	1637.15	1.46286e+06	0.111915	3753.04	3.90582e+06
GALACTUROCAT-PWY	D-galacturonate degradation I	0.121115	0.0273291	0.188584	0.0260497	1.43966e-06	1.43966e-06	-0.067469	-0.0895195	-0.0454186		2226.56	1.97601e+06	0.112679	4959.2	4.58924e+06	0.108061	3384.2	2.63571e+06	0.128398	4575.44	3.07224e+06	0.148928	5045.41	3.64512e+06	0.138416	916.309	1.01589e+06	0.0901976	2147.69	2.11571e+06	0.101511	15845.5	9.45241e+06	0.167634	1874.22	1.24842e+06	0.150127	2874.78	4.8084e+06	0.0597867	2049.93	1.57904e+06	0.129821	1875.88	1.46286e+06	0.128234	4323.93	3.90582e+06
ORNDEG-PWY	superpathway of ornithine degradation	0.119826	0.0261984	0.124453	0.0348375	0.709411	0.709411	-0.00462699	-0.0299492	0.0206952		2216.01	1.97601e+06	0.112145	4517.17	4.58924e+06	0.0984295	2569.15	2.63571e+06	0.0974749	3184.59	3.07224e+06	0.103657	3075.84	3.64512e+06	0.0843824	1302.2	1.01589e+06	0.128183	2860.89	2.11571e+06	0.135221	8319.01	9.45241e+06	0.0880093	1471.58	1.24842e+06	0.117875	8249.44	4.8084e+06	0.171563	2638.09	1.57904e+06	0.167069	1934.56	1.46286e+06	0.132246	4745.11	3.90582e+06
GLUCUROCAT-PWY	superpathway of &beta;-D-glucuronide and D-glucuronate degradation	0.119305	0.0296327	0.171472	0.028968	0.000160257	0.000160257	-0.0521673	-0.0763502	-0.0279845		2152.03	1.97601e+06	0.108908	5318.29	4.58924e+06	0.115886	2929.01	2.63571e+06	0.111128	4835.41	3.07224e+06	0.157391	5519.97	3.64512e+06	0.151435	896.816	1.01589e+06	0.0882788	2101.28	2.11571e+06	0.0993179	16611.9	9.45241e+06	0.175743	1543.44	1.24842e+06	0.123631	2761.81	4.8084e+06	0.0574371	2121.28	1.57904e+06	0.134339	1746.48	1.46286e+06	0.119389	4221.38	3.90582e+06
PWY-5941	glycogen degradation II (eukaryotic)	0.118978	0.0359801	0.12367	0.0225839	0.702993	0.702993	-0.00469183	-0.0300018	0.0206181		2322.51	1.97601e+06	0.117535	2588.54	4.58924e+06	0.0564045	3703.33	2.63571e+06	0.140506	3410.05	3.07224e+06	0.110996	2717.74	3.64512e+06	0.0745583	1260.76	1.01589e+06	0.124104	3522.13	2.11571e+06	0.166475	8401.96	9.45241e+06	0.0888869	1773.34	1.24842e+06	0.142046	3578.66	4.8084e+06	0.0744252	2853.86	1.57904e+06	0.180734	2176.34	1.46286e+06	0.148774	4736.69	3.90582e+06
PWY-6590	superpathway of Clostridium acetobutylicum acidogenic fermentation	0.114838	0.0374088	0.0763963	0.0646692	0.0804501	0.0804501	0.0384417	-0.00508137	0.0819649		2447.34	1.97601e+06	0.123852	2305.43	4.58924e+06	0.0502354	4883.82	2.63571e+06	0.185294	3646.32	3.07224e+06	0.118686	2473.71	3.64512e+06	0.0678638	989.625	1.01589e+06	0.0974145	2729.51	2.11571e+06	0.129011	11085	9.45241e+06	0.117272	2339.12	1.24842e+06	0.187366	4133.68	4.8084e+06	0.085968	1699.52	1.57904e+06	0.10763	1540.12	1.46286e+06	0.105282	4570.58	3.90582e+06
PWY-5837	1,4-dihydroxy-2-naphthoate biosynthesis I	0.112934	0.0477406	0.0522074	0.0165053	0.000843523	0.000843523	0.060727	0.0297059	0.0917481		1978.2	1.97601e+06	0.100111	3567.53	4.58924e+06	0.0777368	2783.92	2.63571e+06	0.105623	4207.76	3.07224e+06	0.136961	8890.43	3.64512e+06	0.2439	870.342	1.01589e+06	0.0856728	1723.23	2.11571e+06	0.0814493	17121.4	9.45241e+06	0.181133	1051.13	1.24842e+06	0.0841966	3072.32	4.8084e+06	0.0638949	1872.55	1.57904e+06	0.118588	1490.47	1.46286e+06	0.101888	3397.83	3.90582e+06
PWY-6507	4-deoxy-L-threo-hex-4-enopyranuronate degradation	0.111997	0.0611499	0.187478	0.0228533	0.00109474	0.00109474	-0.0754815	-0.115444	-0.0355186		1488.34	1.97601e+06	0.0753203	14069.6	4.58924e+06	0.306578	2591.57	2.63571e+06	0.0983255	3594.6	3.07224e+06	0.117003	4145.78	3.64512e+06	0.113735	562.916	1.01589e+06	0.0554111	1856.16	2.11571e+06	0.0877323	12637.3	9.45241e+06	0.133694	1575.87	1.24842e+06	0.126229	2397.67	4.8084e+06	0.0498643	1713.17	1.57904e+06	0.108494	1404.04	1.46286e+06	0.0959796	3421.08	3.90582e+06
PWY-5862	superpathway of demethylmenaquinol-9 biosynthesis	0.110687	0.0466093	0.0570084	0.014624	0.00183845	0.00183845	0.0536789	0.0235725	0.0837853		1821.26	1.97601e+06	0.0921686	3582.37	4.58924e+06	0.0780603	2435.99	2.63571e+06	0.0924225	3926.82	3.07224e+06	0.127816	8934.19	3.64512e+06	0.2451	865.855	1.01589e+06	0.0852311	1757.34	2.11571e+06	0.0830617	16713.2	9.45241e+06	0.176814	1109.1	1.24842e+06	0.0888402	3633.13	4.8084e+06	0.075558	1702.77	1.57904e+06	0.107836	1396.55	1.46286e+06	0.0954676	3537.05	3.90582e+06
PWY-5860	superpathway of demethylmenaquinol-6 biosynthesis I	0.11041	0.0458138	0.0570084	0.014624	0.00168075	0.00168075	0.053402	0.0237808	0.0830232		1821.26	1.97601e+06	0.0921686	3582.37	4.58924e+06	0.0780603	2435.99	2.63571e+06	0.0924225	3926.82	3.07224e+06	0.127816	8802.96	3.64512e+06	0.2415	865.855	1.01589e+06	0.0852311	1757.34	2.11571e+06	0.0830617	16713.2	9.45241e+06	0.176814	1109.1	1.24842e+06	0.0888402	3633.13	4.8084e+06	0.075558	1702.77	1.57904e+06	0.107836	1396.55	1.46286e+06	0.0954676	3537.05	3.90582e+06
PWY-6588	pyruvate fermentation to acetone	0.109918	0.0479092	0.142434	0.112971	0.355119	0.355119	-0.0325157	-0.104521	0.0394895		3264.51	1.97601e+06	0.165207	1958.7	4.58924e+06	0.0426802	5208	2.63571e+06	0.197594	3221.22	3.07224e+06	0.104849	1899.26	3.64512e+06	0.0521041	763.968	1.01589e+06	0.0752018	3677.34	2.11571e+06	0.173811	5795.24	9.45241e+06	0.0613096	1797.35	1.24842e+06	0.14397	3905.09	4.8084e+06	0.081214	1254.56	1.57904e+06	0.0794504	1716.99	1.46286e+06	0.117373	5240.5	3.90582e+06
P125-PWY	superpathway of (R,R)-butanediol biosynthesis	0.108509	0.0211213	0.105149	0.0258257	0.723999	0.723999	0.00335976	-0.0160272	0.0227467		1762.31	1.97601e+06	0.0891853	4688.5	4.58924e+06	0.102163	2554	2.63571e+06	0.0969	3840.81	3.07224e+06	0.125017	2888.85	3.64512e+06	0.0792526	1022.87	1.01589e+06	0.100687	2428.74	2.11571e+06	0.114795	8779.91	9.45241e+06	0.0928853	1040.77	1.24842e+06	0.0833668	7052.4	4.8084e+06	0.146668	2341.13	1.57904e+06	0.148262	1716.29	1.46286e+06	0.117324	4457	3.90582e+06
PWY-7013	L-1,2-propanediol degradation	0.10711	0.0458416	0.036455	0.0152488	0.000150946	0.000150946	0.0706548	0.0409424	0.100367		2554.33	1.97601e+06	0.129267	8944.94	4.58924e+06	0.194911	1669.77	2.63571e+06	0.0633518	3399.56	3.07224e+06	0.110654	6734.79	3.64512e+06	0.184762	679.343	1.01589e+06	0.0668717	1527.14	2.11571e+06	0.0721808	14567.6	9.45241e+06	0.154115	947.386	1.24842e+06	0.0758866	2378.14	4.8084e+06	0.0494582	2015.45	1.57904e+06	0.127637	1092.09	1.46286e+06	0.0746544	3463.59	3.90582e+06
PWY490-3	nitrate reduction VI (assimilatory)	0.106016	0.0658754	0.102863	0.0266485	0.879153	0.879153	0.0031534	-0.0401947	0.0465015		3279.85	1.97601e+06	0.165983	930.737	4.58924e+06	0.0202809	1728.54	2.63571e+06	0.0655814	1704.19	3.07224e+06	0.0554706	10226.7	3.64512e+06	0.280558	1228.73	1.01589e+06	0.120951	2154.61	2.11571e+06	0.101839	5094.36	9.45241e+06	0.0538949	1685.74	1.24842e+06	0.135029	1584.03	4.8084e+06	0.0329429	1342.23	1.57904e+06	0.0850027	1979.71	1.46286e+06	0.135332	4895.68	3.90582e+06
P562-PWY	myo-inositol degradation I	0.105145	0.0225402	0.135493	0.0244169	0.00343978	0.00343978	-0.0303481	-0.0496901	-0.0110061		1610.35	1.97601e+06	0.0814947	3466.16	4.58924e+06	0.0755279	3061.01	2.63571e+06	0.116136	4241.98	3.07224e+06	0.138075	3164.25	3.64512e+06	0.0868079	964.725	1.01589e+06	0.0949634	1997.26	2.11571e+06	0.0944014	12268.2	9.45241e+06	0.129789	934.192	1.24842e+06	0.0748297	6122.69	4.8084e+06	0.127333	2224.16	1.57904e+06	0.140855	1618.79	1.46286e+06	0.11066	3749.85	3.90582e+06
RUMP-PWY	formaldehyde oxidation I	0.104525	0.0222464	0.136383	0.0343882	0.0110215	0.0110215	-0.0318583	-0.0556758	-0.00804089		2304.53	1.97601e+06	0.116625	4967.97	4.58924e+06	0.108253	1906.31	2.63571e+06	0.0723264	4487.37	3.07224e+06	0.146062	4359.73	3.64512e+06	0.119605	783.294	1.01589e+06	0.0771042	1817.23	2.11571e+06	0.0858921	12069.9	9.45241e+06	0.127691	1175.92	1.24842e+06	0.0941921	3698.33	4.8084e+06	0.0769141	2061.2	1.57904e+06	0.130535	1586.26	1.46286e+06	0.108436	3717.76	3.90582e+06
PWY-5181	toluene degradation III (aerobic) (via p-cresol)	0.100481	0.0286413	0.0826217	0.0214048	0.0931665	0.0931665	0.0178592	-0.00324256	0.038961		1977.48	1.97601e+06	0.100074	4398.47	4.58924e+06	0.095843	1986.58	2.63571e+06	0.0753717	2988.87	3.07224e+06	0.0972863	2415.53	3.64512e+06	0.0662676	845.923	1.01589e+06	0.0832691	2407.57	2.11571e+06	0.113795	7911.86	9.45241e+06	0.083702	879.927	1.24842e+06	0.070483	8490.27	4.8084e+06	0.176572	2171.18	1.57904e+06	0.1375	1525.34	1.46286e+06	0.104271	3976.79	3.90582e+06
PWY-7377	cob(II)yrinate a,c-diamide biosynthesis I (early cobalt insertion)	0.0987828	0.0283858	0.0631663	0.0414267	0.0189326	0.0189326	0.0356165	0.00643054	0.0648025		2577.73	1.97601e+06	0.130451	3692.39	4.58924e+06	0.0804576	2597.63	2.63571e+06	0.0985553	3414.89	3.07224e+06	0.111153	5953.52	3.64512e+06	0.163329	488.896	1.01589e+06	0.0481249	2443.52	2.11571e+06	0.115494	8347.22	9.45241e+06	0.0883078	1059.81	1.24842e+06	0.084892	3076.49	4.8084e+06	0.0639817	1526.83	1.57904e+06	0.0966934	1265.95	1.46286e+06	0.0865395	4538.45	3.90582e+06
PWY-6396	superpathway of 2,3-butanediol biosynthesis	0.0977887	0.0160043	0.0960053	0.0242605	0.829001	0.829001	0.00178333	-0.0151142	0.0186808		1730.81	1.97601e+06	0.0875909	4856.51	4.58924e+06	0.105824	2280.3	2.63571e+06	0.0865158	2798.9	3.07224e+06	0.0911031	2747.82	3.64512e+06	0.0753835	916.126	1.01589e+06	0.0901795	2098.61	2.11571e+06	0.0991917	9980.17	9.45241e+06	0.105583	880.963	1.24842e+06	0.070566	5837.36	4.8084e+06	0.121399	2026.48	1.57904e+06	0.128336	1595.97	1.46286e+06	0.109099	3924.59	3.90582e+06
PWY-5265	peptidoglycan biosynthesis II (staphylococci)	0.0973725	0.0196352	0.0571421	0.0316764	0.000876044	0.000876044	0.0402304	0.0185449	0.0619159		2080.66	1.97601e+06	0.105296	3032.26	4.58924e+06	0.0660733	2432.53	2.63571e+06	0.0922911	4290.92	3.07224e+06	0.139668	3886.14	3.64512e+06	0.106612	889.224	1.01589e+06	0.0875314	2203.62	2.11571e+06	0.104155	6692.21	9.45241e+06	0.070799	1311.96	1.24842e+06	0.105089	3371.59	4.8084e+06	0.0701188	1852.44	1.57904e+06	0.117314	1482.74	1.46286e+06	0.101359	3887.68	3.90582e+06
PWY-5741	ethylmalonyl-CoA pathway	0.0970536	0.0471908	0.124239	0.032959	0.112185	0.112185	-0.0271856	-0.0612774	0.00690624		3653.05	1.97601e+06	0.18487	1186.92	4.58924e+06	0.0258631	2102.14	2.63571e+06	0.0797564	1981.95	3.07224e+06	0.0645116	1797.33	3.64512e+06	0.0493079	1308.49	1.01589e+06	0.128802	2433.95	2.11571e+06	0.115042	6226.54	9.45241e+06	0.0658725	1864.8	1.24842e+06	0.149372	1965.65	4.8084e+06	0.0408796	1248.11	1.57904e+06	0.0790423	2258.3	1.46286e+06	0.154376	4843.28	3.90582e+06
CENTFERM-PWY	pyruvate fermentation to butanoate	0.096384	0.0332752	0.0637197	0.0565607	0.0900422	0.0900422	0.0326643	-0.00555323	0.0708819		2062.79	1.97601e+06	0.104392	1879.17	4.58924e+06	0.0409472	4191.98	2.63571e+06	0.159046	3040.81	3.07224e+06	0.0989771	2012.07	3.64512e+06	0.0551991	815.088	1.01589e+06	0.0802338	2285.64	2.11571e+06	0.108032	9300.21	9.45241e+06	0.0983898	2032.97	1.24842e+06	0.162843	3370.71	4.8084e+06	0.0701005	1416.98	1.57904e+06	0.0897369	1284.01	1.46286e+06	0.0877741	3801.2	3.90582e+06
P101-PWY	ectoine biosynthesis	0.0953743	0.063942	0.112095	0.0215293	0.402778	0.402778	-0.016721	-0.0581971	0.0247552		1524.81	1.97601e+06	0.0771662	919.158	4.58924e+06	0.0200285	1621.09	2.63571e+06	0.0615048	1974.16	3.07224e+06	0.0642579	1377.68	3.64512e+06	0.0377953	2528.73	1.01589e+06	0.248918	1361.6	2.11571e+06	0.0643568	10579.9	9.45241e+06	0.111928	654.686	1.24842e+06	0.052441	9125.1	4.8084e+06	0.189774	889.509	1.57904e+06	0.0563322	1347.06	1.46286e+06	0.0920845	6377.36	3.90582e+06
CATECHOL-ORTHO-CLEAVAGE-PWY	catechol degradation to &beta;-ketoadipate	0.0945546	0.0261779	0.0876895	0.0238468	0.500695	0.500695	0.00686511	-0.013849	0.0275792		1706.52	1.97601e+06	0.0863616	6546.15	4.58924e+06	0.142641	1838.08	2.63571e+06	0.0697376	2633.05	3.07224e+06	0.0857047	2240.89	3.64512e+06	0.0614766	831.785	1.01589e+06	0.0818774	2233.53	2.11571e+06	0.105569	6479.8	9.45241e+06	0.0685518	864.335	1.24842e+06	0.0692341	6539.17	4.8084e+06	0.135995	2083.43	1.57904e+06	0.131942	1443.25	1.46286e+06	0.0986595	3572.23	3.90582e+06
PWY-6182	superpathway of salicylate degradation	0.0932096	0.0208461	0.0938988	0.0255439	0.941498	0.941498	-0.000689158	-0.0198478	0.0184695		1842.01	1.97601e+06	0.0932186	4916.35	4.58924e+06	0.107128	1788.49	2.63571e+06	0.067856	2664.96	3.07224e+06	0.0867432	2344.73	3.64512e+06	0.0643251	838.884	1.01589e+06	0.0825762	2310.6	2.11571e+06	0.109212	6902.67	9.45241e+06	0.0730255	894.034	1.24842e+06	0.071613	6307.32	4.8084e+06	0.131173	2016.13	1.57904e+06	0.127681	1468.23	1.46286e+06	0.100367	3781.12	3.90582e+06
PWY-5417	catechol degradation III (ortho-cleavage pathway)	0.0931353	0.0273993	0.085331	0.0233602	0.452824	0.452824	0.00780426	-0.0133133	0.0289218		1699.91	1.97601e+06	0.086027	6807.67	4.58924e+06	0.14834	1692.25	2.63571e+06	0.0642048	2588.81	3.07224e+06	0.0842648	2217.5	3.64512e+06	0.0608348	779.243	1.01589e+06	0.0767054	2221.11	2.11571e+06	0.104982	6660.97	9.45241e+06	0.0704684	818.398	1.24842e+06	0.0655545	6563.98	4.8084e+06	0.136511	2002.28	1.57904e+06	0.126803	1377.46	1.46286e+06	0.0941623	3589.5	3.90582e+06
PWY-5431	aromatic compounds degradation via &beta;-ketoadipate	0.0931353	0.0273993	0.085331	0.0233602	0.452824	0.452824	0.00780426	-0.0133133	0.0289218		1699.91	1.97601e+06	0.086027	6807.67	4.58924e+06	0.14834	1692.25	2.63571e+06	0.0642048	2588.81	3.07224e+06	0.0842648	2217.5	3.64512e+06	0.0608348	779.243	1.01589e+06	0.0767054	2221.11	2.11571e+06	0.104982	6660.97	9.45241e+06	0.0704684	818.398	1.24842e+06	0.0655545	6563.98	4.8084e+06	0.136511	2002.28	1.57904e+06	0.126803	1377.46	1.46286e+06	0.0941623	3589.5	3.90582e+06
PWY-6891	thiazole biosynthesis II (Bacillus)	0.0913486	0.025857	0.0421127	0.0195458	2.24636e-05	2.24636e-05	0.0492359	0.0301179	0.0683538		2074.19	1.97601e+06	0.104969	4643.11	4.58924e+06	0.101174	2216.38	2.63571e+06	0.0840905	2625.7	3.07224e+06	0.0854655	5453.24	3.64512e+06	0.149604	639.749	1.01589e+06	0.0629742	1541.32	2.11571e+06	0.0728514	11547.1	9.45241e+06	0.122161	1015.95	1.24842e+06	0.0813788	2146.18	4.8084e+06	0.044634	1736.72	1.57904e+06	0.109986	1127.94	1.46286e+06	0.0771051	3559.73	3.90582e+06
PWY-5705	allantoin degradation to glyoxylate III	0.0884253	0.0195101	0.0962993	0.0215619	0.346984	0.346984	-0.00787404	-0.0247931	0.00904502		2462.87	1.97601e+06	0.124638	2238.44	4.58924e+06	0.0487758	2022.91	2.63571e+06	0.0767502	2652.75	3.07224e+06	0.086346	2909.43	3.64512e+06	0.0798173	1052.45	1.01589e+06	0.103599	1960.44	2.11571e+06	0.0926613	7986.46	9.45241e+06	0.0844912	1182.11	1.24842e+06	0.0946885	3044.06	4.8084e+06	0.0633072	1330.01	1.57904e+06	0.0842287	1728.9	1.46286e+06	0.118186	3594.85	3.90582e+06
PWY-5531	chlorophyllide a biosynthesis II (anaerobic)	0.0844295	0.0413492	0.0978785	0.0237933	0.336606	0.336606	-0.013449	-0.0420134	0.0151154		2613.71	1.97601e+06	0.132272	812.855	4.58924e+06	0.0177122	1788.24	2.63571e+06	0.0678467	1484.14	3.07224e+06	0.0483082	6355.6	3.64512e+06	0.174359	1046.45	1.01589e+06	0.103009	1885.92	2.11571e+06	0.0891388	5495.82	9.45241e+06	0.058142	1061.44	1.24842e+06	0.0850221	1675.3	4.8084e+06	0.0348412	1005.9	1.57904e+06	0.0637029	1838.15	1.46286e+06	0.125655	3811.06	3.90582e+06
PWY-7159	chlorophyllide a biosynthesis III (aerobic, light independent)	0.0844295	0.0413492	0.0978785	0.0237933	0.336606	0.336606	-0.013449	-0.0420134	0.0151154		2613.71	1.97601e+06	0.132272	812.855	4.58924e+06	0.0177122	1788.24	2.63571e+06	0.0678467	1484.14	3.07224e+06	0.0483082	6355.6	3.64512e+06	0.174359	1046.45	1.01589e+06	0.103009	1885.92	2.11571e+06	0.0891388	5495.82	9.45241e+06	0.058142	1061.44	1.24842e+06	0.0850221	1675.3	4.8084e+06	0.0348412	1005.9	1.57904e+06	0.0637029	1838.15	1.46286e+06	0.125655	3811.06	3.90582e+06
PWY-6876	isopropanol biosynthesis	0.0843094	0.0408682	0.0841455	0.023403	0.990418	0.990418	0.000163879	-0.0280421	0.0283698		3171.37	1.97601e+06	0.160493	989.29	4.58924e+06	0.0215567	2026.79	2.63571e+06	0.0768972	1741.76	3.07224e+06	0.0566934	1739.64	3.64512e+06	0.0477252	763.968	1.01589e+06	0.0752018	2269.83	2.11571e+06	0.107285	4989.67	9.45241e+06	0.0527872	1797.35	1.24842e+06	0.14397	1764.22	4.8084e+06	0.0366905	1254.56	1.57904e+06	0.0794504	1716.99	1.46286e+06	0.117373	4683.04	3.90582e+06
PWY-6185	4-methylcatechol degradation (ortho cleavage)	0.0839187	0.0249399	0.0554658	0.0150559	0.0028136	0.0028136	0.028453	0.0110575	0.0458484		1582.12	1.97601e+06	0.0800664	4688.6	4.58924e+06	0.102165	1593.69	2.63571e+06	0.0604652	2337.35	3.07224e+06	0.0760799	2040.33	3.64512e+06	0.0559743	663.283	1.01589e+06	0.0652907	2192.77	2.11571e+06	0.103642	5759.98	9.45241e+06	0.0609366	695.581	1.24842e+06	0.0557167	6682.45	4.8084e+06	0.138975	1882.16	1.57904e+06	0.119196	1263.11	1.46286e+06	0.0863454	3362.51	3.90582e+06
PWY-6728	methylaspartate cycle	0.0832593	0.0564789	0.153862	0.019446	0.000973754	0.000973754	-0.0706025	-0.107291	-0.0339136		3253.79	1.97601e+06	0.164664	2497.43	4.58924e+06	0.0544192	3155.76	2.63571e+06	0.119731	2560.13	3.07224e+06	0.083331	2011.06	3.64512e+06	0.0551715	0	1.01589e+06	0	3922.25	2.11571e+06	0.185387	8620.68	9.45241e+06	0.0912008	189.563	1.24842e+06	0.0151842	3732.52	4.8084e+06	0.077625	184.26	1.57904e+06	0.0116691	1069.59	1.46286e+06	0.0731163	5892.76	3.90582e+06
P381-PWY	adenosylcobalamin biosynthesis II (late cobalt incorporation)	0.0829114	0.0197132	0.0903351	0.0482299	0.615946	0.615946	-0.00742377	-0.0380257	0.0231781		1724.72	1.97601e+06	0.0872827	1673.47	4.58924e+06	0.036465	2757.62	2.63571e+06	0.104625	3347.33	3.07224e+06	0.108954	2427.95	3.64512e+06	0.0666084	707.888	1.01589e+06	0.0696815	1689.21	2.11571e+06	0.0798411	8371.84	9.45241e+06	0.0885683	1423.9	1.24842e+06	0.114056	3356.61	4.8084e+06	0.0698073	1209.34	1.57904e+06	0.0765872	1240.93	1.46286e+06	0.0848294	3536.36	3.90582e+06
GLCMANNANAUT-PWY	superpathway of N-acetylglucosamine, N-acetylmannosamine and N-acetylneuraminate degradation	0.0754805	0.0257311	0.0685183	0.0789063	0.767117	0.767117	0.00696221	-0.042046	0.0559704		1683.27	1.97601e+06	0.0851853	3331.17	4.58924e+06	0.0725864	1394.72	2.63571e+06	0.0529164	4078.3	3.07224e+06	0.132747	3896.92	3.64512e+06	0.106908	483.527	1.01589e+06	0.0475963	1590.23	2.11571e+06	0.0751631	6561.6	9.45241e+06	0.0694172	893.327	1.24842e+06	0.0715564	1456.5	4.8084e+06	0.0302908	1605.25	1.57904e+06	0.101659	1060.13	1.46286e+06	0.0724699	2450.91	3.90582e+06
PWY0-1338	polymyxin resistance	0.0719502	0.0170274	0.0250359	0.00875122	1.1027e-07	1.1027e-07	0.0469143	0.0353783	0.0584504		1288.99	1.97601e+06	0.0652321	3194.78	4.58924e+06	0.0696145	1606.09	2.63571e+06	0.0609356	1827.23	3.07224e+06	0.0594756	2645.07	3.64512e+06	0.0725648	579.371	1.01589e+06	0.0570308	1526.05	2.11571e+06	0.0721296	6467.24	9.45241e+06	0.0684189	718.366	1.24842e+06	0.0575418	5159.27	4.8084e+06	0.107297	1776.67	1.57904e+06	0.112516	1034.98	1.46286e+06	0.0707503	2415.58	3.90582e+06
PWY-6562	norspermidine biosynthesis	0.0717958	0.023496	0.0299091	0.00792272	3.49994e-05	3.49994e-05	0.0418867	0.0266446	0.0571289		1286.25	1.97601e+06	0.0650931	2000.25	4.58924e+06	0.0435856	1547.99	2.63571e+06	0.0587315	1946.08	3.07224e+06	0.0633439	2516.4	3.64512e+06	0.0690349	550.57	1.01589e+06	0.0541957	1876.06	2.11571e+06	0.088673	6028.07	9.45241e+06	0.0637728	717.431	1.24842e+06	0.0574669	6787.5	4.8084e+06	0.141159	1435.11	1.57904e+06	0.0908847	951.042	1.46286e+06	0.0650127	2827.47	3.90582e+06
PWY-5910	superpathway of geranylgeranyldiphosphate biosynthesis I (via mevalonate)	0.0712956	0.0219119	0.0648862	0.0742037	0.76991	0.76991	0.00640949	-0.0393724	0.0521914		1256.97	1.97601e+06	0.0636113	1525.83	4.58924e+06	0.0332481	1807.35	2.63571e+06	0.0685716	3446.66	3.07224e+06	0.112187	2693.84	3.64512e+06	0.0739028	815.728	1.01589e+06	0.0802968	1862.53	2.11571e+06	0.0880331	8279.53	9.45241e+06	0.0875917	640.773	1.24842e+06	0.0513266	1528.76	4.8084e+06	0.0317935	1367.79	1.57904e+06	0.0866212	1242.01	1.46286e+06	0.0849029	2529.27	3.90582e+06
GALACT-GLUCUROCAT-PWY	superpathway of hexuronide and hexuronate degradation	0.0698405	0.019855	0.0781522	0.0257784	0.373311	0.373311	-0.00831173	-0.0272145	0.010591		1217.18	1.97601e+06	0.061598	3047.7	4.58924e+06	0.0664098	1592.83	2.63571e+06	0.0604326	2594.23	3.07224e+06	0.084441	3194.86	3.64512e+06	0.0876477	495.327	1.01589e+06	0.0487579	1179.71	2.11571e+06	0.0557595	10408.6	9.45241e+06	0.110116	1166.26	1.24842e+06	0.0934188	1477.73	4.8084e+06	0.0307322	1208.26	1.57904e+06	0.0765183	983.457	1.46286e+06	0.0672285	2533.57	3.90582e+06
PWY0-321	phenylacetate degradation I (aerobic)	0.0692741	0.0148121	0.0677664	0.0175797	0.818068	0.818068	0.00150769	-0.0118541	0.0148695		1586.78	1.97601e+06	0.0803023	3179.01	4.58924e+06	0.0692709	1067.35	2.63571e+06	0.0404957	2739.19	3.07224e+06	0.0891596	1719.09	3.64512e+06	0.0471616	568.678	1.01589e+06	0.0559782	1549.34	2.11571e+06	0.07323	6900.63	9.45241e+06	0.0730039	673.605	1.24842e+06	0.0539564	4285.32	4.8084e+06	0.0891215	1276.7	1.57904e+06	0.0808525	1103.62	1.46286e+06	0.0754428	2835.14	3.90582e+06
PWY-5507	adenosylcobalamin biosynthesis I (early cobalt insertion)	0.0672248	0.0147129	0.0593693	0.042793	0.541817	0.541817	0.00785554	-0.0188335	0.0345446		1517.88	1.97601e+06	0.0768153	1666.25	4.58924e+06	0.0363077	2147.73	2.63571e+06	0.081486	2746.83	3.07224e+06	0.0894082	2458.29	3.64512e+06	0.0674408	453.317	1.01589e+06	0.0446226	1469.11	2.11571e+06	0.0694382	6790.09	9.45241e+06	0.0718345	982.955	1.24842e+06	0.0787357	2436.79	4.8084e+06	0.0506779	1009.66	1.57904e+06	0.0639409	956.041	1.46286e+06	0.0653544	3041.08	3.90582e+06
DHGLUCONATE-PYR-CAT-PWY	glucose degradation (oxidative)	0.0664879	0.0246698	0.0266771	0.00889763	9.51112e-05	9.51112e-05	0.0398108	0.0237327	0.055889		1180.87	1.97601e+06	0.0597604	1658.87	4.58924e+06	0.0361468	1707.34	2.63571e+06	0.0647772	1572	3.07224e+06	0.051168	1244.5	3.64512e+06	0.0341417	654.084	1.01589e+06	0.0643852	1792.4	2.11571e+06	0.0847183	3240.25	9.45241e+06	0.0342796	791.064	1.24842e+06	0.063365	5619.91	4.8084e+06	0.116877	1655.84	1.57904e+06	0.104863	1211.23	1.46286e+06	0.082799	2619.28	3.90582e+06
PWY-6383	mono-trans, poly-cis decaprenyl phosphate biosynthesis	0.0587357	0.0423575	0.0569386	0.0240402	0.89871	0.89871	0.00179709	-0.0273876	0.0309818		798.911	1.97601e+06	0.0404305	665.658	4.58924e+06	0.0145047	3110.46	2.63571e+06	0.118012	4395.03	3.07224e+06	0.143056	1831.69	3.64512e+06	0.0502505	279.419	1.01589e+06	0.0275048	623.014	2.11571e+06	0.029447	12661.9	9.45241e+06	0.133954	148.479	1.24842e+06	0.0118933	2408.33	4.8084e+06	0.050086	762.097	1.57904e+06	0.0482632	863.642	1.46286e+06	0.0590381	1449.99	3.90582e+06
LPSSYN-PWY	superpathway of lipopolysaccharide biosynthesis	0.0580218	0.0189697	0.0196636	0.00884734	7.31551e-06	7.31551e-06	0.0383582	0.0256794	0.051037		1140.12	1.97601e+06	0.0576979	4375.64	4.58924e+06	0.0953456	1053.32	2.63571e+06	0.0399635	1844.03	3.07224e+06	0.0600223	3167.64	3.64512e+06	0.0869009	498.72	1.01589e+06	0.0490919	1017.59	2.11571e+06	0.0480968	5726.44	9.45241e+06	0.0605817	563.053	1.24842e+06	0.0451011	1299.58	4.8084e+06	0.0270274	1327.92	1.57904e+06	0.0840965	758.147	1.46286e+06	0.0518265	1895.54	3.90582e+06
THREOCAT-PWY	superpathway of L-threonine metabolism	0.0567115	0.0182719	0.0236317	0.00966293	2.68839e-05	2.68839e-05	0.0330797	0.0206445	0.045515		1267.76	1.97601e+06	0.0641576	4150.39	4.58924e+06	0.0904375	1030.02	2.63571e+06	0.0390795	2052.98	3.07224e+06	0.0668238	3048.93	3.64512e+06	0.0836443	341.808	1.01589e+06	0.0336462	1125.99	2.11571e+06	0.0532204	7104.69	9.45241e+06	0.0751627	569.174	1.24842e+06	0.0455914	1461.18	4.8084e+06	0.030388	1002.57	1.57904e+06	0.0634924	619.774	1.46286e+06	0.0423674	1923.14	3.90582e+06
PWY-7315	dTDP-N-acetylthomosamine biosynthesis	0.0553122	0.0227739	0.0246953	0.00827608	0.000528185	0.000528185	0.0306169	0.0157659	0.0454679		1049.2	1.97601e+06	0.0530968	3882.13	4.58924e+06	0.0845919	862.711	2.63571e+06	0.0327317	1808.21	3.07224e+06	0.0588565	3467.59	3.64512e+06	0.0951298	393.831	1.01589e+06	0.038767	859.902	2.11571e+06	0.0406436	8717.04	9.45241e+06	0.0922202	514.904	1.24842e+06	0.0412443	1177.31	4.8084e+06	0.0244844	1178.15	1.57904e+06	0.0746118	571.877	1.46286e+06	0.0390932	1702.43	3.90582e+06
3-HYDROXYPHENYLACETATE-DEGRADATION-PWY	4-hydroxyphenylacetate degradation	0.0552183	0.00991705	0.0600724	0.0161963	0.372125	0.372125	-0.00485401	-0.0159066	0.00619862		1103.92	1.97601e+06	0.0558663	2502.91	4.58924e+06	0.0545387	991.344	2.63571e+06	0.037612	1871.97	3.07224e+06	0.0609317	2027.3	3.64512e+06	0.0556169	531.259	1.01589e+06	0.0522949	1043.3	2.11571e+06	0.049312	4906.71	9.45241e+06	0.0519096	572.987	1.24842e+06	0.0458968	3040.39	4.8084e+06	0.0632309	1283.11	1.57904e+06	0.0812587	873.626	1.46286e+06	0.0597206	1939.21	3.90582e+06
PWY-6470	peptidoglycan biosynthesis V (&beta;-lactam resistance)	0.0551197	0.0282321	0.0295785	0.0173802	0.0139968	0.0139968	0.0255412	0.00576689	0.0453156		1309.87	1.97601e+06	0.0662885	685.535	4.58924e+06	0.0149379	2802.44	2.63571e+06	0.106326	3251.67	3.07224e+06	0.10584	1451.68	3.64512e+06	0.0398254	288.788	1.01589e+06	0.0284271	1322.24	2.11571e+06	0.0624965	7748.84	9.45241e+06	0.0819774	305.57	1.24842e+06	0.0244765	2572.3	4.8084e+06	0.0534961	439.72	1.57904e+06	0.0278472	743.87	1.46286e+06	0.0508505	2100.03	3.90582e+06
PWY-5180	toluene degradation I (aerobic) (via o-cresol)	0.0547567	0.0177686	0.110927	0.0188442	5.0312e-08	5.0312e-08	-0.0561701	-0.0712524	-0.0410878		863.608	1.97601e+06	0.0437045	3463.27	4.58924e+06	0.0754651	1200.95	2.63571e+06	0.0455645	2011.96	3.07224e+06	0.0654886	870.204	3.64512e+06	0.0238732	472.296	1.01589e+06	0.0464909	1060.19	2.11571e+06	0.0501102	8421.41	9.45241e+06	0.0890927	425.119	1.24842e+06	0.0340525	3281.22	4.8084e+06	0.0682394	1174.9	1.57904e+06	0.0744058	636.893	1.46286e+06	0.0435377	2023.67	3.90582e+06
PWY-5182	toluene degradation II (aerobic) (via 4-methylcatechol)	0.0547567	0.0177686	0.110927	0.0188442	5.0312e-08	5.0312e-08	-0.0561701	-0.0712524	-0.0410878		863.608	1.97601e+06	0.0437045	3463.27	4.58924e+06	0.0754651	1200.95	2.63571e+06	0.0455645	2011.96	3.07224e+06	0.0654886	870.204	3.64512e+06	0.0238732	472.296	1.01589e+06	0.0464909	1060.19	2.11571e+06	0.0501102	8421.41	9.45241e+06	0.0890927	425.119	1.24842e+06	0.0340525	3281.22	4.8084e+06	0.0682394	1174.9	1.57904e+06	0.0744058	636.893	1.46286e+06	0.0435377	2023.67	3.90582e+06
PWY-922	mevalonate pathway I	0.052531	0.0166593	0.0507358	0.0667017	0.92644	0.92644	0.00179518	-0.0390085	0.0425988		917.008	1.97601e+06	0.046407	1116.48	4.58924e+06	0.0243281	1316.86	2.63571e+06	0.0499623	2586.77	3.07224e+06	0.0841982	1983.75	3.64512e+06	0.0544223	601.407	1.01589e+06	0.0592	1379.36	2.11571e+06	0.065196	6139.87	9.45241e+06	0.0649555	462.371	1.24842e+06	0.0370364	1093.13	4.8084e+06	0.0227337	1018.53	1.57904e+06	0.0645032	917.351	1.46286e+06	0.0627095	1845.51	3.90582e+06
PWY-7347	sucrose biosynthesis III	0.0521498	0.0263739	0.0517727	0.0162874	0.966449	0.966449	0.000377135	-0.0181084	0.0188627		2009.91	1.97601e+06	0.101715	468.869	4.58924e+06	0.0102167	1099.42	2.63571e+06	0.0417124	873.541	3.07224e+06	0.0284334	992.91	3.64512e+06	0.0272395	705.918	1.01589e+06	0.0694876	1349.62	2.11571e+06	0.0637902	3116.36	9.45241e+06	0.0329689	993.043	1.24842e+06	0.0795438	1180.14	4.8084e+06	0.0245434	732.847	1.57904e+06	0.0464108	1186.84	1.46286e+06	0.0811318	2763.5	3.90582e+06
RHAMCAT-PWY	L-rhamnose degradation I	0.051797	0.0186659	0.0428963	0.0120996	0.175985	0.175985	0.00890065	-0.00432854	0.0221298		949.46	1.97601e+06	0.0480493	2242.44	4.58924e+06	0.0488629	1109.55	2.63571e+06	0.0420967	2671.52	3.07224e+06	0.0869568	2559.73	3.64512e+06	0.0702236	389.183	1.01589e+06	0.0383095	833.964	2.11571e+06	0.0394177	8324.99	9.45241e+06	0.0880726	570.801	1.24842e+06	0.0457217	988.95	4.8084e+06	0.0205671	915.119	1.57904e+06	0.0579541	633.555	1.46286e+06	0.0433094	1711.5	3.90582e+06
[truncated: 136 more rows]
[truncated: 43 more columns]
